# Supplementary material for: The longevity effects of reduced IGF-1 signaling depend on the stability of the mitochondrial genome
Source: bioRxiv. 2025 Jun 6:2025.06.03.656903. Preprint. [Version 1] doi: 10.1101/2025.06.03.656903 (PMC12157428; doi:10.1101/2025.06.03.656903)
Supplement: Supplement 2 [file media-2.xlsx]

## Sheet: 980-wt
##fileformat=VCFv4.3
##filedate=20240329
##bwaVersion=0.7.17-r1188##VarDictToVCFVersion=0.7.17-r1188
##VarDictToVCFCommand=/mnt/home/software/sources/DuplexSeq/Duplex-Seq-Pipeline/scripts/VarDictToVCF.py -i Sample_980.dcs.varDict.txt -n Sample_980.dcs.varDict.Ns.txt -b Final/dcs/Sample_980.dcs.final.bam -o Sample_980.dcs.raw.vcf -s Final/dcs/Sample_980.dcs.snps.vcf --samp_name Sample_980 --snp_threshold 0.4 -d 100 --cluster_dist 10
##contig=<ID=1,length=195471971>
##contig=<ID=10,length=130694993>
##contig=<ID=11,length=122082543>
##contig=<ID=12,length=120129022>
##contig=<ID=13,length=120421639>
##contig=<ID=14,length=124902244>
##contig=<ID=15,length=104043685>
##contig=<ID=16,length=98207768>
##contig=<ID=17,length=94987271>
##contig=<ID=18,length=90702639>
##contig=<ID=19,length=61431566>
##contig=<ID=2,length=182113224>
##contig=<ID=3,length=160039680>
##contig=<ID=4,length=156508116>
##contig=<ID=5,length=151834684>
##contig=<ID=6,length=149736546>
##contig=<ID=7,length=145441459>
##contig=<ID=8,length=129401213>
##contig=<ID=9,length=124595110>
##contig=<ID=MT,length=16299>
##contig=<ID=X,length=171031299>
##contig=<ID=Y,length=91744698>
##contig=<ID=JH584299.1,length=953012>
##contig=<ID=GL456233.1,length=336933>
##contig=<ID=JH584301.1,length=259875>
##contig=<ID=GL456211.1,length=241735>
##contig=<ID=GL456350.1,length=227966>
##contig=<ID=JH584293.1,length=207968>
##contig=<ID=GL456221.1,length=206961>
##contig=<ID=JH584297.1,length=205776>
##contig=<ID=JH584296.1,length=199368>
##contig=<ID=GL456354.1,length=195993>
##contig=<ID=JH584294.1,length=191905>
##contig=<ID=JH584298.1,length=184189>
##contig=<ID=JH584300.1,length=182347>
##contig=<ID=GL456219.1,length=175968>
##contig=<ID=GL456210.1,length=169725>
##contig=<ID=JH584303.1,length=158099>
##contig=<ID=JH584302.1,length=155838>
##contig=<ID=GL456212.1,length=153618>
##contig=<ID=JH584304.1,length=114452>
##contig=<ID=GL456379.1,length=72385>
##contig=<ID=GL456216.1,length=66673>
##contig=<ID=GL456393.1,length=55711>
##contig=<ID=GL456366.1,length=47073>
##contig=<ID=GL456367.1,length=42057>
##contig=<ID=GL456239.1,length=40056>
##contig=<ID=GL456213.1,length=39340>
##contig=<ID=GL456383.1,length=38659>
##contig=<ID=GL456385.1,length=35240>
##contig=<ID=GL456360.1,length=31704>
##contig=<ID=GL456378.1,length=31602>
##contig=<ID=GL456389.1,length=28772>
##contig=<ID=GL456372.1,length=28664>
##contig=<ID=GL456370.1,length=26764>
##contig=<ID=GL456381.1,length=25871>
##contig=<ID=GL456387.1,length=24685>
##contig=<ID=GL456390.1,length=24668>
##contig=<ID=GL456394.1,length=24323>
##contig=<ID=GL456392.1,length=23629>
##contig=<ID=GL456382.1,length=23158>
##contig=<ID=GL456359.1,length=22974>
##contig=<ID=GL456396.1,length=21240>
##contig=<ID=GL456368.1,length=20208>
##contig=<ID=JH584292.1,length=14945>
##contig=<ID=JH584295.1,length=1976>
##INFO=<ID=GENE,Number=1,Type=Character,Description="Target name from the provided bed file",Source="VarDict-Java",Version="1.7.0">
##INFO=<ID=MSI,Number=1,Type=Integer,Description="MicroSatellite. > 1 indicates MSI",Source="VarDict-Java",Version="1.7.0">
##INFO=<ID=MSINT,Number=1,Type=Integer,Description="MicroSatellite unit length in bp`",Source="VarDict-Java",Version="1.7.0">
##INFO=<ID=5pFlank,Number=1,Type=Character,Description="Neighboring reference sequence to 5' end",Source="VarDict-Java",Version="1.7.0">
##INFO=<ID=3pFlank,Number=1,Type=Character,Description="Neighboring reference sequence to 3' end",Source="VarDict-Java",Version="1.7.0">
##INFO=<ID=VARTYPE,Number=1,Type=Character,Description="Variant type",Source="VarDict-Java",Version="1.7.0">
##INFO=<ID=VarDesc,Number=1,Type=Character,Description="Variant description string, from VarDict Genotype field",Source="VarDict-Java",Version="1.7.0">
##FORMAT=<ID=AD,Number=R,Type=Integer,Description="Depth contribution of each allele">
##FORMAT=<ID=DP,Number=1,Type=Integer,Description="Total depth">
##FORMAT=<ID=AF,Number=R,Type=Float,Description="Fraction of total depth accounted for by each allele">
##FORMAT=<ID=NC,Number=1,Type=Integer,Description="Number of Ns at this position">
##FORMAT=<ID=FC,Number=R,Type=Integer,Description="The number of reads for each allele that are forward mapping">
##FORMAT=<ID=RC,Number=R,Type=Integer,Description="The number of reads for each allele that are reverse mapping">
##FORMAT=<ID=PM,Number=1,Type=Float,Description="Mean position of the alt allele in the read">
##FORMAT=<ID=QM,Number=1,Type=Float,Description="Mean quality score of data at this position">
##FORMAT=<ID=MQ,Number=1,Type=Float,Description="Mean mapping quality of reads covering this position">
##FORMAT=<ID=NM,Number=1,Type=Float,Description="Average number of mismatches for reads containing the ALT allele">
##FILTER=<ID=SNP,Description="This variant is probably a SNP (MAF >= 0.4), and not a somatic variant.">
##FILTER=<ID=low_depth,Description="Sample depth at this locus is < 100.">
##FILTER=<ID=near_indel,Description="This variant may be suspecious because it is near an indel.">
##FILTER=<ID=clustered,Description="This variant is part of a cluster of variants (nearest variant is within 10 bp).">
#CHROM	POS	ID	REF	ALT	QUAL	FILTER	INFO	FORMAT	Sample_980
MT	18	.	A	G	.	clustered	GENE=ENSMUSG00000064336;MSI=1.0;MSINT=1;5pFlank=GTTAATGTAGCTTAATA;3pFlank=CAAAGCAAAGCACTGAAAAT;VARTYPE=SNV	AD:DP:AF:NC:FC:RC:PM:QM:MQ:NM	30331,12:30343:1.00E+00,3.95E-04:5:15652,6:14679,6:15.8:41.0:60.0:1.0
MT	22	.	A	G	.	clustered	GENE=ENSMUSG00000064336;MSI=2.0;MSINT=5;5pFlank=TTAATGTAGCTTAATAACAA;3pFlank=GCAAAGCACTGAAAATGCTT;VARTYPE=SNV	AD:DP:AF:NC:FC:RC:PM:QM:MQ:NM	31532,24:31556:9.99E-01,7.61E-04:39:16692,17:14840,7:18.7:41.0:60.0:1.0
MT	26	.	A	G	.	clustered	GENE=ENSMUSG00000064336;MSI=3.0;MSINT=1;5pFlank=TGTAGCTTAATAACAAAGCA;3pFlank=AGCACTGAAAATGCTTAGAT;VARTYPE=SNV	AD:DP:AF:NC:FC:RC:PM:QM:MQ:NM	32576,6:32582:1.00E+00,1.84E-04:83:17749,4:14827,2:20.2:41.0:60.0:1.2
MT	35	.	A	G	.	clustered	GENE=ENSMUSG00000064336;MSI=4.0;MSINT=1;5pFlank=ATAACAAAGCAAAGCACTGA;3pFlank=AATGCTTAGATGGATAATTG;VARTYPE=SNV	AD:DP:AF:NC:FC:RC:PM:QM:MQ:NM	34772,2:34774:1.00E+00,5.75E-05:28:19531,0:15241,2:35.0:41.0:60.0:1.0
MT	39	.	G	T	.	clustered	GENE=ENSMUSG00000064336;MSI=1.0;MSINT=1;5pFlank=CAAAGCAAAGCACTGAAAAT;3pFlank=CTTAGATGGATAATTGTATC;VARTYPE=SNV	AD:DP:AF:NC:FC:RC:PM:QM:MQ:NM	35562,1:35563:1.00E+00,2.81E-05:44:20089,1:15473,0:39.0:41.0:60.0:1.0
MT	49	.	A	G	.	clustered	GENE=ENSMUSG00000064336;MSI=1.0;MSINT=1;5pFlank=CACTGAAAATGCTTAGATGG;3pFlank=TAATTGTATCCCATAAACAC;VARTYPE=SNV	AD:DP:AF:NC:FC:RC:PM:QM:MQ:NM	37784,35:37819:9.99E-01,9.25E-04:8:20277,19:17507,16:31.6:41.0:60.0:1.1
MT	50	.	T	C	.	clustered	GENE=ENSMUSG00000064336;MSI=2.0;MSINT=1;5pFlank=ACTGAAAATGCTTAGATGGA;3pFlank=AATTGTATCCCATAAACACA;VARTYPE=SNV	AD:DP:AF:NC:FC:RC:PM:QM:MQ:NM	38012,25:38037:9.99E-01,6.57E-04:14:20459,14:17553,11:31.4:41.0:60.0:1.1
MT	51	.	A	G	.	clustered	GENE=ENSMUSG00000064336;MSI=2.0;MSINT=1;5pFlank=CTGAAAATGCTTAGATGGAT;3pFlank=ATTGTATCCCATAAACACAA;VARTYPE=SNV	AD:DP:AF:NC:FC:RC:PM:QM:MQ:NM	38469,14:38483:1.00E+00,3.64E-04:32:20547,6:17922,8:30.1:41.0:60.0:1.2
MT	65	.	A	G	.	clustered	GENE=ENSMUSG00000064336;MSI=3.0;MSINT=1;5pFlank=ATGGATAATTGTATCCCATA;3pFlank=ACACAAAGGTTTGGTCCTGG;VARTYPE=SNV	AD:DP:AF:NC:FC:RC:PM:QM:MQ:NM	41467,12:41479:1.00E+00,2.89E-04:15:21766,8:19701,4:28.2:41.0:60.0:1.2
MT	66	.	A	G	.	clustered	GENE=ENSMUSG00000064336;MSI=2.0;MSINT=2;5pFlank=TGGATAATTGTATCCCATAA;3pFlank=CACAAAGGTTTGGTCCTGGC;VARTYPE=SNV	AD:DP:AF:NC:FC:RC:PM:QM:MQ:NM	41682,1:41683:1.00E+00,2.40E-05:17:21905,0:19777,1:1.0:41.0:60.0:1.0
MT	70	.	A	C	.	clustered	GENE=ENSMUSG00000064336;MSI=3.0;MSINT=1;5pFlank=TAATTGTATCCCATAAACAC;3pFlank=AAGGTTTGGTCCTGGCCTTA;VARTYPE=SNV	AD:DP:AF:NC:FC:RC:PM:QM:MQ:NM	42765,1:42766:1.00E+00,2.34E-05:49:23110,1:19655,0:51.0:41.0:60.0:1.0
MT	73	.	G	T	.	clustered	GENE=ENSMUSG00000064336;MSI=2.0;MSINT=1;5pFlank=TTGTATCCCATAAACACAAA;3pFlank=GTTTGGTCCTGGCCTTATAA;VARTYPE=SNV	AD:DP:AF:NC:FC:RC:PM:QM:MQ:NM	42581,1:42582:1.00E+00,2.35E-05:41:23311,1:19270,0:20.0:41.0:60.0:1.0
MT	74	.	G	A	.	clustered	GENE=ENSMUSG00000064336;MSI=3.0;MSINT=1;5pFlank=TGTATCCCATAAACACAAAG;3pFlank=TTTGGTCCTGGCCTTATAAT;VARTYPE=SNV	AD:DP:AF:NC:FC:RC:PM:QM:MQ:NM	42727,2:42729:1.00E+00,4.68E-05:30:23503,1:19224,1:21.5:41.0:60.0:1.0
MT	80	.	T	C	.	clustered	GENE=ENSMUSG00000064336;MSI=2.0;MSINT=1;5pFlank=CCATAAACACAAAGGTTTGG;3pFlank=CCTGGCCTTATAATTAATTA;VARTYPE=SNV	AD:DP:AF:NC:FC:RC:PM:QM:MQ:NM	42328,18:42346:1.00E+00,4.25E-04:13:23994,11:18334,7:30.8:41.0:60.0:1.0
MT	85	.	G	T	.	clustered	GENE=ENSMUSG00000064336;MSI=2.0;MSINT=1;5pFlank=AACACAAAGGTTTGGTCCTG;3pFlank=CCTTATAATTAATTAGAGGT;VARTYPE=SNV	AD:DP:AF:NC:FC:RC:PM:QM:MQ:NM	41873,1:41874:1.00E+00,2.39E-05:62:23938,1:17935,0:55.0:41.0:60.0:1.0
MT	86	.	C	T	.	clustered	GENE=ENSMUSG00000064336;MSI=2.0;MSINT=1;5pFlank=ACACAAAGGTTTGGTCCTGG;3pFlank=CTTATAATTAATTAGAGGTA;VARTYPE=SNV	AD:DP:AF:NC:FC:RC:PM:QM:MQ:NM	41753,1:41754:1.00E+00,2.39E-05:60:23821,0:17932,1:30.0:41.0:60.0:1.0
MT	95	.	TA	T	.	clustered	GENE=ENSMUSG00000064336;MSI=2.0;MSINT=1;5pFlank=TTTGGTCCTGGCCTTATAAT;3pFlank=ATTAGAGGTAAAATTACACA;VARTYPE=Deletion	AD:DP:AF:NC:FC:RC:PM:QM:MQ:NM	42727,6:42733:1.00E+00,1.40E-04:31:23288,1:19439,5:29.5:41.0:60.0:0.5
MT	104	.	G	T	.	clustered;near_indel	GENE=ENSMUSG00000064336;MSI=1.0;MSINT=1;5pFlank=GGCCTTATAATTAATTAGAG;3pFlank=TAAAATTACACATGCAAACC;VARTYPE=SNV	AD:DP:AF:NC:FC:RC:PM:QM:MQ:NM	42898,1:42899:1.00E+00,2.33E-05:101:22190,1:20708,0:1.0:41.0:60.0:1.0
MT	105	.	TA	T	.	clustered	GENE=ENSMUSG00000064336;MSI=4.0;MSINT=1;5pFlank=GCCTTATAATTAATTAGAGG;3pFlank=AAATTACACATGCAAACCTC;VARTYPE=Deletion	AD:DP:AF:NC:FC:RC:PM:QM:MQ:NM	43128,3:43131:1.00E+00,6.96E-05:33:21935,3:21193,0:35.3:41.0:60.0:0.0
MT	114	.	A	T	.	clustered	GENE=ENSMUSG00000064336;MSI=2.0;MSINT=2;5pFlank=TTAATTAGAGGTAAAATTAC;3pFlank=CATGCAAACCTCCATAGACC;VARTYPE=SNV	AD:DP:AF:NC:FC:RC:PM:QM:MQ:NM	43376,9:43385:1.00E+00,2.07E-04:14:21829,1:21547,8:18.8:41.0:60.0:1.1
MT	118	.	G	A	.	clustered	GENE=ENSMUSG00000064336;MSI=1.0;MSINT=1;5pFlank=TTAGAGGTAAAATTACACAT;3pFlank=CAAACCTCCATAGACCGGTG;VARTYPE=SNV	AD:DP:AF:NC:FC:RC:PM:QM:MQ:NM	43137,1:43138:1.00E+00,2.32E-05:50:21010,1:22127,0:24.0:41.0:60.0:2.0
MT	121	.	A	G	.	clustered	GENE=ENSMUSG00000064336;MSI=3.0;MSINT=1;5pFlank=GAGGTAAAATTACACATGCA;3pFlank=ACCTCCATAGACCGGTGTAA;VARTYPE=SNV	AD:DP:AF:NC:FC:RC:PM:QM:MQ:NM	42157,61:42218:9.99E-01,1.44E-03:59:20215,27:21942,34:28.6:41.0:60.0:1.1
MT	126	.	C	T	.	clustered	GENE=ENSMUSG00000064336;MSI=2.0;MSINT=1;5pFlank=AAAATTACACATGCAAACCT;3pFlank=CATAGACCGGTGTAAAATCC;VARTYPE=SNV	AD:DP:AF:NC:FC:RC:PM:QM:MQ:NM	41743,13:41756:1.00E+00,3.11E-04:25:20349,8:21394,5:31.1:41.0:60.0:1.2
MT	127	.	C	A	.	clustered	GENE=ENSMUSG00000064336;MSI=1.0;MSINT=1;5pFlank=AAATTACACATGCAAACCTC;3pFlank=ATAGACCGGTGTAAAATCCC;VARTYPE=SNV	AD:DP:AF:NC:FC:RC:PM:QM:MQ:NM	41768,1:41769:1.00E+00,2.39E-05:29:20237,0:21531,1:13.0:41.0:60.0:1.0
MT	131	.	G	T	.	clustered	GENE=ENSMUSG00000064336;MSI=1.0;MSINT=1;5pFlank=TACACATGCAAACCTCCATA;3pFlank=ACCGGTGTAAAATCCCTTAA;VARTYPE=SNV	AD:DP:AF:NC:FC:RC:PM:QM:MQ:NM	40759,2:40761:1.00E+00,4.91E-05:40:19843,2:20916,0:25.0:41.0:60.0:1.0
MT	132	.	A	G	.	clustered	GENE=ENSMUSG00000064336;MSI=2.0;MSINT=1;5pFlank=ACACATGCAAACCTCCATAG;3pFlank=CCGGTGTAAAATCCCTTAAA;VARTYPE=SNV	AD:DP:AF:NC:FC:RC:PM:QM:MQ:NM	40638,1:40639:1.00E+00,2.46E-05:39:19766,1:20872,0:6.0:41.0:60.0:1.0
MT	134	.	C	A	.	clustered	GENE=ENSMUSG00000064336;MSI=2.0;MSINT=1;5pFlank=ACATGCAAACCTCCATAGAC;3pFlank=GGTGTAAAATCCCTTAAACA;VARTYPE=SNV	AD:DP:AF:NC:FC:RC:PM:QM:MQ:NM	41066,1:41067:1.00E+00,2.44E-05:43:19976,0:21090,1:18.0:41.0:60.0:1.0
MT	136	.	G	A	.	clustered;near_indel	GENE=ENSMUSG00000064336;MSI=2.0;MSINT=2;5pFlank=ATGCAAACCTCCATAGACCG;3pFlank=TGTAAAATCCCTTAAACATT;VARTYPE=SNV	AD:DP:AF:NC:FC:RC:PM:QM:MQ:NM	41423,2:41425:1.00E+00,4.83E-05:49:20133,1:21290,1:20.5:41.0:60.0:0.5
MT	138	.	G	T	.	clustered;near_indel	GENE=ENSMUSG00000064336;MSI=2.0;MSINT=2;5pFlank=GCAAACCTCCATAGACCGGT;3pFlank=TAAAATCCCTTAAACATTTA;VARTYPE=SNV	AD:DP:AF:NC:FC:RC:PM:QM:MQ:NM	41798,1:41799:1.00E+00,2.39E-05:28:20172,1:21626,0:29.0:41.0:60.0:1.0
MT	139	.	TA	T	.	clustered	GENE=ENSMUSG00000064336;MSI=4.0;MSINT=1;5pFlank=CAAACCTCCATAGACCGGTG;3pFlank=AAATCCCTTAAACATTTACT;VARTYPE=Deletion	AD:DP:AF:NC:FC:RC:PM:QM:MQ:NM	41566,28:41594:9.99E-01,6.73E-04:25:19784,13:21782,15:23.5:41.0:60.0:0.0
MT	146	.	C	A	.	clustered	GENE=ENSMUSG00000064336;MSI=3.0;MSINT=1;5pFlank=CCATAGACCGGTGTAAAATC;3pFlank=CTTAAACATTTACTTAAAAT;VARTYPE=SNV	AD:DP:AF:NC:FC:RC:PM:QM:MQ:NM	43405,1:43406:1.00E+00,2.30E-05:67:21275,0:22129,1:4.0:41.0:60.0:1.0
MT	146	.	C	T	.	clustered	GENE=ENSMUSG00000064336;MSI=3.0;MSINT=1;5pFlank=CCATAGACCGGTGTAAAATC;3pFlank=CTTAAACATTTACTTAAAAT;VARTYPE=SNV	AD:DP:AF:NC:FC:RC:PM:QM:MQ:NM	43405,1:43406:1.00E+00,2.30E-05:67:21275,1:22129,0:5.0:41.0:60.0:1.0
MT	149	.	T	C	.	clustered	GENE=ENSMUSG00000064336;MSI=3.0;MSINT=1;5pFlank=TAGACCGGTGTAAAATCCCT;3pFlank=AAACATTTACTTAAAATTTA;VARTYPE=SNV	AD:DP:AF:NC:FC:RC:PM:QM:MQ:NM	43711,41:43752:9.99E-01,9.37E-04:28:21347,15:22364,26:27.4:41.0:60.0:1.0
MT	154	.	AT	A	.	clustered	GENE=ENSMUSG00000064336;MSI=3.0;MSINT=1;5pFlank=CGGTGTAAAATCCCTTAAAC;3pFlank=TTACTTAAAATTTAAGGAGA;VARTYPE=Deletion	AD:DP:AF:NC:FC:RC:PM:QM:MQ:NM	43738,37:43775:9.99E-01,8.45E-04:19:20840,18:22898,19:25.2:41.0:60.0:0.0
MT	159	.	CT	TC	.	clustered	GENE=ENSMUSG00000064336;MSI=2.0;MSINT=1;5pFlank=TAAAATCCCTTAAACATTTA;3pFlank=TAAAATTTAAGGAGAGGGTA;VARTYPE=Complex	AD:DP:AF:NC:FC:RC:PM:QM:MQ:NM	44389,11:44400:1.00E+00,2.48E-04:22:20924,8:23465,3:22.5:41.0:60.0:3.0
MT	165	.	A	C	.	clustered	GENE=ENSMUSG00000064336;MSI=3.0;MSINT=1;5pFlank=CCCTTAAACATTTACTTAAA;3pFlank=TTTAAGGAGAGGGTATCAAG;VARTYPE=SNV	AD:DP:AF:NC:FC:RC:PM:QM:MQ:NM	44445,11:44456:1.00E+00,2.47E-04:12:20488,8:23957,3:26.0:41.0:60.0:3.0
MT	169	.	A	T	.	clustered	GENE=ENSMUSG00000064336;MSI=2.0;MSINT=1;5pFlank=TAAACATTTACTTAAAATTT;3pFlank=AGGAGAGGGTATCAAGCACA;VARTYPE=SNV	AD:DP:AF:NC:FC:RC:PM:QM:MQ:NM	44836,61:44897:9.99E-01,1.36E-03:23:20716,32:24120,29:30.7:41.0:60.0:1.1
MT	171	.	G	A	.	clustered	GENE=ENSMUSG00000064336;MSI=2.0;MSINT=1;5pFlank=AACATTTACTTAAAATTTAA;3pFlank=GAGAGGGTATCAAGCACATT;VARTYPE=SNV	AD:DP:AF:NC:FC:RC:PM:QM:MQ:NM	44744,1:44745:1.00E+00,2.23E-05:40:20618,0:24126,1:3.0:41.0:60.0:1.0
MT	172	.	G	C	.	clustered	GENE=ENSMUSG00000064336;MSI=2.0;MSINT=2;5pFlank=ACATTTACTTAAAATTTAAG;3pFlank=AGAGGGTATCAAGCACATTA;VARTYPE=SNV	AD:DP:AF:NC:FC:RC:PM:QM:MQ:NM	44707,32:44739:9.99E-01,7.15E-04:25:20580,12:24126,20:35.9:41.0:60.0:1.1
MT	172	.	G	T	.	clustered	GENE=ENSMUSG00000064336;MSI=2.0;MSINT=2;5pFlank=ACATTTACTTAAAATTTAAG;3pFlank=AGAGGGTATCAAGCACATTA;VARTYPE=SNV	AD:DP:AF:NC:FC:RC:PM:QM:MQ:NM	44738,1:44739:1.00E+00,2.24E-05:25:20580,1:24126,0:31.0:41.0:60.0:1.0
MT	174	.	G	A	.	clustered	GENE=ENSMUSG00000064336;MSI=2.0;MSINT=2;5pFlank=ATTTACTTAAAATTTAAGGA;3pFlank=AGGGTATCAAGCACATTAAA;VARTYPE=SNV	AD:DP:AF:NC:FC:RC:PM:QM:MQ:NM	44506,1:44507:1.00E+00,2.25E-05:14:20428,0:24078,1:29.0:41.0:60.0:1.0
MT	176	.	G	A	.	clustered;near_indel	GENE=ENSMUSG00000064336;MSI=3.0;MSINT=1;5pFlank=TTACTTAAAATTTAAGGAGA;3pFlank=GGTATCAAGCACATTAAAAT;VARTYPE=SNV	AD:DP:AF:NC:FC:RC:PM:QM:MQ:NM	44479,1:44480:1.00E+00,2.25E-05:28:20216,1:24263,0:10.0:41.0:60.0:1.0
MT	177	.	G	C	.	clustered;near_indel	GENE=ENSMUSG00000064336;MSI=3.0;MSINT=1;5pFlank=TACTTAAAATTTAAGGAGAG;3pFlank=GTATCAAGCACATTAAAATA;VARTYPE=SNV	AD:DP:AF:NC:FC:RC:PM:QM:MQ:NM	44366,1:44367:1.00E+00,2.25E-05:58:20343,1:24023,0:10.0:41.0:60.0:1.0
MT	178	.	G	T	.	clustered;near_indel	GENE=ENSMUSG00000064336;MSI=1.0;MSINT=1;5pFlank=ACTTAAAATTTAAGGAGAGG;3pFlank=TATCAAGCACATTAAAATAG;VARTYPE=SNV	AD:DP:AF:NC:FC:RC:PM:QM:MQ:NM	44613,2:44615:1.00E+00,4.48E-05:30:20343,2:24270,0:27.0:41.0:60.0:1.0
MT	181	.	TCAA	T	.	clustered	GENE=ENSMUSG00000064336;MSI=2.0;MSINT=1;5pFlank=TAAAATTTAAGGAGAGGGTA;3pFlank=GCACATTAAAATAGCTTAAG;VARTYPE=Deletion	AD:DP:AF:NC:FC:RC:PM:QM:MQ:NM	45526,1:45527:1.00E+00,2.20E-05:37:20697,0:24827,1:34.0:41.0:60.0:0.0
MT	182	.	C	A	.	clustered;near_indel	GENE=ENSMUSG00000064336;MSI=2.0;MSINT=1;5pFlank=AAAATTTAAGGAGAGGGTAT;3pFlank=AAGCACATTAAAATAGCTTA;VARTYPE=SNV	AD:DP:AF:NC:FC:RC:PM:QM:MQ:NM	45526,1:45527:1.00E+00,2.20E-05:37:20697,0:24827,1:36.0:41.0:60.0:2.0
MT	182	.	C	G	.	clustered;near_indel	GENE=ENSMUSG00000064336;MSI=2.0;MSINT=1;5pFlank=AAAATTTAAGGAGAGGGTAT;3pFlank=AAGCACATTAAAATAGCTTA;VARTYPE=SNV	AD:DP:AF:NC:FC:RC:PM:QM:MQ:NM	45526,1:45527:1.00E+00,2.20E-05:37:20697,0:24827,1:36.0:41.0:60.0:1.0
MT	185	.	G	T	.	clustered;near_indel	GENE=ENSMUSG00000064336;MSI=1.0;MSINT=1;5pFlank=ATTTAAGGAGAGGGTATCAA;3pFlank=CACATTAAAATAGCTTAAGA;VARTYPE=SNV	AD:DP:AF:NC:FC:RC:PM:QM:MQ:NM	46712,1:46713:1.00E+00,2.14E-05:42:21878,1:24834,0:7.0:41.0:60.0:1.0
MT	186	.	C	T	.	clustered;near_indel	GENE=ENSMUSG00000064336;MSI=2.0;MSINT=2;5pFlank=TTTAAGGAGAGGGTATCAAG;3pFlank=ACATTAAAATAGCTTAAGAC;VARTYPE=SNV	AD:DP:AF:NC:FC:RC:PM:QM:MQ:NM	47161,16:47177:1.00E+00,3.39E-04:56:22307,10:24852,6:29.4:41.0:60.0:2.4
MT	186	.	C	A	.	clustered;near_indel	GENE=ENSMUSG00000064336;MSI=2.0;MSINT=2;5pFlank=TTTAAGGAGAGGGTATCAAG;3pFlank=ACATTAAAATAGCTTAAGAC;VARTYPE=SNV	AD:DP:AF:NC:FC:RC:PM:QM:MQ:NM	47176,1:47177:1.00E+00,2.12E-05:56:22307,0:24852,1:2.0:41.0:60.0:1.0
MT	186	.	C	G	.	clustered;near_indel	GENE=ENSMUSG00000064336;MSI=2.0;MSINT=2;5pFlank=TTTAAGGAGAGGGTATCAAG;3pFlank=ACATTAAAATAGCTTAAGAC;VARTYPE=SNV	AD:DP:AF:NC:FC:RC:PM:QM:MQ:NM	47176,1:47177:1.00E+00,2.12E-05:56:22307,0:24852,1:13.0:41.0:60.0:1.0
MT	187	.	A	G	.	clustered	GENE=ENSMUSG00000064336;MSI=1.0;MSINT=1;5pFlank=TTAAGGAGAGGGTATCAAGC;3pFlank=CATTAAAATAGCTTAAGACA;VARTYPE=SNV	AD:DP:AF:NC:FC:RC:PM:QM:MQ:NM	47247,6:47253:1.00E+00,1.27E-04:6:22235,1:25012,5:28.5:41.0:60.0:1.0
MT	188	.	C	G	.	clustered	GENE=ENSMUSG00000064336;MSI=2.0;MSINT=2;5pFlank=TAAGGAGAGGGTATCAAGCA;3pFlank=ATTAAAATAGCTTAAGACAC;VARTYPE=SNV	AD:DP:AF:NC:FC:RC:PM:QM:MQ:NM	47538,1:47539:1.00E+00,2.10E-05:30:22473,0:25065,1:21.0:41.0:60.0:2.0
MT	198	.	G	T	.	clustered	GENE=ENSMUSG00000064336;MSI=1.0;MSINT=1;5pFlank=GTATCAAGCACATTAAAATA;3pFlank=CTTAAGACACCTTGCCTAGC;VARTYPE=SNV	AD:DP:AF:NC:FC:RC:PM:QM:MQ:NM	49260,1:49261:1.00E+00,2.03E-05:37:23475,1:25785,0:15.0:41.0:60.0:1.0
MT	199	.	C	A	.	clustered	GENE=ENSMUSG00000064336;MSI=2.0;MSINT=1;5pFlank=TATCAAGCACATTAAAATAG;3pFlank=TTAAGACACCTTGCCTAGCC;VARTYPE=SNV	AD:DP:AF:NC:FC:RC:PM:QM:MQ:NM	49328,1:49329:1.00E+00,2.03E-05:44:23358,0:25970,1:19.0:41.0:60.0:1.0
MT	204	.	G	T	.	clustered	GENE=ENSMUSG00000064336;MSI=1.0;MSINT=1;5pFlank=AGCACATTAAAATAGCTTAA;3pFlank=ACACCTTGCCTAGCCACACC;VARTYPE=SNV	AD:DP:AF:NC:FC:RC:PM:QM:MQ:NM	49205,1:49206:1.00E+00,2.03E-05:23:23125,1:26080,0:1.0:41.0:60.0:1.0
MT	208	.	C	A	.	clustered	GENE=ENSMUSG00000064336;MSI=2.0;MSINT=1;5pFlank=CATTAAAATAGCTTAAGACA;3pFlank=CTTGCCTAGCCACACCCCCA;VARTYPE=SNV	AD:DP:AF:NC:FC:RC:PM:QM:MQ:NM	48927,2:48929:1.00E+00,4.09E-05:32:23399,0:25528,2:60.0:41.0:60.0:1.0
MT	209	.	C	A	.	clustered	GENE=ENSMUSG00000064336;MSI=2.0;MSINT=1;5pFlank=ATTAAAATAGCTTAAGACAC;3pFlank=TTGCCTAGCCACACCCCCAC;VARTYPE=SNV	AD:DP:AF:NC:FC:RC:PM:QM:MQ:NM	48546,1:48547:1.00E+00,2.06E-05:39:23339,0:25207,1:41.0:41.0:60.0:1.0
MT	211	.	T	A	.	clustered	GENE=ENSMUSG00000064336;MSI=1.0;MSINT=1;5pFlank=TAAAATAGCTTAAGACACCT;3pFlank=GCCTAGCCACACCCCCACGG;VARTYPE=SNV	AD:DP:AF:NC:FC:RC:PM:QM:MQ:NM	48374,16:48390:1.00E+00,3.31E-04:27:23282,7:25092,9:20.2:41.0:60.0:1.1
MT	212	.	G	T	.	clustered	GENE=ENSMUSG00000064336;MSI=2.0;MSINT=1;5pFlank=AAAATAGCTTAAGACACCTT;3pFlank=CCTAGCCACACCCCCACGGG;VARTYPE=SNV	AD:DP:AF:NC:FC:RC:PM:QM:MQ:NM	48526,1:48527:1.00E+00,2.06E-05:29:23313,1:25213,0:5.0:41.0:60.0:2.0
MT	217	.	G	C	.	clustered	GENE=ENSMUSG00000064336;MSI=2.0;MSINT=1;5pFlank=AGCTTAAGACACCTTGCCTA;3pFlank=CCACACCCCCACGGGACTCA;VARTYPE=SNV	AD:DP:AF:NC:FC:RC:PM:QM:MQ:NM	47522,2:47524:1.00E+00,4.21E-05:28:23160,2:24362,0:27.5:41.0:60.0:1.0
MT	219	.	C	T	.	clustered;near_indel	GENE=ENSMUSG00000064336;MSI=2.0;MSINT=2;5pFlank=CTTAAGACACCTTGCCTAGC;3pFlank=ACACCCCCACGGGACTCAGC;VARTYPE=SNV	AD:DP:AF:NC:FC:RC:PM:QM:MQ:NM	43377,17:43394:1.00E+00,3.92E-04:20:23460,12:19917,5:29.0:41.0:60.0:1.3
MT	220	.	A	T	.	clustered;near_indel	GENE=ENSMUSG00000064337;MSI=2.0;MSINT=2;5pFlank=TTAAGACACCTTGCCTAGCC;3pFlank=CACCCCCACGGGACTCAGCA;VARTYPE=SNV	AD:DP:AF:NC:FC:RC:PM:QM:MQ:NM	43176,11:43187:1.00E+00,2.55E-04:18:23232,6:19944,5:26.6:41.0:60.0:1.2
MT	221	.	C	T	.	clustered;near_indel	GENE=ENSMUSG00000064337;MSI=2.0;MSINT=2;5pFlank=TAAGACACCTTGCCTAGCCA;3pFlank=ACCCCCACGGGACTCAGCAG;VARTYPE=SNV	AD:DP:AF:NC:FC:RC:PM:QM:MQ:NM	43329,1:43330:1.00E+00,2.31E-05:12:23286,1:20043,0:32.0:41.0:60.0:1.0
MT	222	.	A	AC	.	clustered	GENE=ENSMUSG00000064337;MSI=6.0;MSINT=1;5pFlank=AAGACACCTTGCCTAGCCAC;3pFlank=CCCCCACGGGACTCAGCAGT;VARTYPE=Insertion	AD:DP:AF:NC:FC:RC:PM:QM:MQ:NM	43467,1:43468:1.00E+00,2.30E-05:30:22805,1:19375,0:37.0:41.0:60.0:1.0
MT	227	.	C	A	.	clustered	GENE=ENSMUSG00000064337;MSI=1.0;MSINT=1;5pFlank=ACCTTGCCTAGCCACACCCC;3pFlank=ACGGGACTCAGCAGTGATAA;VARTYPE=SNV	AD:DP:AF:NC:FC:RC:PM:QM:MQ:NM	44379,1:44380:1.00E+00,2.25E-05:20:24075,0:20304,1:62.0:41.0:60.0:1.0
MT	233	.	A	T	.	clustered	GENE=ENSMUSG00000064337;MSI=1.0;MSINT=1;5pFlank=CCTAGCCACACCCCCACGGG;3pFlank=CTCAGCAGTGATAAATATTA;VARTYPE=SNV	AD:DP:AF:NC:FC:RC:PM:QM:MQ:NM	45743,50:45793:9.99E-01,1.09E-03:17:25457,25:20286,25:29.5:41.0:60.0:1.1
MT	241	.	G	C	.	clustered	GENE=ENSMUSG00000064337;MSI=1.0;MSINT=1;5pFlank=CACCCCCACGGGACTCAGCA;3pFlank=TGATAAATATTAAGCAATAA;VARTYPE=SNV	AD:DP:AF:NC:FC:RC:PM:QM:MQ:NM	49115,1:49116:1.00E+00,2.04E-05:28:28403,0:20712,1:7.0:41.0:60.0:2.0
MT	243	.	G	T	.	clustered	GENE=ENSMUSG00000064337;MSI=1.0;MSINT=1;5pFlank=CCCCCACGGGACTCAGCAGT;3pFlank=ATAAATATTAAGCAATAAAC;VARTYPE=SNV	AD:DP:AF:NC:FC:RC:PM:QM:MQ:NM	50180,1:50181:1.00E+00,1.99E-05:65:29229,1:20951,0:36.0:41.0:60.0:1.0
MT	246	.	A	T	.	clustered	GENE=ENSMUSG00000064337;MSI=3.0;MSINT=1;5pFlank=CCACGGGACTCAGCAGTGAT;3pFlank=AATATTAAGCAATAAACGAA;VARTYPE=SNV	AD:DP:AF:NC:FC:RC:PM:QM:MQ:NM	50559,1:50560:1.00E+00,1.98E-05:76:29074,1:21485,0:21.0:41.0:60.0:1.0
MT	264	.	G	T	.	clustered	GENE=ENSMUSG00000064337;MSI=3.0;MSINT=1;5pFlank=ATAAATATTAAGCAATAAAC;3pFlank=AAAGTTTGACTAAGTTATAC;VARTYPE=SNV	AD:DP:AF:NC:FC:RC:PM:QM:MQ:NM	51380,1:51381:1.00E+00,1.95E-05:38:27715,1:23665,0:35.0:41.0:60.0:1.0
MT	268	.	G	A	.	clustered	GENE=ENSMUSG00000064337;MSI=3.0;MSINT=1;5pFlank=ATATTAAGCAATAAACGAAA;3pFlank=TTTGACTAAGTTATACCTCT;VARTYPE=SNV	AD:DP:AF:NC:FC:RC:PM:QM:MQ:NM	50755,1:50756:1.00E+00,1.97E-05:31:26990,0:23765,1:46.0:41.0:60.0:1.0
MT	272	.	G	T	.	clustered;near_indel	GENE=ENSMUSG00000064337;MSI=1.0;MSINT=1;5pFlank=TAAGCAATAAACGAAAGTTT;3pFlank=ACTAAGTTATACCTCTTAGG;VARTYPE=SNV	AD:DP:AF:NC:FC:RC:PM:QM:MQ:NM	50281,2:50283:1.00E+00,3.98E-05:17:26851,2:23430,0:10.5:41.0:60.0:1.5
MT	278	.	G	A	.	clustered;near_indel	GENE=ENSMUSG00000064337;MSI=2.0;MSINT=1;5pFlank=ATAAACGAAAGTTTGACTAA;3pFlank=TTATACCTCTTAGGGTTGGT;VARTYPE=SNV	AD:DP:AF:NC:FC:RC:PM:QM:MQ:NM	49233,1:49234:1.00E+00,2.03E-05:18:25642,0:23591,1:26.0:41.0:60.0:1.0
MT	280	.	T	C	.	clustered;near_indel	GENE=ENSMUSG00000064337;MSI=2.0;MSINT=2;5pFlank=AAACGAAAGTTTGACTAAGT;3pFlank=ATACCTCTTAGGGTTGGTAA;VARTYPE=SNV	AD:DP:AF:NC:FC:RC:PM:QM:MQ:NM	48730,3:48733:1.00E+00,6.16E-05:23:25397,1:23333,2:51.0:41.0:60.0:1.7
MT	281	.	A	T	.	clustered;near_indel	GENE=ENSMUSG00000064337;MSI=1.0;MSINT=1;5pFlank=AACGAAAGTTTGACTAAGTT;3pFlank=TACCTCTTAGGGTTGGTAAA;VARTYPE=SNV	AD:DP:AF:NC:FC:RC:PM:QM:MQ:NM	48467,7:48474:1.00E+00,1.44E-04:20:25085,3:23382,4:35.0:41.0:60.0:1.0
MT	282	.	T	C	.	clustered;near_indel	GENE=ENSMUSG00000064337;MSI=2.0;MSINT=2;5pFlank=ACGAAAGTTTGACTAAGTTA;3pFlank=ACCTCTTAGGGTTGGTAAAT;VARTYPE=SNV	AD:DP:AF:NC:FC:RC:PM:QM:MQ:NM	40946,7448:48394:8.46E-01,1.54E-01:53:21121,3885:19825,3563:28.9:41.0:60.0:1.1
MT	283	.	A	G	.	clustered;near_indel	GENE=ENSMUSG00000064337;MSI=2.0;MSINT=1;5pFlank=CGAAAGTTTGACTAAGTTAT;3pFlank=CCTCTTAGGGTTGGTAAATT;VARTYPE=SNV	AD:DP:AF:NC:FC:RC:PM:QM:MQ:NM	48394,17:48411:1.00E+00,3.51E-04:29:25115,8:23277,9:33.1:41.0:60.0:1.2
MT	283	.	A	T	.	clustered;near_indel	GENE=ENSMUSG00000064337;MSI=2.0;MSINT=1;5pFlank=CGAAAGTTTGACTAAGTTAT;3pFlank=CCTCTTAGGGTTGGTAAATT;VARTYPE=SNV	AD:DP:AF:NC:FC:RC:PM:QM:MQ:NM	48409,2:48411:1.00E+00,4.13E-05:29:25115,1:23277,1:29.0:41.0:60.0:1.5
MT	301	.	A	T	.	clustered;near_indel	GENE=ENSMUSG00000064337;MSI=3.0;MSINT=1;5pFlank=ATACCTCTTAGGGTTGGTAA;3pFlank=TTTCGTGCCAGCCACCGCGG;VARTYPE=SNV	AD:DP:AF:NC:FC:RC:PM:QM:MQ:NM	49451,1:49452:1.00E+00,2.02E-05:15:24874,0:24577,1:6.0:41.0:60.0:1.0
MT	302	.	T	C	.	clustered;near_indel	GENE=ENSMUSG00000064337;MSI=3.0;MSINT=1;5pFlank=TACCTCTTAGGGTTGGTAAA;3pFlank=TTCGTGCCAGCCACCGCGGT;VARTYPE=SNV	AD:DP:AF:NC:FC:RC:PM:QM:MQ:NM	49551,16:49567:1.00E+00,3.23E-04:41:24731,8:24820,8:23.9:41.0:60.0:1.2
MT	306	.	G	A	.	clustered;near_indel	GENE=ENSMUSG00000064337;MSI=1.0;MSINT=1;5pFlank=TCTTAGGGTTGGTAAATTTC;3pFlank=TGCCAGCCACCGCGGTCATA;VARTYPE=SNV	AD:DP:AF:NC:FC:RC:PM:QM:MQ:NM	49834,32:49866:9.99E-01,6.42E-04:29:25521,15:24313,17:25.7:41.0:60.0:1.9
MT	309	.	C	A	.	clustered;near_indel	GENE=ENSMUSG00000064337;MSI=2.0;MSINT=1;5pFlank=TAGGGTTGGTAAATTTCGTG;3pFlank=CAGCCACCGCGGTCATACGA;VARTYPE=SNV	AD:DP:AF:NC:FC:RC:PM:QM:MQ:NM	49788,1:49789:1.00E+00,2.01E-05:60:25422,0:24366,1:31.0:41.0:60.0:1.0
MT	310	.	C	A	.	clustered;near_indel	GENE=ENSMUSG00000064337;MSI=2.0;MSINT=4;5pFlank=AGGGTTGGTAAATTTCGTGC;3pFlank=AGCCACCGCGGTCATACGAT;VARTYPE=SNV	AD:DP:AF:NC:FC:RC:PM:QM:MQ:NM	49666,1:49667:1.00E+00,2.01E-05:27:25204,0:24462,1:7.0:41.0:60.0:2.0
MT	311	.	A	G	.	clustered;near_indel	GENE=ENSMUSG00000064337;MSI=1.0;MSINT=1;5pFlank=GGGTTGGTAAATTTCGTGCC;3pFlank=GCCACCGCGGTCATACGATT;VARTYPE=SNV	AD:DP:AF:NC:FC:RC:PM:QM:MQ:NM	48453,1:48454:1.00E+00,2.06E-05:67:24503,0:23950,1:1.0:41.0:60.0:1.0
MT	318	.	G	T	.	clustered;near_indel	GENE=ENSMUSG00000064337;MSI=1.0;MSINT=1;5pFlank=TAAATTTCGTGCCAGCCACC;3pFlank=CGGTCATACGATTAACCCAA;VARTYPE=SNV	AD:DP:AF:NC:FC:RC:PM:QM:MQ:NM	47754,1:47755:1.00E+00,2.09E-05:39:24519,1:23235,0:16.0:41.0:60.0:1.0
MT	319	.	C	G	.	clustered;near_indel	GENE=ENSMUSG00000064337;MSI=2.0;MSINT=1;5pFlank=AAATTTCGTGCCAGCCACCG;3pFlank=GGTCATACGATTAACCCAAA;VARTYPE=SNV	AD:DP:AF:NC:FC:RC:PM:QM:MQ:NM	47718,2:47720:1.00E+00,4.19E-05:31:24476,1:23242,1:13.0:41.0:60.0:1.0
MT	322	.	T	A	.	clustered;near_indel	GENE=ENSMUSG00000064337;MSI=1.0;MSINT=1;5pFlank=TTTCGTGCCAGCCACCGCGG;3pFlank=CATACGATTAACCCAAACTA;VARTYPE=SNV	AD:DP:AF:NC:FC:RC:PM:QM:MQ:NM	46959,1:46960:1.00E+00,2.13E-05:26:24552,0:22407,1:46.0:41.0:60.0:1.0
MT	328	.	G	T	.	clustered;near_indel	GENE=ENSMUSG00000064337;MSI=1.0;MSINT=1;5pFlank=GCCAGCCACCGCGGTCATAC;3pFlank=ATTAACCCAAACTAATTATC;VARTYPE=SNV	AD:DP:AF:NC:FC:RC:PM:QM:MQ:NM	46261,2:46263:1.00E+00,4.32E-05:61:24013,2:22248,0:40.0:41.0:60.0:1.0
MT	332	.	A	T	.	clustered;near_indel	GENE=ENSMUSG00000064337;MSI=2.0;MSINT=1;5pFlank=GCCACCGCGGTCATACGATT;3pFlank=ACCCAAACTAATTATCTTCG;VARTYPE=SNV	AD:DP:AF:NC:FC:RC:PM:QM:MQ:NM	45998,4:46002:1.00E+00,8.70E-05:66:23712,0:22286,4:31.2:41.0:60.0:1.0
MT	334	.	C	A	.	clustered;near_indel	GENE=ENSMUSG00000064337;MSI=3.0;MSINT=1;5pFlank=CACCGCGGTCATACGATTAA;3pFlank=CCAAACTAATTATCTTCGGC;VARTYPE=SNV	AD:DP:AF:NC:FC:RC:PM:QM:MQ:NM	45775,1:45776:1.00E+00,2.18E-05:44:23353,0:22422,1:2.0:41.0:60.0:3.0
MT	343	.	A	T	.	clustered;near_indel	GENE=ENSMUSG00000064337;MSI=2.0;MSINT=1;5pFlank=CATACGATTAACCCAAACTA;3pFlank=TTATCTTCGGCGTAAAACGT;VARTYPE=SNV	AD:DP:AF:NC:FC:RC:PM:QM:MQ:NM	39172,5443:44615:8.78E-01,1.22E-01:63:19927,2735:19244,2708:26.9:41.0:60.0:1.1
MT	343	.	A	G	.	clustered;near_indel	GENE=ENSMUSG00000064337;MSI=2.0;MSINT=1;5pFlank=CATACGATTAACCCAAACTA;3pFlank=TTATCTTCGGCGTAAAACGT;VARTYPE=SNV	AD:DP:AF:NC:FC:RC:PM:QM:MQ:NM	44614,1:44615:1.00E+00,2.24E-05:63:19927,1:19244,0:4.0:41.0:60.0:1.0
MT	362	.	G	T	.	clustered;near_indel	GENE=ENSMUSG00000064337;MSI=2.0;MSINT=2;5pFlank=AATTATCTTCGGCGTAAAAC;3pFlank=TGTCAACTATAAATAAATAA;VARTYPE=SNV	AD:DP:AF:NC:FC:RC:PM:QM:MQ:NM	39149,1:39150:1.00E+00,2.55E-05:60:18779,1:20370,0:37.0:41.0:60.0:1.0
MT	367	.	A	T	.	clustered;near_indel	GENE=ENSMUSG00000064337;MSI=2.0;MSINT=1;5pFlank=TCTTCGGCGTAAAACGTGTC;3pFlank=ACTATAAATAAATAAATAGA;VARTYPE=SNV	AD:DP:AF:NC:FC:RC:PM:QM:MQ:NM	36894,2:36896:1.00E+00,5.42E-05:17:17084,2:19810,0:26.5:41.0:60.0:1.0
MT	368	.	A	T	.	clustered;near_indel	GENE=ENSMUSG00000064337;MSI=1.0;MSINT=1;5pFlank=CTTCGGCGTAAAACGTGTCA;3pFlank=CTATAAATAAATAAATAGAA;VARTYPE=SNV	AD:DP:AF:NC:FC:RC:PM:QM:MQ:NM	36344,28:36372:9.99E-01,7.70E-04:16:16657,14:19687,14:26.2:41.0:60.0:1.2
MT	370	.	TATAA	T	.	clustered	GENE=ENSMUSG00000064337;MSI=3.0;MSINT=1;5pFlank=TCGGCGTAAAACGTGTCAAC;3pFlank=ATAAATAAATAGAATTAAAA;VARTYPE=Deletion	AD:DP:AF:NC:FC:RC:PM:QM:MQ:NM	35900,3:35903:1.00E+00,8.36E-05:21:16378,1:19522,2:28.3:41.0:60.0:0.0
MT	372	.	TA	T	.	clustered	GENE=ENSMUSG00000064337;MSI=3.0;MSINT=1;5pFlank=GGCGTAAAACGTGTCAACTA;3pFlank=AATAAATAAATAGAATTAAA;VARTYPE=Deletion	AD:DP:AF:NC:FC:RC:PM:QM:MQ:NM	36184,6:36190:1.00E+00,1.66E-04:10:16026,1:20156,5:28.0:41.0:60.0:0.2
MT	376	.	T	C	.	clustered;near_indel	GENE=ENSMUSG00000064337;MSI=3.0;MSINT=1;5pFlank=TAAAACGTGTCAACTATAAA;3pFlank=AAATAAATAGAATTAAAATC;VARTYPE=SNV	AD:DP:AF:NC:FC:RC:PM:QM:MQ:NM	35762,37:35799:9.99E-01,1.03E-03:15:15759,21:20003,16:25.3:41.0:60.0:1.1
MT	379	.	A	G	.	clustered;near_indel	GENE=ENSMUSG00000064337;MSI=3.0;MSINT=4;5pFlank=AACGTGTCAACTATAAATAA;3pFlank=TAAATAGAATTAAAATCCAA;VARTYPE=SNV	AD:DP:AF:NC:FC:RC:PM:QM:MQ:NM	35714,1:35715:1.00E+00,2.80E-05:28:15402,0:20312,1:8.0:41.0:60.0:1.0
MT	381	.	A	T	.	clustered;near_indel	GENE=ENSMUSG00000064337;MSI=3.0;MSINT=1;5pFlank=CGTGTCAACTATAAATAAAT;3pFlank=AATAGAATTAAAATCCAACT;VARTYPE=SNV	AD:DP:AF:NC:FC:RC:PM:QM:MQ:NM	35788,15:35803:1.00E+00,4.19E-04:12:15245,11:20543,4:22.3:41.0:60.0:1.1
MT	391	.	A	T	.	clustered;near_indel	GENE=ENSMUSG00000064337;MSI=4.0;MSINT=1;5pFlank=ATAAATAAATAAATAGAATT;3pFlank=AAATCCAACTTATATGTGAA;VARTYPE=SNV	AD:DP:AF:NC:FC:RC:PM:QM:MQ:NM	35862,18:35880:9.99E-01,5.02E-04:14:14419,9:21443,9:23.9:41.0:60.0:1.2
MT	399	.	A	G	.	clustered;near_indel	GENE=ENSMUSG00000064337;MSI=1.0;MSINT=1;5pFlank=ATAAATAGAATTAAAATCCA;3pFlank=CTTATATGTGAAAATTCATT;VARTYPE=SNV	AD:DP:AF:NC:FC:RC:PM:QM:MQ:NM	34962,190:35152:9.95E-01,5.41E-03:62:13422,86:21540,104:26.3:41.0:60.0:1.2
MT	409	.	G	T	.	clustered;near_indel	GENE=ENSMUSG00000064337;MSI=4.0;MSINT=1;5pFlank=TTAAAATCCAACTTATATGT;3pFlank=AAAATTCATTGTTAGGACCT;VARTYPE=SNV	AD:DP:AF:NC:FC:RC:PM:QM:MQ:NM	35966,1:35967:1.00E+00,2.78E-05:74:13242,1:22724,0:7.0:41.0:60.0:1.0
MT	413	.	A	G	.	clustered;near_indel	GENE=ENSMUSG00000064337;MSI=2.0;MSINT=1;5pFlank=AATCCAACTTATATGTGAAA;3pFlank=TTCATTGTTAGGACCTAAAC;VARTYPE=SNV	AD:DP:AF:NC:FC:RC:PM:QM:MQ:NM	36255,17:36272:1.00E+00,4.69E-04:38:13496,4:22759,13:31.9:41.0:60.0:1.2
MT	422	.	T	A	.	clustered;near_indel	GENE=ENSMUSG00000064337;MSI=1.0;MSINT=1;5pFlank=TATATGTGAAAATTCATTGT;3pFlank=AGGACCTAAACTCAATAACG;VARTYPE=SNV	AD:DP:AF:NC:FC:RC:PM:QM:MQ:NM	35738,11:35749:1.00E+00,3.08E-04:11:13721,5:22017,6:26.7:41.0:60.0:1.5
MT	435	.	C	T	.	clustered;near_indel	GENE=ENSMUSG00000064337;MSI=2.0;MSINT=1;5pFlank=TCATTGTTAGGACCTAAACT;3pFlank=AATAACGAAAGTAATTCTAG;VARTYPE=SNV	AD:DP:AF:NC:FC:RC:PM:QM:MQ:NM	34389,2010:36399:9.45E-01,5.52E-02:59:13387,752:21001,1258:31.5:41.0:60.0:1.2
MT	435	.	C	A	.	clustered;near_indel	GENE=ENSMUSG00000064337;MSI=2.0;MSINT=1;5pFlank=TCATTGTTAGGACCTAAACT;3pFlank=AATAACGAAAGTAATTCTAG;VARTYPE=SNV	AD:DP:AF:NC:FC:RC:PM:QM:MQ:NM	36398,1:36399:1.00E+00,2.75E-05:59:13387,0:21001,1:48.0:41.0:60.0:1.0
MT	439	.	AACG	A	.	clustered	GENE=ENSMUSG00000064337;MSI=4.0;MSINT=1;5pFlank=TGTTAGGACCTAAACTCAAT;3pFlank=AAAGTAATTCTAGTCATTTA;VARTYPE=Deletion	AD:DP:AF:NC:FC:RC:PM:QM:MQ:NM	37153,1:37154:1.00E+00,2.69E-05:30:14733,1:22420,0:19.0:41.0:60.0:0.0
MT	442	.	G	T	.	clustered;near_indel	GENE=ENSMUSG00000064337;MSI=3.0;MSINT=1;5pFlank=TAGGACCTAAACTCAATAAC;3pFlank=AAAGTAATTCTAGTCATTTA;VARTYPE=SNV	AD:DP:AF:NC:FC:RC:PM:QM:MQ:NM	37443,1:37444:1.00E+00,2.67E-05:85:15137,1:22305,0:14.0:41.0:60.0:1.0
MT	443	.	A	G	.	clustered;near_indel	GENE=ENSMUSG00000064337;MSI=3.0;MSINT=1;5pFlank=AGGACCTAAACTCAATAACG;3pFlank=AAGTAATTCTAGTCATTTAT;VARTYPE=SNV	AD:DP:AF:NC:FC:RC:PM:QM:MQ:NM	37528,34:37562:9.99E-01,9.05E-04:15:15222,9:22306,25:31.0:41.0:60.0:1.1
MT	451	.	T	A	.	clustered;near_indel	GENE=ENSMUSG00000064337;MSI=1.0;MSINT=1;5pFlank=AACTCAATAACGAAAGTAAT;3pFlank=CTAGTCATTTATAATACACG;VARTYPE=SNV	AD:DP:AF:NC:FC:RC:PM:QM:MQ:NM	37270,14:37284:1.00E+00,3.75E-04:17:15692,4:21578,10:36.5:41.0:60.0:1.0
MT	485	.	A	G	.	clustered;near_indel	GENE=ENSMUSG00000064337;MSI=3.0;MSINT=1;5pFlank=ATACACGACAGCTAAGACCC;3pFlank=AACTGGGATTAGATACCCCA;VARTYPE=SNV	AD:DP:AF:NC:FC:RC:PM:QM:MQ:NM	37454,2:37456:1.00E+00,5.34E-05:14:19206,1:18248,1:32.0:41.0:60.0:1.0
MT	486	.	A	G	.	clustered;near_indel	GENE=ENSMUSG00000064337;MSI=3.0;MSINT=1;5pFlank=TACACGACAGCTAAGACCCA;3pFlank=ACTGGGATTAGATACCCCAC;VARTYPE=SNV	AD:DP:AF:NC:FC:RC:PM:QM:MQ:NM	37238,3:37241:1.00E+00,8.06E-05:120:19294,1:17944,2:22.7:41.0:60.0:1.0
MT	491	.	G	C	.	clustered;near_indel	GENE=ENSMUSG00000064337;MSI=3.0;MSINT=1;5pFlank=GACAGCTAAGACCCAAACTG;3pFlank=GATTAGATACCCCACTATGC;VARTYPE=SNV	AD:DP:AF:NC:FC:RC:PM:QM:MQ:NM	36181,1:36182:1.00E+00,2.76E-05:81:19615,1:16566,0:48.0:41.0:60.0:1.0
MT	492	.	G	T	.	clustered;near_indel	GENE=ENSMUSG00000064337;MSI=1.0;MSINT=1;5pFlank=ACAGCTAAGACCCAAACTGG;3pFlank=ATTAGATACCCCACTATGCT;VARTYPE=SNV	AD:DP:AF:NC:FC:RC:PM:QM:MQ:NM	36320,1:36321:1.00E+00,2.75E-05:52:19845,1:16475,0:12.0:41.0:60.0:1.0
MT	499	.	T	C	.	clustered;near_indel	GENE=ENSMUSG00000064337;MSI=1.0;MSINT=1;5pFlank=AGACCCAAACTGGGATTAGA;3pFlank=ACCCCACTATGCTTAGCCAT;VARTYPE=SNV	AD:DP:AF:NC:FC:RC:PM:QM:MQ:NM	34966,3:34969:1.00E+00,8.58E-05:59:20504,2:14462,1:14.0:41.0:60.0:1.7
MT	511	.	C	A	.	clustered;near_indel	GENE=ENSMUSG00000064337;MSI=2.0;MSINT=1;5pFlank=GGATTAGATACCCCACTATG;3pFlank=TTAGCCATAAACCTAAATAA;VARTYPE=SNV	AD:DP:AF:NC:FC:RC:PM:QM:MQ:NM	35932,1:35933:1.00E+00,2.78E-05:31:22086,0:13846,1:32.0:41.0:60.0:1.0
MT	512	.	T	C	.	clustered;near_indel	GENE=ENSMUSG00000064337;MSI=2.0;MSINT=1;5pFlank=GATTAGATACCCCACTATGC;3pFlank=TAGCCATAAACCTAAATAAT;VARTYPE=SNV	AD:DP:AF:NC:FC:RC:PM:QM:MQ:NM	35529,544:36073:9.85E-01,1.51E-02:11:21966,334:13563,210:25.2:41.0:60.0:1.1
MT	513	.	T	C	.	clustered;near_indel	GENE=ENSMUSG00000064337;MSI=1.0;MSINT=1;5pFlank=ATTAGATACCCCACTATGCT;3pFlank=AGCCATAAACCTAAATAATT;VARTYPE=SNV	AD:DP:AF:NC:FC:RC:PM:QM:MQ:NM	36241,16:36257:1.00E+00,4.41E-04:58:22485,12:13756,4:34.9:41.0:60.0:1.1
MT	515	.	G	A	.	clustered;near_indel	GENE=ENSMUSG00000064337;MSI=2.0;MSINT=1;5pFlank=TAGATACCCCACTATGCTTA;3pFlank=CCATAAACCTAAATAATTAA;VARTYPE=SNV	AD:DP:AF:NC:FC:RC:PM:QM:MQ:NM	34191,2401:36592:9.34E-01,6.56E-02:34:21108,1454:13083,947:26.6:41.0:60.0:1.1
MT	518	.	A	C	.	clustered;near_indel	GENE=ENSMUSG00000064337;MSI=1.0;MSINT=1;5pFlank=ATACCCCACTATGCTTAGCC;3pFlank=TAAACCTAAATAATTAAATT;VARTYPE=SNV	AD:DP:AF:NC:FC:RC:PM:QM:MQ:NM	37410,1:37411:1.00E+00,2.67E-05:15:23242,1:14168,0:11.0:41.0:60.0:2.0
MT	522	.	A	C	.	clustered;near_indel	GENE=ENSMUSG00000064337;MSI=2.0;MSINT=1;5pFlank=CCCACTATGCTTAGCCATAA;3pFlank=CCTAAATAATTAAATTTAAC;VARTYPE=SNV	AD:DP:AF:NC:FC:RC:PM:QM:MQ:NM	38720,1:38721:1.00E+00,2.58E-05:16:24359,1:14361,0:7.0:41.0:60.0:2.0
MT	541	.	A	G	.	near_indel	GENE=ENSMUSG00000064337;MSI=1.0;MSINT=1;5pFlank=AACCTAAATAATTAAATTTA;3pFlank=CAAAACTATTTGCCAGAGAA;VARTYPE=SNV	AD:DP:AF:NC:FC:RC:PM:QM:MQ:NM	40776,8:40784:1.00E+00,1.96E-04:9:24308,6:16468,2:18.5:41.0:60.0:1.0
MT	553	.	G	T	.	clustered;near_indel	GENE=ENSMUSG00000064337;MSI=2.0;MSINT=1;5pFlank=TAAATTTAACAAAACTATTT;3pFlank=CCAGAGAACTACTAGCCATA;VARTYPE=SNV	AD:DP:AF:NC:FC:RC:PM:QM:MQ:NM	41406,1:41407:1.00E+00,2.42E-05:28:24350,1:17056,0:16.0:41.0:60.0:1.0
MT	559	.	GAACTACTAGCCATAGCTTAAAACTCAAAGGACTTGGCGGTACTTTATATCCATCTAGAGGAGCCTGTTCTATAATCGATAAACCCCGCTCTACCTCACCATCTCTTGCTAATTCAGCCTATATACCGCCATCTTCAGCAAACCCTAAAAAGGTATTAAAGTAAGCAAAAGAATCAAACATAAAAACGTTAGGTCAAGGTGTAGCCAATGAAATGGGAAGAAATGGGCTACATTTTCTTATAAAAGAACATTACTATACCCTT	TAGAAATGTCCACAGTAAGACA	.	clustered	GENE=ENSMUSG00000064337;MSI=3.0;MSINT=1;5pFlank=TAACAAAACTATTTGCCAGA;3pFlank=TATGAAACTAAAGGACTAAG;VARTYPE=Complex	AD:DP:AF:NC:FC:RC:PM:QM:MQ:NM	41513,2:41515:1.00E+00,4.82E-05:25:24369,1:17144,1:18.5:41.0:60.0:0.0
MT	564	.	A	G	.	clustered;near_indel	GENE=ENSMUSG00000064337;MSI=1.0;MSINT=1;5pFlank=AAACTATTTGCCAGAGAACT;3pFlank=CTAGCCATAGCTTAAAACTC;VARTYPE=SNV	AD:DP:AF:NC:FC:RC:PM:QM:MQ:NM	41707,1:41708:1.00E+00,2.40E-05:26:24527,0:17180,1:15.0:41.0:60.0:1.0
MT	571	.	A	G	.	clustered;near_indel	GENE=ENSMUSG00000064337;MSI=1.0;MSINT=1;5pFlank=TTGCCAGAGAACTACTAGCC;3pFlank=TAGCTTAAAACTCAAAGGAC;VARTYPE=SNV	AD:DP:AF:NC:FC:RC:PM:QM:MQ:NM	42332,19:42351:1.00E+00,4.49E-04:43:24758,11:17574,8:29.5:41.0:60.0:1.4
MT	576	.	T	C	.	clustered;near_indel	GENE=ENSMUSG00000064337;MSI=2.0;MSINT=1;5pFlank=AGAGAACTACTAGCCATAGC;3pFlank=TAAAACTCAAAGGACTTGGC;VARTYPE=SNV	AD:DP:AF:NC:FC:RC:PM:QM:MQ:NM	44620,1:44621:1.00E+00,2.24E-05:9:26303,0:18317,1:37.0:41.0:60.0:1.0
MT	577	.	TA	T	.	clustered	GENE=ENSMUSG00000064337;MSI=4.0;MSINT=1;5pFlank=GAGAACTACTAGCCATAGCT;3pFlank=AAACTCAAAGGACTTGGCGG;VARTYPE=Deletion	AD:DP:AF:NC:FC:RC:PM:QM:MQ:NM	45277,9:45286:1.00E+00,1.99E-04:22:26541,6:18736,3:32.3:41.0:60.0:0.0
MT	581	.	A	G	.	clustered;near_indel	GENE=ENSMUSG00000064337;MSI=1.0;MSINT=1;5pFlank=ACTACTAGCCATAGCTTAAA;3pFlank=CTCAAAGGACTTGGCGGTAC;VARTYPE=SNV	AD:DP:AF:NC:FC:RC:PM:QM:MQ:NM	46186,124:46310:9.97E-01,2.68E-03:14:27364,76:18800,48:29.3:41.0:60.0:1.1
MT	581	.	A	T	.	clustered;near_indel	GENE=ENSMUSG00000064337;MSI=1.0;MSINT=1;5pFlank=ACTACTAGCCATAGCTTAAA;3pFlank=CTCAAAGGACTTGGCGGTAC;VARTYPE=SNV	AD:DP:AF:NC:FC:RC:PM:QM:MQ:NM	46288,22:46310:1.00E+00,4.75E-04:14:27364,13:18800,9:33.5:41.0:60.0:1.1
MT	594	.	G	T	.	near_indel	GENE=ENSMUSG00000064337;MSI=2.0;MSINT=1;5pFlank=GCTTAAAACTCAAAGGACTT;3pFlank=GCGGTACTTTATATCCATCT;VARTYPE=SNV	AD:DP:AF:NC:FC:RC:PM:QM:MQ:NM	47628,1:47629:1.00E+00,2.10E-05:15:27966,1:19662,0:24.0:41.0:60.0:1.0
MT	608	.	T	C	.	clustered;near_indel	GENE=ENSMUSG00000064337;MSI=2.0;MSINT=1;5pFlank=GGACTTGGCGGTACTTTATA;3pFlank=CCATCTAGAGGAGCCTGTTC;VARTYPE=SNV	AD:DP:AF:NC:FC:RC:PM:QM:MQ:NM	48191,2:48193:1.00E+00,4.15E-05:8:28196,1:19995,1:17.0:41.0:60.0:1.0
MT	609	.	C	G	.	clustered;near_indel	GENE=ENSMUSG00000064337;MSI=2.0;MSINT=1;5pFlank=GACTTGGCGGTACTTTATAT;3pFlank=CATCTAGAGGAGCCTGTTCT;VARTYPE=SNV	AD:DP:AF:NC:FC:RC:PM:QM:MQ:NM	48283,15:48298:1.00E+00,3.11E-04:46:28100,11:20182,4:21.3:41.0:60.0:1.1
MT	609	.	C	A	.	clustered;near_indel	GENE=ENSMUSG00000064337;MSI=2.0;MSINT=1;5pFlank=GACTTGGCGGTACTTTATAT;3pFlank=CATCTAGAGGAGCCTGTTCT;VARTYPE=SNV	AD:DP:AF:NC:FC:RC:PM:QM:MQ:NM	48297,1:48298:1.00E+00,2.07E-05:46:28100,0:20182,1:38.0:41.0:60.0:1.0
MT	612	.	T	C	.	clustered;near_indel	GENE=ENSMUSG00000064337;MSI=1.0;MSINT=1;5pFlank=TTGGCGGTACTTTATATCCA;3pFlank=CTAGAGGAGCCTGTTCTATA;VARTYPE=SNV	AD:DP:AF:NC:FC:RC:PM:QM:MQ:NM	47895,305:48200:9.94E-01,6.33E-03:8:27658,166:20237,139:26.1:41.0:60.0:1.1
MT	614	.	T	C	.	clustered;near_indel	GENE=ENSMUSG00000064337;MSI=1.0;MSINT=1;5pFlank=GGCGGTACTTTATATCCATC;3pFlank=AGAGGAGCCTGTTCTATAAT;VARTYPE=SNV	AD:DP:AF:NC:FC:RC:PM:QM:MQ:NM	48433,3:48436:1.00E+00,6.19E-05:37:28125,2:20308,1:19.3:41.0:60.0:0.7
MT	618	.	G	T	.	clustered;near_indel	GENE=ENSMUSG00000064337;MSI=2.0;MSINT=1;5pFlank=GTACTTTATATCCATCTAGA;3pFlank=GAGCCTGTTCTATAATCGAT;VARTYPE=SNV	AD:DP:AF:NC:FC:RC:PM:QM:MQ:NM	49402,9:49411:1.00E+00,1.82E-04:20:28476,4:20926,5:23.6:41.0:60.0:1.0
MT	621	.	G	A	.	clustered;near_indel	GENE=ENSMUSG00000064337;MSI=2.0;MSINT=1;5pFlank=CTTTATATCCATCTAGAGGA;3pFlank=CCTGTTCTATAATCGATAAA;VARTYPE=SNV	AD:DP:AF:NC:FC:RC:PM:QM:MQ:NM	49961,2:49963:1.00E+00,4.00E-05:33:29040,1:20921,1:18.0:41.0:60.0:1.0
MT	625	.	G	T	.	clustered;near_indel	GENE=ENSMUSG00000064337;MSI=2.0;MSINT=1;5pFlank=ATATCCATCTAGAGGAGCCT;3pFlank=TTCTATAATCGATAAACCCC;VARTYPE=SNV	AD:DP:AF:NC:FC:RC:PM:QM:MQ:NM	52413,1:52414:1.00E+00,1.91E-05:42:31179,1:21234,0:30.0:41.0:60.0:1.0
MT	635	.	C	T	.	clustered;near_indel	GENE=ENSMUSG00000064337;MSI=1.0;MSINT=1;5pFlank=AGAGGAGCCTGTTCTATAAT;3pFlank=GATAAACCCCGCTCTACCTC;VARTYPE=SNV	AD:DP:AF:NC:FC:RC:PM:QM:MQ:NM	54436,9:54445:1.00E+00,1.65E-04:38:31830,5:22606,4:29.8:41.0:60.0:1.1
MT	636	.	G	T	.	clustered;near_indel	GENE=ENSMUSG00000064337;MSI=1.0;MSINT=1;5pFlank=GAGGAGCCTGTTCTATAATC;3pFlank=ATAAACCCCGCTCTACCTCA;VARTYPE=SNV	AD:DP:AF:NC:FC:RC:PM:QM:MQ:NM	54587,2:54589:1.00E+00,3.66E-05:38:31909,2:22678,0:13.0:41.0:60.0:1.5
MT	641	.	A	G	.	clustered;near_indel	GENE=ENSMUSG00000064337;MSI=4.0;MSINT=1;5pFlank=GCCTGTTCTATAATCGATAA;3pFlank=CCCCGCTCTACCTCACCATC;VARTYPE=SNV	AD:DP:AF:NC:FC:RC:PM:QM:MQ:NM	54093,593:54686:9.89E-01,1.08E-02:39:31439,343:22654,250:25.8:41.0:60.0:1.0
MT	642	.	C	T	.	clustered;near_indel	GENE=ENSMUSG00000064337;MSI=4.0;MSINT=1;5pFlank=CCTGTTCTATAATCGATAAA;3pFlank=CCCGCTCTACCTCACCATCT;VARTYPE=SNV	AD:DP:AF:NC:FC:RC:PM:QM:MQ:NM	55074,1:55075:1.00E+00,1.82E-05:31:31922,0:23152,1:32.0:41.0:60.0:1.0
MT	644	.	C	T	.	clustered;near_indel	GENE=ENSMUSG00000064337;MSI=4.0;MSINT=1;5pFlank=TGTTCTATAATCGATAAACC;3pFlank=CGCTCTACCTCACCATCTCT;VARTYPE=SNV	AD:DP:AF:NC:FC:RC:PM:QM:MQ:NM	55420,1:55421:1.00E+00,1.80E-05:31:32427,1:22993,0:6.0:41.0:60.0:1.0
MT	645	.	C	T	.	clustered;near_indel	GENE=ENSMUSG00000064337;MSI=1.0;MSINT=1;5pFlank=GTTCTATAATCGATAAACCC;3pFlank=GCTCTACCTCACCATCTCTT;VARTYPE=SNV	AD:DP:AF:NC:FC:RC:PM:QM:MQ:NM	55561,1:55562:1.00E+00,1.80E-05:30:32353,1:23208,0:3.0:41.0:60.0:1.0
MT	647	.	C	A	.	clustered;near_indel	GENE=ENSMUSG00000064337;MSI=2.0;MSINT=2;5pFlank=TCTATAATCGATAAACCCCG;3pFlank=TCTACCTCACCATCTCTTGC;VARTYPE=SNV	AD:DP:AF:NC:FC:RC:PM:QM:MQ:NM	55737,1:55738:1.00E+00,1.79E-05:23:32668,0:23069,1:50.0:41.0:60.0:1.0
MT	651	.	A	T	.	clustered;near_indel	GENE=ENSMUSG00000064337;MSI=2.0;MSINT=1;5pFlank=TAATCGATAAACCCCGCTCT;3pFlank=CCTCACCATCTCTTGCTAAT;VARTYPE=SNV	AD:DP:AF:NC:FC:RC:PM:QM:MQ:NM	55628,1:55629:1.00E+00,1.80E-05:20:32097,1:23531,0:15.0:41.0:60.0:2.0
MT	654	.	T	C	.	clustered;near_indel	GENE=ENSMUSG00000064337;MSI=1.0;MSINT=1;5pFlank=TCGATAAACCCCGCTCTACC;3pFlank=CACCATCTCTTGCTAATTCA;VARTYPE=SNV	AD:DP:AF:NC:FC:RC:PM:QM:MQ:NM	56972,15:56987:1.00E+00,2.63E-04:15:33524,10:23448,5:27.7:41.0:60.0:1.0
MT	659	.	ATC	A	.	clustered	GENE=ENSMUSG00000064337;MSI=2.0;MSINT=2;5pFlank=AAACCCCGCTCTACCTCACC;3pFlank=TCTTGCTAATTCAGCCTATA;VARTYPE=Deletion	AD:DP:AF:NC:FC:RC:PM:QM:MQ:NM	58309,1:58310:1.00E+00,1.71E-05:14:33863,0:24446,1:22.0:41.0:60.0:0.0
MT	666	.	G	A	.	clustered;near_indel	GENE=ENSMUSG00000064337;MSI=1.0;MSINT=1;5pFlank=GCTCTACCTCACCATCTCTT;3pFlank=CTAATTCAGCCTATATACCG;VARTYPE=SNV	AD:DP:AF:NC:FC:RC:PM:QM:MQ:NM	60929,1:60930:1.00E+00,1.64E-05:48:35479,0:25450,1:55.0:41.0:60.0:1.0
MT	671	.	T	C	.	clustered;near_indel	GENE=ENSMUSG00000064337;MSI=2.0;MSINT=1;5pFlank=ACCTCACCATCTCTTGCTAA;3pFlank=TCAGCCTATATACCGCCATC;VARTYPE=SNV	AD:DP:AF:NC:FC:RC:PM:QM:MQ:NM	60149,5:60154:1.00E+00,8.31E-05:28:35057,2:25092,3:7.4:41.0:60.0:1.2
MT	675	.	G	T	.	clustered;near_indel	GENE=ENSMUSG00000064337;MSI=2.0;MSINT=1;5pFlank=CACCATCTCTTGCTAATTCA;3pFlank=CCTATATACCGCCATCTTCA;VARTYPE=SNV	AD:DP:AF:NC:FC:RC:PM:QM:MQ:NM	61281,2:61283:1.00E+00,3.26E-05:33:35825,2:25456,0:26.5:41.0:60.0:1.5
MT	679	.	A	G	.	clustered;near_indel	GENE=ENSMUSG00000064337;MSI=2.0;MSINT=2;5pFlank=ATCTCTTGCTAATTCAGCCT;3pFlank=TATACCGCCATCTTCAGCAA;VARTYPE=SNV	AD:DP:AF:NC:FC:RC:PM:QM:MQ:NM	61075,35:61110:9.99E-01,5.73E-04:49:35760,20:25315,15:26.1:41.0:60.0:1.2
MT	685	.	C	T	.	clustered;near_indel	GENE=ENSMUSG00000064337;MSI=1.0;MSINT=1;5pFlank=TGCTAATTCAGCCTATATAC;3pFlank=GCCATCTTCAGCAAACCCTA;VARTYPE=SNV	AD:DP:AF:NC:FC:RC:PM:QM:MQ:NM	62129,1:62130:1.00E+00,1.61E-05:70:35646,1:26483,0:33.0:41.0:60.0:1.0
MT	686	.	G	A	.	clustered;near_indel	GENE=ENSMUSG00000064337;MSI=2.0;MSINT=1;5pFlank=GCTAATTCAGCCTATATACC;3pFlank=CCATCTTCAGCAAACCCTAA;VARTYPE=SNV	AD:DP:AF:NC:FC:RC:PM:QM:MQ:NM	62155,2:62157:1.00E+00,3.22E-05:71:35504,1:26651,1:28.5:41.0:60.0:0.5
MT	695	.	AGCAAACCCTAAAAAGGTATTAAAGTAAGCAAAAGAATCAAACATAAAAACGTTAGGTCAAGGTGTAGCCAATGAAATGGGAAGAAATGGGCT	TGGAATATGGCAAGAAAAGTGAA	.	clustered	GENE=ENSMUSG00000064337;MSI=1.0;MSINT=1;5pFlank=GCCTATATACCGCCATCTTC;3pFlank=ACATTTTCTTATAAAAGAAC;VARTYPE=Complex	AD:DP:AF:NC:FC:RC:PM:QM:MQ:NM	63889,2:63891:1.00E+00,3.13E-05:8:35972,1:27917,1:17.0:41.0:60.0:0.0
MT	696	.	G	A	.	clustered;near_indel	GENE=ENSMUSG00000064337;MSI=1.0;MSINT=1;5pFlank=CCTATATACCGCCATCTTCA;3pFlank=CAAACCCTAAAAAGGTATTA;VARTYPE=SNV	AD:DP:AF:NC:FC:RC:PM:QM:MQ:NM	63338,1:63339:1.00E+00,1.58E-05:56:35870,0:27468,1:14.0:41.0:60.0:2.0
MT	697	.	C	A	.	clustered;near_indel	GENE=ENSMUSG00000064337;MSI=3.0;MSINT=1;5pFlank=CTATATACCGCCATCTTCAG;3pFlank=AAACCCTAAAAAGGTATTAA;VARTYPE=SNV	AD:DP:AF:NC:FC:RC:PM:QM:MQ:NM	63172,1:63173:1.00E+00,1.58E-05:50:35671,1:27501,0:11.0:41.0:60.0:1.0
MT	704	.	TA	T	.	clustered	GENE=ENSMUSG00000064337;MSI=5.0;MSINT=1;5pFlank=CCGCCATCTTCAGCAAACCC;3pFlank=AAAAGGTATTAAAGTAAGCA;VARTYPE=Deletion	AD:DP:AF:NC:FC:RC:PM:QM:MQ:NM	62893,1:62894:1.00E+00,1.59E-05:35:34374,0:28519,1:23.0:41.0:60.0:1.0
MT	707	.	A	T	.	clustered;near_indel	GENE=ENSMUSG00000064337;MSI=5.0;MSINT=1;5pFlank=CCATCTTCAGCAAACCCTAA;3pFlank=AAGGTATTAAAGTAAGCAAA;VARTYPE=SNV	AD:DP:AF:NC:FC:RC:PM:QM:MQ:NM	62370,1:62371:1.00E+00,1.60E-05:42:33975,1:28395,0:43.0:41.0:60.0:1.0
MT	713	.	A	G	.	clustered;near_indel	GENE=ENSMUSG00000064337;MSI=2.0;MSINT=1;5pFlank=TCAGCAAACCCTAAAAAGGT;3pFlank=TTAAAGTAAGCAAAAGAATC;VARTYPE=SNV	AD:DP:AF:NC:FC:RC:PM:QM:MQ:NM	62064,201:62265:9.97E-01,3.23E-03:74:32953,113:29111,88:28.1:41.0:60.0:1.0
MT	719	.	G	T	.	clustered;near_indel	GENE=ENSMUSG00000064337;MSI=1.0;MSINT=1;5pFlank=AACCCTAAAAAGGTATTAAA;3pFlank=TAAGCAAAAGAATCAAACAT;VARTYPE=SNV	AD:DP:AF:NC:FC:RC:PM:QM:MQ:NM	62090,1:62091:1.00E+00,1.61E-05:37:31772,1:30318,0:20.0:41.0:60.0:1.0
MT	739	.	TA	T	.	clustered	GENE=ENSMUSG00000064337;MSI=5.0;MSINT=1;5pFlank=GTAAGCAAAAGAATCAAACA;3pFlank=AAAACGTTAGGTCAAGGTGT;VARTYPE=Deletion	AD:DP:AF:NC:FC:RC:PM:QM:MQ:NM	62511,2:62513:1.00E+00,3.20E-05:53:28428,0:34083,2:16.5:41.0:60.0:0.0
MT	745	.	C	A	.	clustered;near_indel	GENE=ENSMUSG00000064337;MSI=1.0;MSINT=1;5pFlank=AAAAGAATCAAACATAAAAA;3pFlank=GTTAGGTCAAGGTGTAGCCA;VARTYPE=SNV	AD:DP:AF:NC:FC:RC:PM:QM:MQ:NM	60778,1:60779:1.00E+00,1.65E-05:46:27693,0:33085,1:55.0:41.0:60.0:1.0
MT	746	.	G	A	.	clustered;near_indel	GENE=ENSMUSG00000064337;MSI=2.0;MSINT=1;5pFlank=AAAGAATCAAACATAAAAAC;3pFlank=TTAGGTCAAGGTGTAGCCAA;VARTYPE=SNV	AD:DP:AF:NC:FC:RC:PM:QM:MQ:NM	60830,2:60832:1.00E+00,3.29E-05:37:27686,0:33144,2:22.0:41.0:60.0:1.0
MT	750	.	G	A	.	clustered;near_indel	GENE=ENSMUSG00000064337;MSI=2.0;MSINT=1;5pFlank=AATCAAACATAAAAACGTTA;3pFlank=GTCAAGGTGTAGCCAATGAA;VARTYPE=SNV	AD:DP:AF:NC:FC:RC:PM:QM:MQ:NM	59534,1:59535:1.00E+00,1.68E-05:32:26746,1:32788,0:61.0:41.0:60.0:1.0
MT	756	.	G	A	.	clustered;near_indel	GENE=ENSMUSG00000064337;MSI=2.0;MSINT=1;5pFlank=ACATAAAAACGTTAGGTCAA;3pFlank=GTGTAGCCAATGAAATGGGA;VARTYPE=SNV	AD:DP:AF:NC:FC:RC:PM:QM:MQ:NM	58064,1:58065:1.00E+00,1.72E-05:31:25914,0:32150,1:11.0:41.0:60.0:1.0
MT	760	.	T	C	.	clustered;near_indel	GENE=ENSMUSG00000064337;MSI=1.0;MSINT=1;5pFlank=AAAAACGTTAGGTCAAGGTG;3pFlank=AGCCAATGAAATGGGAAGAA;VARTYPE=SNV	AD:DP:AF:NC:FC:RC:PM:QM:MQ:NM	57582,1:57583:1.00E+00,1.74E-05:19:25834,0:31748,1:7.0:41.0:60.0:1.0
MT	761	.	A	G	.	clustered;near_indel	GENE=ENSMUSG00000064337;MSI=1.0;MSINT=1;5pFlank=AAAACGTTAGGTCAAGGTGT;3pFlank=GCCAATGAAATGGGAAGAAA;VARTYPE=SNV	AD:DP:AF:NC:FC:RC:PM:QM:MQ:NM	57411,30:57441:9.99E-01,5.22E-04:24:25297,13:32114,17:24.4:41.0:60.0:1.1
MT	762	.	G	T	.	clustered;near_indel	GENE=ENSMUSG00000064337;MSI=2.0;MSINT=1;5pFlank=AAACGTTAGGTCAAGGTGTA;3pFlank=CCAATGAAATGGGAAGAAAT;VARTYPE=SNV	AD:DP:AF:NC:FC:RC:PM:QM:MQ:NM	57442,1:57443:1.00E+00,1.74E-05:38:25486,1:31956,0:7.0:41.0:60.0:1.0
MT	772	.	T	C	.	clustered;near_indel	GENE=ENSMUSG00000064337;MSI=3.0;MSINT=1;5pFlank=TCAAGGTGTAGCCAATGAAA;3pFlank=GGGAAGAAATGGGCTACATT;VARTYPE=SNV	AD:DP:AF:NC:FC:RC:PM:QM:MQ:NM	57697,1:57698:1.00E+00,1.73E-05:40:26319,0:31378,1:9.0:41.0:60.0:1.0
MT	774	.	G	T	.	clustered;near_indel	GENE=ENSMUSG00000064337;MSI=3.0;MSINT=1;5pFlank=AAGGTGTAGCCAATGAAATG;3pFlank=GAAGAAATGGGCTACATTTT;VARTYPE=SNV	AD:DP:AF:NC:FC:RC:PM:QM:MQ:NM	58552,1:58553:1.00E+00,1.71E-05:60:26328,1:32224,0:46.0:41.0:60.0:1.0
MT	775	.	G	C	.	clustered;near_indel	GENE=ENSMUSG00000064337;MSI=2.0;MSINT=1;5pFlank=AGGTGTAGCCAATGAAATGG;3pFlank=AAGAAATGGGCTACATTTTC;VARTYPE=SNV	AD:DP:AF:NC:FC:RC:PM:QM:MQ:NM	58476,1:58477:1.00E+00,1.71E-05:37:26231,1:32245,0:8.0:41.0:60.0:3.0
MT	776	.	A	T	.	clustered;near_indel	GENE=ENSMUSG00000064337;MSI=2.0;MSINT=1;5pFlank=GGTGTAGCCAATGAAATGGG;3pFlank=AGAAATGGGCTACATTTTCT;VARTYPE=SNV	AD:DP:AF:NC:FC:RC:PM:QM:MQ:NM	58087,3:58090:1.00E+00,5.16E-05:9:25823,0:32264,3:9.7:41.0:60.0:1.0
MT	778	.	G	T	.	clustered;near_indel	GENE=ENSMUSG00000064337;MSI=3.0;MSINT=1;5pFlank=TGTAGCCAATGAAATGGGAA;3pFlank=AAATGGGCTACATTTTCTTA;VARTYPE=SNV	AD:DP:AF:NC:FC:RC:PM:QM:MQ:NM	56962,1:56963:1.00E+00,1.76E-05:46:25613,0:31349,1:35.0:41.0:60.0:1.0
MT	779	.	A	T	.	clustered;near_indel	GENE=ENSMUSG00000064337;MSI=3.0;MSINT=1;5pFlank=GTAGCCAATGAAATGGGAAG;3pFlank=AATGGGCTACATTTTCTTAT;VARTYPE=SNV	AD:DP:AF:NC:FC:RC:PM:QM:MQ:NM	56514,17:56531:1.00E+00,3.01E-04:8:25365,5:31149,12:19.9:41.0:60.0:1.1
MT	783	.	G	T	.	clustered;near_indel	GENE=ENSMUSG00000064337;MSI=3.0;MSINT=1;5pFlank=CCAATGAAATGGGAAGAAAT;3pFlank=GGCTACATTTTCTTATAAAA;VARTYPE=SNV	AD:DP:AF:NC:FC:RC:PM:QM:MQ:NM	56521,1:56522:1.00E+00,1.77E-05:28:25178,1:31343,0:21.0:41.0:60.0:1.0
MT	785	.	G	T	.	clustered;near_indel	GENE=ENSMUSG00000064337;MSI=1.0;MSINT=1;5pFlank=AATGAAATGGGAAGAAATGG;3pFlank=CTACATTTTCTTATAAAAGA;VARTYPE=SNV	AD:DP:AF:NC:FC:RC:PM:QM:MQ:NM	56065,1:56066:1.00E+00,1.78E-05:75:25188,1:30877,0:6.0:41.0:60.0:1.0
MT	786	.	C	A	.	clustered;near_indel	GENE=ENSMUSG00000064337;MSI=1.0;MSINT=1;5pFlank=ATGAAATGGGAAGAAATGGG;3pFlank=TACATTTTCTTATAAAAGAA;VARTYPE=SNV	AD:DP:AF:NC:FC:RC:PM:QM:MQ:NM	55959,3:55962:1.00E+00,5.36E-05:114:24875,0:31084,3:17.3:41.0:60.0:1.0
MT	789	.	C	A	.	clustered;near_indel	GENE=ENSMUSG00000064337;MSI=1.0;MSINT=1;5pFlank=AAATGGGAAGAAATGGGCTA;3pFlank=ATTTTCTTATAAAAGAACAT;VARTYPE=SNV	AD:DP:AF:NC:FC:RC:PM:QM:MQ:NM	55671,2:55673:1.00E+00,3.59E-05:34:24320,0:31351,2:1.5:41.0:60.0:1.0
MT	799	.	TA	T	.	clustered	GENE=ENSMUSG00000064337;MSI=4.0;MSINT=1;5pFlank=AAATGGGCTACATTTTCTTA;3pFlank=AAAGAACATTACTATACCCT;VARTYPE=Deletion	AD:DP:AF:NC:FC:RC:PM:QM:MQ:NM	54022,23:54045:1.00E+00,4.26E-04:23:22640,14:31382,9:28.0:41.0:60.0:1.0
MT	804	.	G	T	.	clustered;near_indel	GENE=ENSMUSG00000064337;MSI=2.0;MSINT=1;5pFlank=GGCTACATTTTCTTATAAAA;3pFlank=AACATTACTATACCCTTTAT;VARTYPE=SNV	AD:DP:AF:NC:FC:RC:PM:QM:MQ:NM	52352,2:52354:1.00E+00,3.82E-05:42:22403,2:29949,0:25.5:41.0:60.0:1.5
MT	809	.	T	C	.	clustered;near_indel	GENE=ENSMUSG00000064337;MSI=2.0;MSINT=1;5pFlank=CATTTTCTTATAAAAGAACA;3pFlank=TACTATACCCTTTATGAAAC;VARTYPE=SNV	AD:DP:AF:NC:FC:RC:PM:QM:MQ:NM	47045,3977:51022:9.22E-01,7.79E-02:85:20386,1730:26659,2247:25.9:41.0:60.0:1.1
MT	813	.	T	C	.	clustered;near_indel	GENE=ENSMUSG00000064337;MSI=2.0;MSINT=2;5pFlank=TTCTTATAAAAGAACATTAC;3pFlank=ATACCCTTTATGAAACTAAA;VARTYPE=SNV	AD:DP:AF:NC:FC:RC:PM:QM:MQ:NM	49558,171:49729:9.97E-01,3.44E-03:21:21233,74:28325,97:26.5:41.0:60.0:1.1
MT	814	.	A	T	.	clustered;near_indel	GENE=ENSMUSG00000064337;MSI=1.0;MSINT=1;5pFlank=TCTTATAAAAGAACATTACT;3pFlank=TACCCTTTATGAAACTAAAG;VARTYPE=SNV	AD:DP:AF:NC:FC:RC:PM:QM:MQ:NM	49377,2:49379:1.00E+00,4.05E-05:25:21000,0:28377,2:37.5:41.0:60.0:1.0
MT	816	.	A	G	.	clustered;near_indel	GENE=ENSMUSG00000064337;MSI=3.0;MSINT=1;5pFlank=TTATAAAAGAACATTACTAT;3pFlank=CCCTTTATGAAACTAAAGGA;VARTYPE=SNV	AD:DP:AF:NC:FC:RC:PM:QM:MQ:NM	49357,5:49362:1.00E+00,1.01E-04:14:20917,2:28440,3:25.0:41.0:60.0:0.8
MT	818	.	C	A	.	clustered;near_indel	GENE=ENSMUSG00000064337;MSI=3.0;MSINT=1;5pFlank=ATAAAAGAACATTACTATAC;3pFlank=CTTTATGAAACTAAAGGACT;VARTYPE=SNV	AD:DP:AF:NC:FC:RC:PM:QM:MQ:NM	48894,1:48895:1.00E+00,2.05E-05:96:20794,0:28100,1:27.0:41.0:60.0:1.0
MT	829	.	CT	C	.	clustered	GENE=ENSMUSG00000064337;MSI=1.0;MSINT=1;5pFlank=TTACTATACCCTTTATGAAA;3pFlank=AAAGGACTAAGGAGGATTTA;VARTYPE=Deletion	AD:DP:AF:NC:FC:RC:PM:QM:MQ:NM	49542,1:49543:1.00E+00,2.02E-05:32:21952,0:27590,1:40.0:41.0:60.0:1.0
MT	830	.	TA	T	.	clustered	GENE=ENSMUSG00000064337;MSI=3.0;MSINT=1;5pFlank=TACTATACCCTTTATGAAAC;3pFlank=AAGGACTAAGGAGGATTTAG;VARTYPE=Deletion	AD:DP:AF:NC:FC:RC:PM:QM:MQ:NM	50342,26:50368:9.99E-01,5.16E-04:94:22117,12:28225,14:32.9:41.0:60.0:0.0
MT	835	.	G	T	.	clustered;near_indel	GENE=ENSMUSG00000064337;MSI=1.0;MSINT=1;5pFlank=TACCCTTTATGAAACTAAAG;3pFlank=ACTAAGGAGGATTTAGTAGT;VARTYPE=SNV	AD:DP:AF:NC:FC:RC:PM:QM:MQ:NM	49969,1:49970:1.00E+00,2.00E-05:25:22410,1:27559,0:2.0:41.0:60.0:2.0
MT	836	.	A	G	.	clustered;near_indel	GENE=ENSMUSG00000064337;MSI=1.0;MSINT=1;5pFlank=ACCCTTTATGAAACTAAAGG;3pFlank=CTAAGGAGGATTTAGTAGTA;VARTYPE=SNV	AD:DP:AF:NC:FC:RC:PM:QM:MQ:NM	48592,1021:49613:9.79E-01,2.06E-02:12:21968,444:26624,577:29.8:41.0:60.0:1.1
MT	838	.	T	A	.	clustered;near_indel	GENE=ENSMUSG00000064337;MSI=2.0;MSINT=1;5pFlank=CCTTTATGAAACTAAAGGAC;3pFlank=AAGGAGGATTTAGTAGTAAA;VARTYPE=SNV	AD:DP:AF:NC:FC:RC:PM:QM:MQ:NM	50056,9:50065:1.00E+00,1.80E-04:34:22998,5:27057,4:28.9:41.0:60.0:1.0
MT	838	.	T	C	.	clustered;near_indel	GENE=ENSMUSG00000064337;MSI=2.0;MSINT=1;5pFlank=CCTTTATGAAACTAAAGGAC;3pFlank=AAGGAGGATTTAGTAGTAAA;VARTYPE=SNV	AD:DP:AF:NC:FC:RC:PM:QM:MQ:NM	50064,1:50065:1.00E+00,2.00E-05:34:22998,1:27057,0:6.0:41.0:60.0:1.0
MT	839	.	A	G	.	clustered;near_indel	GENE=ENSMUSG00000064337;MSI=2.0;MSINT=1;5pFlank=CTTTATGAAACTAAAGGACT;3pFlank=AGGAGGATTTAGTAGTAAAT;VARTYPE=SNV	AD:DP:AF:NC:FC:RC:PM:QM:MQ:NM	50303,6:50309:1.00E+00,1.19E-04:93:22690,3:27613,3:21.3:41.0:60.0:1.3
MT	842	.	G	T	.	clustered;near_indel	GENE=ENSMUSG00000064337;MSI=2.0;MSINT=3;5pFlank=TATGAAACTAAAGGACTAAG;3pFlank=AGGATTTAGTAGTAAATTAA;VARTYPE=SNV	AD:DP:AF:NC:FC:RC:PM:QM:MQ:NM	50596,9:50605:1.00E+00,1.78E-04:35:23058,6:27537,3:25.0:41.0:60.0:1.1
MT	842	.	G	A	.	clustered;near_indel	GENE=ENSMUSG00000064337;MSI=2.0;MSINT=3;5pFlank=TATGAAACTAAAGGACTAAG;3pFlank=AGGATTTAGTAGTAAATTAA;VARTYPE=SNV	AD:DP:AF:NC:FC:RC:PM:QM:MQ:NM	50604,1:50605:1.00E+00,1.98E-05:35:23058,0:27537,1:20.0:41.0:60.0:1.0
MT	846	.	A	G	.	clustered;near_indel	GENE=ENSMUSG00000064337;MSI=3.0;MSINT=1;5pFlank=AAACTAAAGGACTAAGGAGG;3pFlank=TTTAGTAGTAAATTAAGAAT;VARTYPE=SNV	AD:DP:AF:NC:FC:RC:PM:QM:MQ:NM	50351,20:50371:1.00E+00,3.97E-04:21:23944,10:26407,10:36.1:41.0:60.0:1.4
MT	847	.	T	C	.	clustered;near_indel	GENE=ENSMUSG00000064337;MSI=3.0;MSINT=1;5pFlank=AACTAAAGGACTAAGGAGGA;3pFlank=TTAGTAGTAAATTAAGAATA;VARTYPE=SNV	AD:DP:AF:NC:FC:RC:PM:QM:MQ:NM	50205,85:50290:9.98E-01,1.69E-03:201:23947,37:26258,48:29.8:41.0:60.0:1.1
MT	848	.	T	C	.	clustered;near_indel	GENE=ENSMUSG00000064337;MSI=3.0;MSINT=1;5pFlank=ACTAAAGGACTAAGGAGGAT;3pFlank=TAGTAGTAAATTAAGAATAG;VARTYPE=SNV	AD:DP:AF:NC:FC:RC:PM:QM:MQ:NM	50814,2:50816:1.00E+00,3.94E-05:55:24451,2:26363,0:18.0:41.0:60.0:1.0
MT	851	.	G	T	.	clustered	GENE=ENSMUSG00000064337;MSI=2.0;MSINT=3;5pFlank=AAAGGACTAAGGAGGATTTA;3pFlank=TAGTAAATTAAGAATAGAGA;VARTYPE=SNV	AD:DP:AF:NC:FC:RC:PM:QM:MQ:NM	51370,2:51372:1.00E+00,3.89E-05:21:24814,1:26556,1:22.0:41.0:60.0:1.0
MT	853	.	A	G	.	clustered	GENE=ENSMUSG00000064337;MSI=2.0;MSINT=3;5pFlank=AGGACTAAGGAGGATTTAGT;3pFlank=GTAAATTAAGAATAGAGAGC;VARTYPE=SNV	AD:DP:AF:NC:FC:RC:PM:QM:MQ:NM	51444,8:51452:1.00E+00,1.55E-04:9:24654,4:26790,4:31.9:41.0:60.0:1.0
MT	854	.	G	T	.	clustered	GENE=ENSMUSG00000064337;MSI=2.0;MSINT=3;5pFlank=GGACTAAGGAGGATTTAGTA;3pFlank=TAAATTAAGAATAGAGAGCT;VARTYPE=SNV	AD:DP:AF:NC:FC:RC:PM:QM:MQ:NM	51390,1:51391:1.00E+00,1.95E-05:47:24659,1:26731,0:9.0:41.0:60.0:2.0
MT	868	.	G	A	.	clustered	GENE=ENSMUSG00000064337;MSI=2.0;MSINT=2;5pFlank=TTAGTAGTAAATTAAGAATA;3pFlank=AGAGCTTAATTGAATTGAGC;VARTYPE=SNV	AD:DP:AF:NC:FC:RC:PM:QM:MQ:NM	52950,2:52952:1.00E+00,3.78E-05:30:26142,1:26808,1:33.0:41.0:60.0:1.0
MT	870	.	G	T	.	clustered	GENE=ENSMUSG00000064337;MSI=2.0;MSINT=2;5pFlank=AGTAGTAAATTAAGAATAGA;3pFlank=AGCTTAATTGAATTGAGCAA;VARTYPE=SNV	AD:DP:AF:NC:FC:RC:PM:QM:MQ:NM	53089,1:53090:1.00E+00,1.88E-05:30:26415,1:26674,0:19.0:41.0:60.0:1.0
MT	872	.	G	T	.	clustered	GENE=ENSMUSG00000064337;MSI=1.0;MSINT=1;5pFlank=TAGTAAATTAAGAATAGAGA;3pFlank=CTTAATTGAATTGAGCAATG;VARTYPE=SNV	AD:DP:AF:NC:FC:RC:PM:QM:MQ:NM	53148,3:53151:1.00E+00,5.64E-05:31:26580,3:26567,0:29.0:41.0:60.0:1.0
MT	872	.	G	A	.	clustered	GENE=ENSMUSG00000064337;MSI=1.0;MSINT=1;5pFlank=TAGTAAATTAAGAATAGAGA;3pFlank=CTTAATTGAATTGAGCAATG;VARTYPE=SNV	AD:DP:AF:NC:FC:RC:PM:QM:MQ:NM	53150,1:53151:1.00E+00,1.88E-05:31:26580,1:26567,0:32.0:41.0:60.0:2.0
MT	880	.	G	A	.	clustered	GENE=ENSMUSG00000064337;MSI=2.0;MSINT=1;5pFlank=TAAGAATAGAGAGCTTAATT;3pFlank=AATTGAGCAATGAAGTACGC;VARTYPE=SNV	AD:DP:AF:NC:FC:RC:PM:QM:MQ:NM	54119,1:54120:1.00E+00,1.85E-05:32:27502,0:26617,1:21.0:41.0:60.0:2.0
MT	882	.	A	G	.	clustered	GENE=ENSMUSG00000064337;MSI=2.0;MSINT=1;5pFlank=AGAATAGAGAGCTTAATTGA;3pFlank=TTGAGCAATGAAGTACGCAC;VARTYPE=SNV	AD:DP:AF:NC:FC:RC:PM:QM:MQ:NM	54404,4:54408:1.00E+00,7.35E-05:114:27828,1:26576,3:22.5:41.0:60.0:1.0
MT	884	.	T	C	.	clustered	GENE=ENSMUSG00000064337;MSI=2.0;MSINT=5;5pFlank=AATAGAGAGCTTAATTGAAT;3pFlank=GAGCAATGAAGTACGCACAC;VARTYPE=SNV	AD:DP:AF:NC:FC:RC:PM:QM:MQ:NM	54364,86:54450:9.98E-01,1.58E-03:10:28030,51:26334,35:29.7:41.0:60.0:1.1
MT	888	.	C	G	.	clustered	GENE=ENSMUSG00000064337;MSI=2.0;MSINT=1;5pFlank=GAGAGCTTAATTGAATTGAG;3pFlank=AATGAAGTACGCACACACCG;VARTYPE=SNV	AD:DP:AF:NC:FC:RC:PM:QM:MQ:NM	54721,1:54722:1.00E+00,1.83E-05:53:28133,0:26588,1:1.0:41.0:60.0:1.0
MT	892	.	G	T	.	clustered	GENE=ENSMUSG00000064337;MSI=2.0;MSINT=1;5pFlank=GCTTAATTGAATTGAGCAAT;3pFlank=AAGTACGCACACACCGCCCG;VARTYPE=SNV	AD:DP:AF:NC:FC:RC:PM:QM:MQ:NM	54843,1:54844:1.00E+00,1.82E-05:19:28171,1:26672,0:19.0:41.0:60.0:1.0
MT	895	.	G	A	.	clustered	GENE=ENSMUSG00000064337;MSI=1.0;MSINT=1;5pFlank=TAATTGAATTGAGCAATGAA;3pFlank=TACGCACACACCGCCCGTCA;VARTYPE=SNV	AD:DP:AF:NC:FC:RC:PM:QM:MQ:NM	53933,58:53991:9.99E-01,1.07E-03:21:27680,30:26252,28:29.6:41.0:60.0:1.1
MT	895	.	G	T	.	clustered	GENE=ENSMUSG00000064337;MSI=1.0;MSINT=1;5pFlank=TAATTGAATTGAGCAATGAA;3pFlank=TACGCACACACCGCCCGTCA;VARTYPE=SNV	AD:DP:AF:NC:FC:RC:PM:QM:MQ:NM	53990,1:53991:1.00E+00,1.85E-05:21:27680,1:26252,0:41.0:41.0:60.0:1.0
MT	902	.	C	T	.	clustered	GENE=ENSMUSG00000064337;MSI=3.0;MSINT=2;5pFlank=ATTGAGCAATGAAGTACGCA;3pFlank=ACACCGCCCGTCACCCTCCT;VARTYPE=SNV	AD:DP:AF:NC:FC:RC:PM:QM:MQ:NM	53122,1:53123:1.00E+00,1.88E-05:15:28003,1:25119,0:56.0:41.0:60.0:1.0
MT	906	.	C	T	.	clustered	GENE=ENSMUSG00000064337;MSI=2.0;MSINT=1;5pFlank=AGCAATGAAGTACGCACACA;3pFlank=CGCCCGTCACCCTCCTCAAA;VARTYPE=SNV	AD:DP:AF:NC:FC:RC:PM:QM:MQ:NM	51742,1:51743:1.00E+00,1.93E-05:21:27958,1:23784,0:29.0:41.0:60.0:1.0
MT	909	.	C	A	.	clustered	GENE=ENSMUSG00000064337;MSI=3.0;MSINT=1;5pFlank=AATGAAGTACGCACACACCG;3pFlank=CCGTCACCCTCCTCAAATTA;VARTYPE=SNV	AD:DP:AF:NC:FC:RC:PM:QM:MQ:NM	51688,1:51689:1.00E+00,1.93E-05:34:28357,0:23331,1:9.0:41.0:60.0:1.0
MT	913	.	T	C	.	clustered;near_indel	GENE=ENSMUSG00000064337;MSI=1.0;MSINT=1;5pFlank=AAGTACGCACACACCGCCCG;3pFlank=CACCCTCCTCAAATTAAATT;VARTYPE=SNV	AD:DP:AF:NC:FC:RC:PM:QM:MQ:NM	49684,14:49698:1.00E+00,2.82E-04:19:28734,7:20950,7:22.6:41.0:60.0:1.0
MT	915	.	A	G	.	clustered;near_indel	GENE=ENSMUSG00000064337;MSI=3.0;MSINT=1;5pFlank=GTACGCACACACCGCCCGTC;3pFlank=CCCTCCTCAAATTAAATTAA;VARTYPE=SNV	AD:DP:AF:NC:FC:RC:PM:QM:MQ:NM	49490,30:49520:9.99E-01,6.06E-04:10:28600,19:20890,11:29.7:41.0:60.0:1.0
MT	915	.	AC	A	.	clustered	GENE=ENSMUSG00000064337;MSI=3.0;MSINT=1;5pFlank=GTACGCACACACCGCCCGTC;3pFlank=CCTCCTCAAATTAAATTAAA;VARTYPE=Deletion	AD:DP:AF:NC:FC:RC:PM:QM:MQ:NM	49563,1:49564:1.00E+00,2.02E-05:19:28703,1:20860,0:45.0:41.0:60.0:0.0
MT	919	.	T	C	.	clustered	GENE=ENSMUSG00000064337;MSI=2.0;MSINT=1;5pFlank=GCACACACCGCCCGTCACCC;3pFlank=CCTCAAATTAAATTAAACTT;VARTYPE=SNV	AD:DP:AF:NC:FC:RC:PM:QM:MQ:NM	49871,1:49872:1.00E+00,2.01E-05:13:28999,1:20872,0:17.0:41.0:60.0:1.0
MT	923	.	C	G	.	clustered	GENE=ENSMUSG00000064337;MSI=3.0;MSINT=1;5pFlank=ACACCGCCCGTCACCCTCCT;3pFlank=AAATTAAATTAAACTTAACA;VARTYPE=SNV	AD:DP:AF:NC:FC:RC:PM:QM:MQ:NM	50976,1:50977:1.00E+00,1.96E-05:32:29301,0:21675,1:39.0:41.0:60.0:1.0
MT	931	.	A	G	.	clustered	GENE=ENSMUSG00000064337;MSI=2.0;MSINT=1;5pFlank=CGTCACCCTCCTCAAATTAA;3pFlank=TTAAACTTAACATAATTAAT;VARTYPE=SNV	AD:DP:AF:NC:FC:RC:PM:QM:MQ:NM	52892,3:52895:1.00E+00,5.67E-05:18:29833,2:23059,1:34.3:41.0:60.0:1.0
MT	934	.	A	T	.	clustered	GENE=ENSMUSG00000064337;MSI=3.0;MSINT=1;5pFlank=CACCCTCCTCAAATTAAATT;3pFlank=AACTTAACATAATTAATTTC;VARTYPE=SNV	AD:DP:AF:NC:FC:RC:PM:QM:MQ:NM	52916,1:52917:1.00E+00,1.89E-05:7:29310,0:23606,1:8.0:41.0:60.0:1.0
MT	947	.	T	C	.	.	GENE=ENSMUSG00000064337;MSI=2.0;MSINT=1;5pFlank=TTAAATTAAACTTAACATAA;3pFlank=TAATTTCTAGACATCCGTTT;VARTYPE=SNV	AD:DP:AF:NC:FC:RC:PM:QM:MQ:NM	53472,10:53482:1.00E+00,1.87E-04:28:27734,6:25738,4:23.3:41.0:60.0:1.1
MT	958	.	A	T	.	clustered	GENE=ENSMUSG00000064337;MSI=1.0;MSINT=1;5pFlank=TTAACATAATTAATTTCTAG;3pFlank=CATCCGTTTATGAGAGGAGA;VARTYPE=SNV	AD:DP:AF:NC:FC:RC:PM:QM:MQ:NM	53089,19:53108:1.00E+00,3.58E-04:8:25589,6:27500,13:26.1:41.0:60.0:1.0
MT	963	.	C	A	.	clustered	GENE=ENSMUSG00000064337;MSI=1.0;MSINT=1;5pFlank=ATAATTAATTTCTAGACATC;3pFlank=GTTTATGAGAGGAGATAAGT;VARTYPE=SNV	AD:DP:AF:NC:FC:RC:PM:QM:MQ:NM	54052,1:54053:1.00E+00,1.85E-05:75:25898,0:28154,1:1.0:41.0:60.0:2.0
MT	964	.	G	T	.	clustered	GENE=ENSMUSG00000064337;MSI=3.0;MSINT=1;5pFlank=TAATTAATTTCTAGACATCC;3pFlank=TTTATGAGAGGAGATAAGTC;VARTYPE=SNV	AD:DP:AF:NC:FC:RC:PM:QM:MQ:NM	53800,2:53802:1.00E+00,3.72E-05:43:25837,2:27963,0:32.5:41.0:60.0:1.0
MT	970	.	G	A	.	clustered	GENE=ENSMUSG00000064337;MSI=2.0;MSINT=2;5pFlank=ATTTCTAGACATCCGTTTAT;3pFlank=AGAGGAGATAAGTCGTAACA;VARTYPE=SNV	AD:DP:AF:NC:FC:RC:PM:QM:MQ:NM	54986,1:54987:1.00E+00,1.82E-05:23:25409,0:29577,1:19.0:41.0:60.0:1.0
MT	975	.	G	A	.	clustered	GENE=ENSMUSG00000064337;MSI=2.0;MSINT=2;5pFlank=TAGACATCCGTTTATGAGAG;3pFlank=AGATAAGTCGTAACAAGGTA;VARTYPE=SNV	AD:DP:AF:NC:FC:RC:PM:QM:MQ:NM	54753,1:54754:1.00E+00,1.83E-05:43:24616,1:30137,0:25.0:41.0:60.0:1.0
MT	977	.	G	T	.	clustered	GENE=ENSMUSG00000064337;MSI=2.0;MSINT=2;5pFlank=GACATCCGTTTATGAGAGGA;3pFlank=ATAAGTCGTAACAAGGTAAG;VARTYPE=SNV	AD:DP:AF:NC:FC:RC:PM:QM:MQ:NM	54884,1:54885:1.00E+00,1.82E-05:39:24737,1:30147,0:14.0:41.0:60.0:1.0
MT	996	.	A	G	.	clustered	GENE=ENSMUSG00000064337;MSI=1.0;MSINT=1;5pFlank=AGATAAGTCGTAACAAGGTA;3pFlank=GCATACTGGAAAGTGTGCTT;VARTYPE=SNV	AD:DP:AF:NC:FC:RC:PM:QM:MQ:NM	54695,1:54696:1.00E+00,1.83E-05:24:22763,0:31932,1:35.0:41.0:60.0:1.0
MT	997	.	G	A	.	clustered	GENE=ENSMUSG00000064337;MSI=1.0;MSINT=1;5pFlank=GATAAGTCGTAACAAGGTAA;3pFlank=CATACTGGAAAGTGTGCTTG;VARTYPE=SNV	AD:DP:AF:NC:FC:RC:PM:QM:MQ:NM	54444,4:54448:1.00E+00,7.35E-05:41:22694,2:31750,2:28.2:41.0:60.0:1.0
MT	1001	.	A	G	.	clustered	GENE=ENSMUSG00000064337;MSI=1.0;MSINT=1;5pFlank=AGTCGTAACAAGGTAAGCAT;3pFlank=CTGGAAAGTGTGCTTGGAAT;VARTYPE=SNV	AD:DP:AF:NC:FC:RC:PM:QM:MQ:NM	54451,1:54452:1.00E+00,1.84E-05:37:22233,0:32218,1:32.0:41.0:60.0:1.0
MT	1004	.	G	A	.	clustered	GENE=ENSMUSG00000064337;MSI=2.0;MSINT=1;5pFlank=CGTAACAAGGTAAGCATACT;3pFlank=GAAAGTGTGCTTGGAATAAT;VARTYPE=SNV	AD:DP:AF:NC:FC:RC:PM:QM:MQ:NM	54732,1:54733:1.00E+00,1.83E-05:51:21657,1:33074,0:12.0:41.0:60.0:1.0
MT	1004	.	G	T	.	clustered	GENE=ENSMUSG00000064337;MSI=2.0;MSINT=1;5pFlank=CGTAACAAGGTAAGCATACT;3pFlank=GAAAGTGTGCTTGGAATAAT;VARTYPE=SNV	AD:DP:AF:NC:FC:RC:PM:QM:MQ:NM	54732,1:54733:1.00E+00,1.83E-05:51:21657,1:33074,0:34.0:41.0:60.0:1.0
MT	1011	.	G	A	.	clustered	GENE=ENSMUSG00000064337;MSI=2.0;MSINT=2;5pFlank=AGGTAAGCATACTGGAAAGT;3pFlank=TGCTTGGAATAATCATAGTG;VARTYPE=SNV	AD:DP:AF:NC:FC:RC:PM:QM:MQ:NM	53079,1:53080:1.00E+00,1.88E-05:19:20498,0:32580,1:42.0:41.0:60.0:1.0
MT	1011	.	G	T	.	clustered	GENE=ENSMUSG00000064337;MSI=2.0;MSINT=2;5pFlank=AGGTAAGCATACTGGAAAGT;3pFlank=TGCTTGGAATAATCATAGTG;VARTYPE=SNV	AD:DP:AF:NC:FC:RC:PM:QM:MQ:NM	53079,1:53080:1.00E+00,1.88E-05:19:20498,1:32580,0:16.0:41.0:60.0:1.0
MT	1013	.	G	T	.	clustered	GENE=ENSMUSG00000064337;MSI=1.0;MSINT=1;5pFlank=GTAAGCATACTGGAAAGTGT;3pFlank=CTTGGAATAATCATAGTGTA;VARTYPE=SNV	AD:DP:AF:NC:FC:RC:PM:QM:MQ:NM	52581,1:52582:1.00E+00,1.90E-05:47:20042,1:32539,0:15.0:41.0:60.0:1.0
MT	1018	.	G	A	.	clustered	GENE=ENSMUSG00000064337;MSI=2.0;MSINT=1;5pFlank=CATACTGGAAAGTGTGCTTG;3pFlank=AATAATCATAGTGTAGCTTA;VARTYPE=SNV	AD:DP:AF:NC:FC:RC:PM:QM:MQ:NM	51862,59:51921:9.99E-01,1.14E-03:89:18790,29:33072,30:26.3:41.0:60.0:1.2
MT	1019	.	A	G	.	clustered	GENE=ENSMUSG00000064337;MSI=2.0;MSINT=1;5pFlank=ATACTGGAAAGTGTGCTTGG;3pFlank=ATAATCATAGTGTAGCTTAA;VARTYPE=SNV	AD:DP:AF:NC:FC:RC:PM:QM:MQ:NM	51352,27:51379:9.99E-01,5.26E-04:15:18294,11:33058,16:26.9:41.0:60.0:1.1
MT	1020	.	A	G	.	clustered	GENE=ENSMUSG00000064337;MSI=2.0;MSINT=3;5pFlank=TACTGGAAAGTGTGCTTGGA;3pFlank=TAATCATAGTGTAGCTTAAT;VARTYPE=SNV	AD:DP:AF:NC:FC:RC:PM:QM:MQ:NM	50896,13:50909:1.00E+00,2.55E-04:150:18029,4:32867,9:26.2:41.0:60.0:1.1
MT	1021	.	T	C	.	clustered;near_indel	GENE=ENSMUSG00000064337;MSI=2.0;MSINT=1;5pFlank=ACTGGAAAGTGTGCTTGGAA;3pFlank=AATCATAGTGTAGCTTAATA;VARTYPE=SNV	AD:DP:AF:NC:FC:RC:PM:QM:MQ:NM	50718,12:50730:1.00E+00,2.37E-04:5:17980,1:32738,11:27.8:41.0:60.0:1.0
MT	1022	.	A	G	.	clustered;near_indel	GENE=ENSMUSG00000064337;MSI=2.0;MSINT=1;5pFlank=CTGGAAAGTGTGCTTGGAAT;3pFlank=ATCATAGTGTAGCTTAATAT;VARTYPE=SNV	AD:DP:AF:NC:FC:RC:PM:QM:MQ:NM	50543,8:50551:1.00E+00,1.58E-04:18:17663,3:32880,5:25.4:41.0:60.0:1.0
MT	1025	.	CAT	C	.	clustered	GENE=ENSMUSG00000064337;MSI=1.0;MSINT=1;5pFlank=GAAAGTGTGCTTGGAATAAT;3pFlank=AGTGTAGCTTAATATTAAAG;VARTYPE=Deletion	AD:DP:AF:NC:FC:RC:PM:QM:MQ:NM	49420,1:49421:1.00E+00,2.02E-05:31:17107,1:32313,0:10.0:41.0:60.0:0.0
MT	1029	.	G	A	.	clustered;near_indel	GENE=ENSMUSG00000064337;MSI=2.0;MSINT=2;5pFlank=GTGTGCTTGGAATAATCATA;3pFlank=TGTAGCTTAATATTAAAGCA;VARTYPE=SNV	AD:DP:AF:NC:FC:RC:PM:QM:MQ:NM	48905,5:48910:1.00E+00,1.02E-04:20:16465,3:32440,2:30.0:41.0:60.0:1.8
MT	1030	.	T	C	.	clustered	GENE=ENSMUSG00000064337;MSI=1.0;MSINT=1;5pFlank=TGTGCTTGGAATAATCATAG;3pFlank=GTAGCTTAATATTAAAGCAT;VARTYPE=SNV	AD:DP:AF:NC:FC:RC:PM:QM:MQ:NM	48495,34:48529:9.99E-01,7.01E-04:17:16348,9:32147,25:31.1:41.0:60.0:1.1
MT	1036	.	T	C	.	clustered;near_indel	GENE=ENSMUSG00000064337;MSI=2.0;MSINT=1;5pFlank=TGGAATAATCATAGTGTAGC;3pFlank=TAATATTAAAGCATCTGGCC;VARTYPE=SNV	AD:DP:AF:NC:FC:RC:PM:QM:MQ:NM	47908,1:47909:1.00E+00,2.09E-05:12:15500,0:32408,1:14.0:41.0:60.0:1.0
MT	1037	.	TA	T	.	clustered	GENE=ENSMUSG00000064337;MSI=2.0;MSINT=1;5pFlank=GGAATAATCATAGTGTAGCT;3pFlank=ATATTAAAGCATCTGGCCTA;VARTYPE=Deletion	AD:DP:AF:NC:FC:RC:PM:QM:MQ:NM	47665,5:47670:1.00E+00,1.05E-04:18:14981,3:32684,2:29.2:41.0:60.0:0.2
MT	1047	.	G	A	.	clustered	GENE=ENSMUSG00000064337;MSI=1.0;MSINT=1;5pFlank=TAGTGTAGCTTAATATTAAA;3pFlank=CATCTGGCCTACACCCAGAA;VARTYPE=SNV	AD:DP:AF:NC:FC:RC:PM:QM:MQ:NM	45777,1:45778:1.00E+00,2.18E-05:51:14199,0:31578,1:27.0:41.0:60.0:2.0
MT	1054	.	G	T	.	clustered	GENE=ENSMUSG00000064337;MSI=2.0;MSINT=1;5pFlank=GCTTAATATTAAAGCATCTG;3pFlank=CCTACACCCAGAAGATTTCA;VARTYPE=SNV	AD:DP:AF:NC:FC:RC:PM:QM:MQ:NM	44020,1:44021:1.00E+00,2.27E-05:34:13845,0:30175,1:38.0:41.0:60.0:1.0
MT	1058	.	A	G	.	clustered	GENE=ENSMUSG00000064337;MSI=2.0;MSINT=2;5pFlank=AATATTAAAGCATCTGGCCT;3pFlank=CACCCAGAAGATTTCATGAC;VARTYPE=SNV	AD:DP:AF:NC:FC:RC:PM:QM:MQ:NM	42290,52:42342:9.99E-01,1.23E-03:23:13072,20:29218,32:30.2:41.0:60.0:1.1
MT	1061	.	C	A	.	clustered	GENE=ENSMUSG00000064337;MSI=3.0;MSINT=1;5pFlank=ATTAAAGCATCTGGCCTACA;3pFlank=CCAGAAGATTTCATGACCAA;VARTYPE=SNV	AD:DP:AF:NC:FC:RC:PM:QM:MQ:NM	42566,1:42567:1.00E+00,2.35E-05:26:13201,0:29364,1:30.0:41.0:60.0:1.0
MT	1061	.	C	T	.	clustered	GENE=ENSMUSG00000064337;MSI=3.0;MSINT=1;5pFlank=ATTAAAGCATCTGGCCTACA;3pFlank=CCAGAAGATTTCATGACCAA;VARTYPE=SNV	AD:DP:AF:NC:FC:RC:PM:QM:MQ:NM	42566,1:42567:1.00E+00,2.35E-05:26:13201,1:29364,0:28.0:41.0:60.0:1.0
MT	1079	.	C	T	.	clustered	GENE=ENSMUSG00000064337;MSI=2.0;MSINT=1;5pFlank=CACCCAGAAGATTTCATGAC;3pFlank=AATGAACACTCTGAACTAAT;VARTYPE=SNV	AD:DP:AF:NC:FC:RC:PM:QM:MQ:NM	39733,22:39755:9.99E-01,5.53E-04:63:13189,9:26544,13:30.6:41.0:60.0:1.1
MT	1082	.	T	C	.	clustered	GENE=ENSMUSG00000064337;MSI=1.0;MSINT=1;5pFlank=CCAGAAGATTTCATGACCAA;3pFlank=GAACACTCTGAACTAATCCT;VARTYPE=SNV	AD:DP:AF:NC:FC:RC:PM:QM:MQ:NM	39335,48:39383:9.99E-01,1.22E-03:20:13178,22:26157,26:24.7:41.0:60.0:1.1
MT	1089	.	T	C	.	clustered	GENE=ENSMUSG00000064337;MSI=1.0;MSINT=1;5pFlank=ATTTCATGACCAATGAACAC;3pFlank=CTGAACTAATCCTAGCCCTA;VARTYPE=SNV	AD:DP:AF:NC:FC:RC:PM:QM:MQ:NM	37618,1:37619:1.00E+00,2.66E-05:13:13088,0:24530,1:30.0:41.0:60.0:2.0
MT	1096	.	T	C	.	clustered	GENE=ENSMUSG00000064337;MSI=2.0;MSINT=1;5pFlank=GACCAATGAACACTCTGAAC;3pFlank=AATCCTAGCCCTAGCCCTAC;VARTYPE=SNV	AD:DP:AF:NC:FC:RC:PM:QM:MQ:NM	34763,43:34806:9.99E-01,1.24E-03:16:12538,20:22225,23:24.1:41.0:60.0:1.1
MT	1104	.	G	A	.	clustered	GENE=ENSMUSG00000064337;MSI=3.0;MSINT=1;5pFlank=AACACTCTGAACTAATCCTA;3pFlank=CCCTAGCCCTACACAAATAT;VARTYPE=SNV	AD:DP:AF:NC:FC:RC:PM:QM:MQ:NM	30641,4:30645:1.00E+00,1.31E-04:61:12194,2:18447,2:15.8:41.0:60.0:1.0
MT	1105	.	C	A	.	clustered	GENE=ENSMUSG00000064337;MSI=3.0;MSINT=1;5pFlank=ACACTCTGAACTAATCCTAG;3pFlank=CCTAGCCCTACACAAATATA;VARTYPE=SNV	AD:DP:AF:NC:FC:RC:PM:QM:MQ:NM	30287,1:30288:1.00E+00,3.30E-05:38:12148,0:18139,1:1.0:41.0:60.0:1.0
MT	1107	.	C	T	.	clustered	GENE=ENSMUSG00000064337;MSI=2.0;MSINT=6;5pFlank=ACTCTGAACTAATCCTAGCC;3pFlank=TAGCCCTACACAAATATAAT;VARTYPE=SNV	AD:DP:AF:NC:FC:RC:PM:QM:MQ:NM	29005,8:29013:1.00E+00,2.76E-04:15:12114,4:16891,4:26.8:41.0:60.0:1.0
MT	1110	.	G	A	.	clustered	GENE=ENSMUSG00000064337;MSI=3.0;MSINT=1;5pFlank=CTGAACTAATCCTAGCCCTA;3pFlank=CCCTACACAAATATAATTAT;VARTYPE=SNV	AD:DP:AF:NC:FC:RC:PM:QM:MQ:NM	27869,6:27875:1.00E+00,2.15E-04:37:12103,1:15766,5:15.8:41.0:55.7:1.5
MT	1112	.	C	T	.	clustered	GENE=ENSMUSG00000064337;MSI=3.0;MSINT=1;5pFlank=GAACTAATCCTAGCCCTAGC;3pFlank=CTACACAAATATAATTATAC;VARTYPE=SNV	AD:DP:AF:NC:FC:RC:PM:QM:MQ:NM	27274,12:27286:1.00E+00,4.40E-04:56:12033,6:15241,6:26.3:41.0:60.0:1.0
MT	1118	.	C	A	.	clustered	GENE=ENSMUSG00000064337;MSI=3.0;MSINT=1;5pFlank=ATCCTAGCCCTAGCCCTACA;3pFlank=AAATATAATTATACTATTAT;VARTYPE=SNV	AD:DP:AF:NC:FC:RC:PM:QM:MQ:NM	26380,2:26382:1.00E+00,7.58E-05:40:12008,1:14372,1:4.5:41.0:60.0:1.0
MT	1152	.	T	C	.	clustered	GENE=ENSMUSG00000064337;MSI=3.0;MSINT=1;5pFlank=CTATTATATAAATCAAAACA;3pFlank=TTATCCTACTAAAAGTATTG;VARTYPE=SNV	AD:DP:AF:NC:FC:RC:PM:QM:MQ:NM	25110,4:25114:1.00E+00,1.59E-04:35:12315,2:12795,2:22.5:41.0:60.0:1.2
MT	1153	.	T	C	.	clustered	GENE=ENSMUSG00000064337;MSI=3.0;MSINT=1;5pFlank=TATTATATAAATCAAAACAT;3pFlank=TATCCTACTAAAAGTATTGG;VARTYPE=SNV	AD:DP:AF:NC:FC:RC:PM:QM:MQ:NM	24975,71:25046:9.97E-01,2.83E-03:58:12326,32:12649,39:30.9:41.0:60.0:1.1
MT	1157	.	C	A	.	clustered	GENE=ENSMUSG00000064337;MSI=2.0;MSINT=1;5pFlank=ATATAAATCAAAACATTTAT;3pFlank=CTACTAAAAGTATTGGAGAA;VARTYPE=SNV	AD:DP:AF:NC:FC:RC:PM:QM:MQ:NM	25282,1:25283:1.00E+00,3.96E-05:47:12428,1:12854,0:11.0:41.0:60.0:1.0
MT	1172	.	G	C	.	clustered	GENE=ENSMUSG00000064337;MSI=2.0;MSINT=1;5pFlank=TTTATCCTACTAAAAGTATT;3pFlank=GAGAAAGAAATTCGTACATC;VARTYPE=SNV	AD:DP:AF:NC:FC:RC:PM:QM:MQ:NM	27476,1:27477:1.00E+00,3.64E-05:49:13712,1:13764,0:12.0:41.0:60.0:1.0
MT	1173	.	G	T	.	clustered	GENE=ENSMUSG00000064337;MSI=2.0;MSINT=2;5pFlank=TTATCCTACTAAAAGTATTG;3pFlank=AGAAAGAAATTCGTACATCT;VARTYPE=SNV	AD:DP:AF:NC:FC:RC:PM:QM:MQ:NM	27651,2:27653:1.00E+00,7.23E-05:35:13785,2:13866,0:20.0:41.0:60.0:1.0
MT	1188	.	A	T	.	clustered	GENE=ENSMUSG00000064338;MSI=1.0;MSINT=1;5pFlank=TATTGGAGAAAGAAATTCGT;3pFlank=CATCTAGGAGCTATAGAACT;VARTYPE=SNV	AD:DP:AF:NC:FC:RC:PM:QM:MQ:NM	28127,14:28141:1.00E+00,4.97E-04:6:14907,8:13220,6:19.6:41.0:60.0:1.6
MT	1192	.	C	A	.	clustered	GENE=ENSMUSG00000064338;MSI=1.0;MSINT=1;5pFlank=GGAGAAAGAAATTCGTACAT;3pFlank=TAGGAGCTATAGAACTAGTA;VARTYPE=SNV	AD:DP:AF:NC:FC:RC:PM:QM:MQ:NM	28007,1:28008:1.00E+00,3.57E-05:26:15067,1:12940,0:38.0:41.0:60.0:1.0
MT	1196	.	G	A	.	clustered	GENE=ENSMUSG00000064338;MSI=1.0;MSINT=1;5pFlank=AAAGAAATTCGTACATCTAG;3pFlank=AGCTATAGAACTAGTACCGC;VARTYPE=SNV	AD:DP:AF:NC:FC:RC:PM:QM:MQ:NM	27564,1:27565:1.00E+00,3.63E-05:32:15101,0:12462,1:27.0:41.0:60.0:1.0
MT	1196	.	G	T	.	clustered	GENE=ENSMUSG00000064338;MSI=1.0;MSINT=1;5pFlank=AAAGAAATTCGTACATCTAG;3pFlank=AGCTATAGAACTAGTACCGC;VARTYPE=SNV	AD:DP:AF:NC:FC:RC:PM:QM:MQ:NM	27564,1:27565:1.00E+00,3.63E-05:32:15101,1:12462,0:26.0:41.0:60.0:1.0
MT	1203	.	A	G	.	clustered	GENE=ENSMUSG00000064338;MSI=1.0;MSINT=1;5pFlank=TTCGTACATCTAGGAGCTAT;3pFlank=GAACTAGTACCGCAAGGGAA;VARTYPE=SNV	AD:DP:AF:NC:FC:RC:PM:QM:MQ:NM	28861,23:28884:9.99E-01,7.96E-04:17:16563,12:12298,11:31.5:41.0:60.0:1.3
MT	1210	.	G	T	.	clustered	GENE=ENSMUSG00000064338;MSI=1.0;MSINT=1;5pFlank=ATCTAGGAGCTATAGAACTA;3pFlank=TACCGCAAGGGAAAGATGAA;VARTYPE=SNV	AD:DP:AF:NC:FC:RC:PM:QM:MQ:NM	29968,2:29970:1.00E+00,6.67E-05:19:17988,2:11980,0:26.5:41.0:60.0:1.0
MT	1213	.	C	A	.	clustered	GENE=ENSMUSG00000064338;MSI=2.0;MSINT=1;5pFlank=TAGGAGCTATAGAACTAGTA;3pFlank=CGCAAGGGAAAGATGAAAGA;VARTYPE=SNV	AD:DP:AF:NC:FC:RC:PM:QM:MQ:NM	30642,1:30643:1.00E+00,3.26E-05:41:18331,1:12311,0:17.0:41.0:60.0:2.0
MT	1215	.	G	T	.	clustered	GENE=ENSMUSG00000064338;MSI=1.0;MSINT=1;5pFlank=GGAGCTATAGAACTAGTACC;3pFlank=CAAGGGAAAGATGAAAGACT;VARTYPE=SNV	AD:DP:AF:NC:FC:RC:PM:QM:MQ:NM	30868,1:30869:1.00E+00,3.24E-05:94:18633,1:12235,0:57.0:41.0:60.0:1.0
MT	1218	.	A	G	.	clustered	GENE=ENSMUSG00000064338;MSI=3.0;MSINT=1;5pFlank=GCTATAGAACTAGTACCGCA;3pFlank=GGGAAAGATGAAAGACTAAT;VARTYPE=SNV	AD:DP:AF:NC:FC:RC:PM:QM:MQ:NM	31510,17:31527:9.99E-01,5.39E-04:266:19239,10:12271,7:27.7:41.0:60.0:0.9
MT	1219	.	G	T	.	clustered	GENE=ENSMUSG00000064338;MSI=3.0;MSINT=1;5pFlank=CTATAGAACTAGTACCGCAA;3pFlank=GGAAAGATGAAAGACTAATT;VARTYPE=SNV	AD:DP:AF:NC:FC:RC:PM:QM:MQ:NM	31924,1:31925:1.00E+00,3.13E-05:40:19724,1:12200,0:18.0:41.0:60.0:1.0
MT	1221	.	G	A	.	clustered	GENE=ENSMUSG00000064338;MSI=3.0;MSINT=1;5pFlank=ATAGAACTAGTACCGCAAGG;3pFlank=AAAGATGAAAGACTAATTAA;VARTYPE=SNV	AD:DP:AF:NC:FC:RC:PM:QM:MQ:NM	32645,1:32646:1.00E+00,3.06E-05:92:20610,1:12034,0:5.0:41.0:60.0:1.0
MT	1221	.	G	T	.	clustered	GENE=ENSMUSG00000064338;MSI=3.0;MSINT=1;5pFlank=ATAGAACTAGTACCGCAAGG;3pFlank=AAAGATGAAAGACTAATTAA;VARTYPE=SNV	AD:DP:AF:NC:FC:RC:PM:QM:MQ:NM	32645,1:32646:1.00E+00,3.06E-05:92:20610,1:12034,0:40.0:41.0:60.0:1.0
MT	1223	.	A	G	.	clustered	GENE=ENSMUSG00000064338;MSI=3.0;MSINT=1;5pFlank=AGAACTAGTACCGCAAGGGA;3pFlank=AGATGAAAGACTAATTAAAA;VARTYPE=SNV	AD:DP:AF:NC:FC:RC:PM:QM:MQ:NM	32763,111:32874:9.97E-01,3.38E-03:250:20707,69:12056,42:29.3:41.0:60.0:1.2
MT	1224	.	A	G	.	clustered	GENE=ENSMUSG00000064338;MSI=1.0;MSINT=1;5pFlank=GAACTAGTACCGCAAGGGAA;3pFlank=GATGAAAGACTAATTAAAAG;VARTYPE=SNV	AD:DP:AF:NC:FC:RC:PM:QM:MQ:NM	33153,1:33154:1.00E+00,3.02E-05:69:21133,1:12020,0:31.0:41.0:60.0:1.0
MT	1227	.	T	C	.	clustered	GENE=ENSMUSG00000064338;MSI=1.0;MSINT=1;5pFlank=CTAGTACCGCAAGGGAAAGA;3pFlank=GAAAGACTAATTAAAAGTAA;VARTYPE=SNV	AD:DP:AF:NC:FC:RC:PM:QM:MQ:NM	33693,1:33694:1.00E+00,2.97E-05:16:21677,1:12016,0:45.0:41.0:60.0:2.0
MT	1228	.	G	A	.	clustered	GENE=ENSMUSG00000064338;MSI=3.0;MSINT=1;5pFlank=TAGTACCGCAAGGGAAAGAT;3pFlank=AAAGACTAATTAAAAGTAAG;VARTYPE=SNV	AD:DP:AF:NC:FC:RC:PM:QM:MQ:NM	33899,1:33900:1.00E+00,2.95E-05:55:21779,1:12120,0:24.0:41.0:60.0:1.0
MT	1231	.	A	G	.	clustered	GENE=ENSMUSG00000064338;MSI=1.0;MSINT=1;5pFlank=TACCGCAAGGGAAAGATGAA;3pFlank=GACTAATTAAAAGTAAGAAC;VARTYPE=SNV	AD:DP:AF:NC:FC:RC:PM:QM:MQ:NM	33834,2:33836:1.00E+00,5.91E-05:34:21835,2:11999,0:27.5:41.0:60.0:1.0
MT	1244	.	G	T	.	clustered	GENE=ENSMUSG00000064338;MSI=1.0;MSINT=1;5pFlank=AGATGAAAGACTAATTAAAA;3pFlank=TAAGAACAAGCAAAGATTAA;VARTYPE=SNV	AD:DP:AF:NC:FC:RC:PM:QM:MQ:NM	34353,1:34354:1.00E+00,2.91E-05:38:22077,1:12276,0:39.0:41.0:60.0:1.0
MT	1252	.	A	G	.	clustered	GENE=ENSMUSG00000064339;MSI=2.0;MSINT=1;5pFlank=GACTAATTAAAAGTAAGAAC;3pFlank=AGCAAAGATTAAACCTTGTA;VARTYPE=SNV	AD:DP:AF:NC:FC:RC:PM:QM:MQ:NM	34641,19:34660:9.99E-01,5.48E-04:17:21945,11:12696,8:21.0:41.0:60.0:1.3
MT	1259	.	G	A	.	clustered	GENE=ENSMUSG00000064339;MSI=1.0;MSINT=1;5pFlank=TAAAAGTAAGAACAAGCAAA;3pFlank=ATTAAACCTTGTACCTTTTG;VARTYPE=SNV	AD:DP:AF:NC:FC:RC:PM:QM:MQ:NM	35221,1:35222:1.00E+00,2.84E-05:48:22194,0:13027,1:29.0:41.0:60.0:2.0
MT	1271	.	T	C	.	clustered	GENE=ENSMUSG00000064339;MSI=1.0;MSINT=1;5pFlank=CAAGCAAAGATTAAACCTTG;3pFlank=ACCTTTTGCATAATGAACTA;VARTYPE=SNV	AD:DP:AF:NC:FC:RC:PM:QM:MQ:NM	35814,23:35837:9.99E-01,6.42E-04:13:22868,12:12946,11:25.8:41.0:60.0:1.2
MT	1280	.	C	G	.	clustered;near_indel	GENE=ENSMUSG00000064339;MSI=1.0;MSINT=1;5pFlank=ATTAAACCTTGTACCTTTTG;3pFlank=ATAATGAACTAACTAGAAAA;VARTYPE=SNV	AD:DP:AF:NC:FC:RC:PM:QM:MQ:NM	36191,1:36192:1.00E+00,2.76E-05:69:22705,0:13486,1:34.0:41.0:60.0:1.0
MT	1282	.	TA	T	.	clustered	GENE=ENSMUSG00000064339;MSI=2.0;MSINT=1;5pFlank=TAAACCTTGTACCTTTTGCA;3pFlank=ATGAACTAACTAGAAAACTT;VARTYPE=Deletion	AD:DP:AF:NC:FC:RC:PM:QM:MQ:NM	35859,3:35862:1.00E+00,8.37E-05:41:22272,0:13587,3:23.0:41.0:60.0:1.7
MT	1286	.	G	A	.	clustered	GENE=ENSMUSG00000064339;MSI=2.0;MSINT=1;5pFlank=CCTTGTACCTTTTGCATAAT;3pFlank=AACTAACTAGAAAACTTCTA;VARTYPE=SNV	AD:DP:AF:NC:FC:RC:PM:QM:MQ:NM	36100,1:36101:1.00E+00,2.77E-05:34:22298,0:13802,1:9.0:41.0:60.0:1.0
MT	1291	.	A	G	.	clustered	GENE=ENSMUSG00000064339;MSI=2.0;MSINT=1;5pFlank=TACCTTTTGCATAATGAACT;3pFlank=ACTAGAAAACTTCTAACTAA;VARTYPE=SNV	AD:DP:AF:NC:FC:RC:PM:QM:MQ:NM	35951,53:36004:9.99E-01,1.47E-03:19:21757,31:14194,22:26.3:41.0:60.0:1.0
MT	1292	.	A	T	.	clustered	GENE=ENSMUSG00000064339;MSI=1.0;MSINT=1;5pFlank=ACCTTTTGCATAATGAACTA;3pFlank=CTAGAAAACTTCTAACTAAA;VARTYPE=SNV	AD:DP:AF:NC:FC:RC:PM:QM:MQ:NM	36031,34:36065:9.99E-01,9.43E-04:8:21791,22:14240,12:24.9:41.0:60.0:1.1
MT	1297	.	A	G	.	clustered	GENE=ENSMUSG00000064339;MSI=4.0;MSINT=1;5pFlank=TTGCATAATGAACTAACTAG;3pFlank=AAACTTCTAACTAAAAGAAT;VARTYPE=SNV	AD:DP:AF:NC:FC:RC:PM:QM:MQ:NM	35994,17:36011:1.00E+00,4.72E-04:3:20972,12:15022,5:22.7:41.0:60.0:1.0
MT	1299	.	A	G	.	clustered	GENE=ENSMUSG00000064339;MSI=4.0;MSINT=1;5pFlank=GCATAATGAACTAACTAGAA;3pFlank=ACTTCTAACTAAAAGAATTA;VARTYPE=SNV	AD:DP:AF:NC:FC:RC:PM:QM:MQ:NM	36146,35:36181:9.99E-01,9.67E-04:26:21041,22:15105,13:29.2:41.0:60.0:1.1
MT	1300	.	A	T	.	clustered	GENE=ENSMUSG00000064339;MSI=1.0;MSINT=1;5pFlank=CATAATGAACTAACTAGAAA;3pFlank=CTTCTAACTAAAAGAATTAC;VARTYPE=SNV	AD:DP:AF:NC:FC:RC:PM:QM:MQ:NM	36124,4:36128:1.00E+00,1.11E-04:11:20996,1:15128,3:32.8:41.0:60.0:1.5
MT	1307	.	A	G	.	clustered	GENE=ENSMUSG00000064339;MSI=1.0;MSINT=1;5pFlank=AACTAACTAGAAAACTTCTA;3pFlank=CTAAAAGAATTACAGCTAGA;VARTYPE=SNV	AD:DP:AF:NC:FC:RC:PM:QM:MQ:NM	36766,2:36768:1.00E+00,5.44E-05:14:20375,2:16391,0:4.5:41.0:60.0:1.0
MT	1314	.	G	T	.	clustered	GENE=ENSMUSG00000064339;MSI=2.0;MSINT=1;5pFlank=TAGAAAACTTCTAACTAAAA;3pFlank=AATTACAGCTAGAAACCCCG;VARTYPE=SNV	AD:DP:AF:NC:FC:RC:PM:QM:MQ:NM	37576,1:37577:1.00E+00,2.66E-05:50:19899,1:17677,0:14.0:41.0:60.0:1.0
MT	1317	.	T	C	.	clustered	GENE=ENSMUSG00000064339;MSI=2.0;MSINT=1;5pFlank=AAAACTTCTAACTAAAAGAA;3pFlank=TACAGCTAGAAACCCCGAAA;VARTYPE=SNV	AD:DP:AF:NC:FC:RC:PM:QM:MQ:NM	37814,5:37819:1.00E+00,1.32E-04:31:19903,2:17911,3:16.6:41.0:60.0:1.2
MT	1322	.	G	T	.	clustered	GENE=ENSMUSG00000064339;MSI=1.0;MSINT=1;5pFlank=TTCTAACTAAAAGAATTACA;3pFlank=CTAGAAACCCCGAAACCAAA;VARTYPE=SNV	AD:DP:AF:NC:FC:RC:PM:QM:MQ:NM	38136,1:38137:1.00E+00,2.62E-05:42:19351,1:18785,0:6.0:41.0:60.0:1.0
MT	1329	.	A	G	.	clustered	GENE=ENSMUSG00000064339;MSI=4.0;MSINT=1;5pFlank=TAAAAGAATTACAGCTAGAA;3pFlank=CCCCGAAACCAAACGAGCTA;VARTYPE=SNV	AD:DP:AF:NC:FC:RC:PM:QM:MQ:NM	38540,29:38569:9.99E-01,7.52E-04:27:18748,14:19792,15:27.1:41.0:60.0:1.1
MT	1334	.	G	C	.	clustered	GENE=ENSMUSG00000064339;MSI=3.0;MSINT=1;5pFlank=GAATTACAGCTAGAAACCCC;3pFlank=AAACCAAACGAGCTACCTAA;VARTYPE=SNV	AD:DP:AF:NC:FC:RC:PM:QM:MQ:NM	39661,2:39663:1.00E+00,5.04E-05:38:18782,2:20879,0:14.5:41.0:60.0:1.0
MT	1335	.	A	C	.	clustered	GENE=ENSMUSG00000064339;MSI=3.0;MSINT=1;5pFlank=AATTACAGCTAGAAACCCCG;3pFlank=AACCAAACGAGCTACCTAAA;VARTYPE=SNV	AD:DP:AF:NC:FC:RC:PM:QM:MQ:NM	39620,1:39621:1.00E+00,2.52E-05:5:18585,1:21035,0:6.0:41.0:60.0:1.0
MT	1343	.	C	T	.	clustered	GENE=ENSMUSG00000064339;MSI=1.0;MSINT=1;5pFlank=CTAGAAACCCCGAAACCAAA;3pFlank=GAGCTACCTAAAAACAATTT;VARTYPE=SNV	AD:DP:AF:NC:FC:RC:PM:QM:MQ:NM	39342,1:39343:1.00E+00,2.54E-05:27:18282,1:21060,0:9.0:41.0:60.0:1.0
MT	1348	.	T	C	.	clustered	GENE=ENSMUSG00000064339;MSI=1.0;MSINT=1;5pFlank=AACCCCGAAACCAAACGAGC;3pFlank=ACCTAAAAACAATTTTATGA;VARTYPE=SNV	AD:DP:AF:NC:FC:RC:PM:QM:MQ:NM	38975,3:38978:1.00E+00,7.70E-05:115:18052,1:20923,2:21.0:41.0:60.0:1.7
MT	1357	.	A	T	.	clustered	GENE=ENSMUSG00000064339;MSI=1.0;MSINT=1;5pFlank=ACCAAACGAGCTACCTAAAA;3pFlank=CAATTTTATGAATCAACTCG;VARTYPE=SNV	AD:DP:AF:NC:FC:RC:PM:QM:MQ:NM	39759,14:39773:1.00E+00,3.52E-04:51:17294,5:22465,9:29.9:41.0:60.0:1.1
MT	1367	.	G	GA	.	clustered	GENE=ENSMUSG00000064339;MSI=3.0;MSINT=1;5pFlank=CTACCTAAAAACAATTTTAT;3pFlank=AATCAACTCGTCTATGTGGC;VARTYPE=Insertion	AD:DP:AF:NC:FC:RC:PM:QM:MQ:NM	39939,16:39955:1.00E+00,4.00E-04:32:17119,7:22820,9:30.3:41.0:60.0:0.0
MT	1369	.	A	G	.	clustered;near_indel	GENE=ENSMUSG00000064339;MSI=1.0;MSINT=1;5pFlank=ACCTAAAAACAATTTTATGA;3pFlank=TCAACTCGTCTATGTGGCAA;VARTYPE=SNV	AD:DP:AF:NC:FC:RC:PM:QM:MQ:NM	39393,62:39455:9.98E-01,1.57E-03:53:16710,28:22683,34:30.3:41.0:60.0:1.1
MT	1374	.	C	T	.	clustered	GENE=ENSMUSG00000064339;MSI=1.0;MSINT=1;5pFlank=AAAACAATTTTATGAATCAA;3pFlank=TCGTCTATGTGGCAAAATAG;VARTYPE=SNV	AD:DP:AF:NC:FC:RC:PM:QM:MQ:NM	38529,551:39080:9.86E-01,1.41E-02:35:16402,244:22126,307:31.7:41.0:60.0:1.1
MT	1374	.	C	A	.	clustered	GENE=ENSMUSG00000064339;MSI=1.0;MSINT=1;5pFlank=AAAACAATTTTATGAATCAA;3pFlank=TCGTCTATGTGGCAAAATAG;VARTYPE=SNV	AD:DP:AF:NC:FC:RC:PM:QM:MQ:NM	39079,1:39080:1.00E+00,2.56E-05:35:16402,0:22126,1:37.0:41.0:60.0:1.0
MT	1377	.	G	A	.	clustered	GENE=ENSMUSG00000064339;MSI=1.0;MSINT=1;5pFlank=ACAATTTTATGAATCAACTC;3pFlank=TCTATGTGGCAAAATAGTGA;VARTYPE=SNV	AD:DP:AF:NC:FC:RC:PM:QM:MQ:NM	38972,6:38978:1.00E+00,1.54E-04:27:16638,2:22334,4:38.2:41.0:60.0:2.2
MT	1384	.	T	A	.	clustered	GENE=ENSMUSG00000064339;MSI=2.0;MSINT=1;5pFlank=TATGAATCAACTCGTCTATG;3pFlank=GGCAAAATAGTGAGAAGATT;VARTYPE=SNV	AD:DP:AF:NC:FC:RC:PM:QM:MQ:NM	39039,10:39049:1.00E+00,2.56E-04:21:16835,3:22204,7:32.9:41.0:60.0:1.2
MT	1385	.	G	A	.	clustered	GENE=ENSMUSG00000064339;MSI=2.0;MSINT=1;5pFlank=ATGAATCAACTCGTCTATGT;3pFlank=GCAAAATAGTGAGAAGATTT;VARTYPE=SNV	AD:DP:AF:NC:FC:RC:PM:QM:MQ:NM	39517,1:39518:1.00E+00,2.53E-05:34:16809,1:22708,0:26.0:41.0:60.0:1.0
MT	1388	.	A	T	.	clustered	GENE=ENSMUSG00000064339;MSI=4.0;MSINT=1;5pFlank=AATCAACTCGTCTATGTGGC;3pFlank=AAATAGTGAGAAGATTTTTA;VARTYPE=SNV	AD:DP:AF:NC:FC:RC:PM:QM:MQ:NM	39109,6:39115:1.00E+00,1.53E-04:34:16442,2:22667,4:25.5:41.0:60.0:1.0
MT	1393	.	A	G	.	clustered	GENE=ENSMUSG00000064339;MSI=1.0;MSINT=1;5pFlank=ACTCGTCTATGTGGCAAAAT;3pFlank=GTGAGAAGATTTTTAGGTAG;VARTYPE=SNV	AD:DP:AF:NC:FC:RC:PM:QM:MQ:NM	39064,5:39069:1.00E+00,1.28E-04:50:16836,3:22228,2:27.2:41.0:60.0:1.2
MT	1402	.	A	G	.	clustered;near_indel	GENE=ENSMUSG00000064339;MSI=5.0;MSINT=1;5pFlank=TGTGGCAAAATAGTGAGAAG;3pFlank=TTTTTAGGTAGAGGTGAAAA;VARTYPE=SNV	AD:DP:AF:NC:FC:RC:PM:QM:MQ:NM	38414,6:38420:1.00E+00,1.56E-04:7:16562,4:21852,2:27.0:41.0:60.0:1.0
MT	1402	.	AT	A	.	clustered	GENE=ENSMUSG00000064339;MSI=5.0;MSINT=1;5pFlank=TGTGGCAAAATAGTGAGAAG;3pFlank=TTTTAGGTAGAGGTGAAAAG;VARTYPE=Deletion	AD:DP:AF:NC:FC:RC:PM:QM:MQ:NM	38303,70:38373:9.98E-01,1.82E-03:6:16572,32:21731,38:28.5:41.0:60.0:0.2
MT	1411	.	T	C	.	clustered	GENE=ENSMUSG00000064339;MSI=1.0;MSINT=1;5pFlank=ATAGTGAGAAGATTTTTAGG;3pFlank=AGAGGTGAAAAGCCTAACGA;VARTYPE=SNV	AD:DP:AF:NC:FC:RC:PM:QM:MQ:NM	37302,178:37480:9.95E-01,4.75E-03:82:16155,76:21147,102:27.1:41.0:60.0:1.1
MT	1419	.	A	G	.	clustered	GENE=ENSMUSG00000064339;MSI=4.0;MSINT=1;5pFlank=AAGATTTTTAGGTAGAGGTG;3pFlank=AAAGCCTAACGAGCTTGGTG;VARTYPE=SNV	AD:DP:AF:NC:FC:RC:PM:QM:MQ:NM	37090,29:37119:9.99E-01,7.81E-04:10:15838,10:21252,19:24.3:41.0:60.0:1.3
MT	1423	.	G	A	.	clustered	GENE=ENSMUSG00000064339;MSI=2.0;MSINT=1;5pFlank=TTTTTAGGTAGAGGTGAAAA;3pFlank=CCTAACGAGCTTGGTGATAG;VARTYPE=SNV	AD:DP:AF:NC:FC:RC:PM:QM:MQ:NM	36890,1:36891:1.00E+00,2.71E-05:43:16245,1:20645,0:7.0:41.0:60.0:1.0
MT	1430	.	G	A	.	clustered	GENE=ENSMUSG00000064339;MSI=1.0;MSINT=1;5pFlank=GTAGAGGTGAAAAGCCTAAC;3pFlank=AGCTTGGTGATAGCTGGTTA;VARTYPE=SNV	AD:DP:AF:NC:FC:RC:PM:QM:MQ:NM	35613,1:35614:1.00E+00,2.81E-05:27:16102,1:19510,0:8.0:41.0:60.0:1.0
MT	1430	.	G	T	.	clustered	GENE=ENSMUSG00000064339;MSI=1.0;MSINT=1;5pFlank=GTAGAGGTGAAAAGCCTAAC;3pFlank=AGCTTGGTGATAGCTGGTTA;VARTYPE=SNV	AD:DP:AF:NC:FC:RC:PM:QM:MQ:NM	35613,1:35614:1.00E+00,2.81E-05:27:16102,1:19510,0:13.0:41.0:60.0:1.0
MT	1434	.	T	C	.	clustered	GENE=ENSMUSG00000064339;MSI=2.0;MSINT=1;5pFlank=AGGTGAAAAGCCTAACGAGC;3pFlank=TGGTGATAGCTGGTTACCCA;VARTYPE=SNV	AD:DP:AF:NC:FC:RC:PM:QM:MQ:NM	34558,31:34589:9.99E-01,8.96E-04:37:16162,16:18396,15:31.2:41.0:60.0:1.3
MT	1443	.	G	T	.	clustered	GENE=ENSMUSG00000064339;MSI=1.0;MSINT=1;5pFlank=GCCTAACGAGCTTGGTGATA;3pFlank=CTGGTTACCCAAAAAATGAA;VARTYPE=SNV	AD:DP:AF:NC:FC:RC:PM:QM:MQ:NM	32102,1:32103:1.00E+00,3.11E-05:49:15962,1:16140,0:53.0:41.0:60.0:2.0
MT	1449	.	T	C	.	clustered	GENE=ENSMUSG00000064339;MSI=1.0;MSINT=1;5pFlank=CGAGCTTGGTGATAGCTGGT;3pFlank=ACCCAAAAAATGAATTTAAG;VARTYPE=SNV	AD:DP:AF:NC:FC:RC:PM:QM:MQ:NM	31399,4:31403:1.00E+00,1.27E-04:19:16087,4:15312,0:21.8:41.0:60.0:1.0
MT	1464	.	T	C	.	clustered	GENE=ENSMUSG00000064339;MSI=3.0;MSINT=1;5pFlank=CTGGTTACCCAAAAAATGAA;3pFlank=TTAAGTTCAATTTTAAACTT;VARTYPE=SNV	AD:DP:AF:NC:FC:RC:PM:QM:MQ:NM	30272,15:30287:1.00E+00,4.95E-04:18:15198,9:15074,6:21.1:41.0:60.0:0.9
MT	1469	.	G	T	.	clustered	GENE=ENSMUSG00000064339;MSI=2.0;MSINT=1;5pFlank=TACCCAAAAAATGAATTTAA;3pFlank=TTCAATTTTAAACTTGCTAA;VARTYPE=SNV	AD:DP:AF:NC:FC:RC:PM:QM:MQ:NM	29860,1:29861:1.00E+00,3.35E-05:69:14697,1:15163,0:1.0:41.0:60.0:3.0
MT	1478	.	T	C	.	clustered	GENE=ENSMUSG00000064339;MSI=3.0;MSINT=1;5pFlank=AATGAATTTAAGTTCAATTT;3pFlank=AAACTTGCTAAAAAAACAAC;VARTYPE=SNV	AD:DP:AF:NC:FC:RC:PM:QM:MQ:NM	29036,3:29039:1.00E+00,1.03E-04:4:14140,1:14896,2:27.0:41.0:60.0:1.3
MT	1485	.	G	A	.	clustered;near_indel	GENE=ENSMUSG00000064339;MSI=1.0;MSINT=1;5pFlank=TTAAGTTCAATTTTAAACTT;3pFlank=CTAAAAAAACAACAAAATCA;VARTYPE=SNV	AD:DP:AF:NC:FC:RC:PM:QM:MQ:NM	28438,1:28439:1.00E+00,3.52E-05:109:13566,1:14872,0:3.0:41.0:60.0:1.0
MT	1487	.	T	TA	.	clustered	GENE=ENSMUSG00000064339;MSI=8.0;MSINT=1;5pFlank=AAGTTCAATTTTAAACTTGC;3pFlank=AAAAAAACAACAAAATCAAA;VARTYPE=Insertion	AD:DP:AF:NC:FC:RC:PM:QM:MQ:NM	28630,5:28635:1.00E+00,1.75E-04:14:12973,3:14385,2:25.6:41.0:60.0:0.0
MT	1500	.	A	T	.	.	GENE=ENSMUSG00000064339;MSI=4.0;MSINT=1;5pFlank=AACTTGCTAAAAAAACAACA;3pFlank=AATCAAAAAGTAAGTTTAGA;VARTYPE=SNV	AD:DP:AF:NC:FC:RC:PM:QM:MQ:NM	28820,1:28821:1.00E+00,3.47E-05:53:13247,1:15573,0:18.0:41.0:60.0:1.0
MT	1514	.	G	A	.	clustered	GENE=ENSMUSG00000064339;MSI=3.0;MSINT=1;5pFlank=ACAACAAAATCAAAAAGTAA;3pFlank=TTTAGATTATAGCCAAAAGA;VARTYPE=SNV	AD:DP:AF:NC:FC:RC:PM:QM:MQ:NM	25174,3389:28563:8.81E-01,1.19E-01:61:11593,1592:13579,1797:29.3:41.0:59.9:1.2
MT	1514	.	G	C	.	clustered	GENE=ENSMUSG00000064339;MSI=3.0;MSINT=1;5pFlank=ACAACAAAATCAAAAAGTAA;3pFlank=TTTAGATTATAGCCAAAAGA;VARTYPE=SNV	AD:DP:AF:NC:FC:RC:PM:QM:MQ:NM	28561,2:28563:1.00E+00,7.00E-05:61:11593,1:13579,1:45.5:41.0:60.0:1.0
MT	1516	.	T	C	.	clustered	GENE=ENSMUSG00000064339;MSI=3.0;MSINT=1;5pFlank=AACAAAATCAAAAAGTAAGT;3pFlank=TAGATTATAGCCAAAAGAGG;VARTYPE=SNV	AD:DP:AF:NC:FC:RC:PM:QM:MQ:NM	28436,19:28455:9.99E-01,6.68E-04:56:13217,8:15219,11:33.8:41.0:60.0:1.1
MT	1523	.	A	G	.	clustered	GENE=ENSMUSG00000064339;MSI=1.0;MSINT=1;5pFlank=TCAAAAAGTAAGTTTAGATT;3pFlank=TAGCCAAAAGAGGGACAGCT;VARTYPE=SNV	AD:DP:AF:NC:FC:RC:PM:QM:MQ:NM	27535,570:28105:9.80E-01,2.03E-02:15:12553,269:14982,301:28.9:41.0:59.8:1.2
MT	1524	.	T	C	.	clustered	GENE=ENSMUSG00000064339;MSI=2.0;MSINT=2;5pFlank=CAAAAAGTAAGTTTAGATTA;3pFlank=AGCCAAAAGAGGGACAGCTC;VARTYPE=SNV	AD:DP:AF:NC:FC:RC:PM:QM:MQ:NM	28229,3:28232:1.00E+00,1.06E-04:17:12967,1:15262,2:23.0:41.0:60.0:2.0
MT	1526	.	G	T	.	clustered	GENE=ENSMUSG00000064339;MSI=2.0;MSINT=1;5pFlank=AAAAGTAAGTTTAGATTATA;3pFlank=CCAAAAGAGGGACAGCTCTT;VARTYPE=SNV	AD:DP:AF:NC:FC:RC:PM:QM:MQ:NM	28699,1:28700:1.00E+00,3.48E-05:83:13196,1:15503,0:36.0:41.0:60.0:1.0
MT	1527	.	C	A	.	clustered	GENE=ENSMUSG00000064339;MSI=2.0;MSINT=1;5pFlank=AAAGTAAGTTTAGATTATAG;3pFlank=CAAAAGAGGGACAGCTCTTC;VARTYPE=SNV	AD:DP:AF:NC:FC:RC:PM:QM:MQ:NM	28732,1:28733:1.00E+00,3.48E-05:85:13269,0:15463,1:13.0:41.0:60.0:1.0
MT	1529	.	A	G	.	clustered	GENE=ENSMUSG00000064339;MSI=4.0;MSINT=1;5pFlank=AGTAAGTTTAGATTATAGCC;3pFlank=AAAGAGGGACAGCTCTTCTG;VARTYPE=SNV	AD:DP:AF:NC:FC:RC:PM:QM:MQ:NM	28704,1:28705:1.00E+00,3.48E-05:67:13227,1:15477,0:7.0:41.0:60.0:2.0
MT	1536	.	G	A	.	clustered	GENE=ENSMUSG00000064339;MSI=3.0;MSINT=1;5pFlank=TTAGATTATAGCCAAAAGAG;3pFlank=GACAGCTCTTCTGGAACGGA;VARTYPE=SNV	AD:DP:AF:NC:FC:RC:PM:QM:MQ:NM	29464,1:29465:1.00E+00,3.39E-05:66:14678,0:14786,1:11.0:41.0:60.0:1.0
MT	1538	.	A	G	.	clustered	GENE=ENSMUSG00000064339;MSI=1.0;MSINT=1;5pFlank=AGATTATAGCCAAAAGAGGG;3pFlank=CAGCTCTTCTGGAACGGAAA;VARTYPE=SNV	AD:DP:AF:NC:FC:RC:PM:QM:MQ:NM	29541,21:29562:9.99E-01,7.10E-04:15:14843,10:14698,11:28.5:41.0:60.0:1.1
MT	1555	.	G	T	.	clustered;near_indel	GENE=ENSMUSG00000064339;MSI=6.0;MSINT=1;5pFlank=GGGACAGCTCTTCTGGAACG;3pFlank=AAAAAACCTTTAATAGTGAA;VARTYPE=SNV	AD:DP:AF:NC:FC:RC:PM:QM:MQ:NM	31025,1:31026:1.00E+00,3.22E-05:82:16391,0:14634,1:63.0:41.0:60.0:2.0
MT	1555	.	GA	G	.	clustered	GENE=ENSMUSG00000064339;MSI=6.0;MSINT=1;5pFlank=GGGACAGCTCTTCTGGAACG;3pFlank=AAAAACCTTTAATAGTGAAT;VARTYPE=Deletion	AD:DP:AF:NC:FC:RC:PM:QM:MQ:NM	31345,1:31346:1.00E+00,3.19E-05:19:16685,1:14660,0:47.0:41.0:60.0:0.0
MT	1576	.	T	C	.	clustered	GENE=ENSMUSG00000064339;MSI=2.0;MSINT=1;5pFlank=AAAAAACCTTTAATAGTGAA;3pFlank=AATTAACAAAACAGCTTTTA;VARTYPE=SNV	AD:DP:AF:NC:FC:RC:PM:QM:MQ:NM	30491,5:30496:1.00E+00,1.64E-04:32:17080,3:13411,2:26.4:41.0:60.0:1.0
MT	1580	.	T	C	.	clustered	GENE=ENSMUSG00000064339;MSI=2.0;MSINT=1;5pFlank=AACCTTTAATAGTGAATAAT;3pFlank=AACAAAACAGCTTTTAACCA;VARTYPE=SNV	AD:DP:AF:NC:FC:RC:PM:QM:MQ:NM	31250,18:31268:9.99E-01,5.76E-04:38:17480,8:13770,10:20.0:41.0:57.6:0.9
MT	1591	.	CT	C	.	clustered	GENE=ENSMUSG00000064339;MSI=4.0;MSINT=1;5pFlank=GTGAATAATTAACAAAACAG;3pFlank=TTTAACCATTGTAGGCCTAA;VARTYPE=Deletion	AD:DP:AF:NC:FC:RC:PM:QM:MQ:NM	32036,19:32055:9.99E-01,5.93E-04:32:18672,14:13364,5:37.2:41.0:54.4:0.2
MT	1597	.	A	G	.	clustered	GENE=ENSMUSG00000064339;MSI=2.0;MSINT=1;5pFlank=AATTAACAAAACAGCTTTTA;3pFlank=CCATTGTAGGCCTAAAAGCA;VARTYPE=SNV	AD:DP:AF:NC:FC:RC:PM:QM:MQ:NM	32104,2:32106:1.00E+00,6.23E-05:10:19025,0:13079,2:33.0:41.0:60.0:1.0
MT	1608	.	C	A	.	clustered;near_indel	GENE=ENSMUSG00000064339;MSI=2.0;MSINT=1;5pFlank=CAGCTTTTAACCATTGTAGG;3pFlank=CTAAAAGCAGCCACCAATAA;VARTYPE=SNV	AD:DP:AF:NC:FC:RC:PM:QM:MQ:NM	33639,1:33640:1.00E+00,2.97E-05:40:20382,1:13257,0:46.0:41.0:60.0:1.0
MT	1610	.	TA	T	.	clustered	GENE=ENSMUSG00000064339;MSI=4.0;MSINT=1;5pFlank=GCTTTTAACCATTGTAGGCC;3pFlank=AAAGCAGCCACCAATAAAGA;VARTYPE=Deletion	AD:DP:AF:NC:FC:RC:PM:QM:MQ:NM	34115,6:34121:1.00E+00,1.76E-04:11:20812,3:13303,3:22.2:41.0:56.8:0.0
MT	1616	.	C	A	.	clustered	GENE=ENSMUSG00000064339;MSI=1.0;MSINT=1;5pFlank=AACCATTGTAGGCCTAAAAG;3pFlank=AGCCACCAATAAAGAAAGCG;VARTYPE=SNV	AD:DP:AF:NC:FC:RC:PM:QM:MQ:NM	35249,1:35250:1.00E+00,2.84E-05:51:22069,0:13180,1:12.0:41.0:60.0:1.0
MT	1635	.	C	T	.	clustered	GENE=ENSMUSG00000064339;MSI=1.0;MSINT=1;5pFlank=GCAGCCACCAATAAAGAAAG;3pFlank=GTTCAAGCTCAACATAAAAT;VARTYPE=SNV	AD:DP:AF:NC:FC:RC:PM:QM:MQ:NM	38420,2:38422:1.00E+00,5.21E-05:73:25364,1:13055,1:37.5:41.0:60.0:1.0
MT	1635	.	C	A	.	clustered	GENE=ENSMUSG00000064339;MSI=1.0;MSINT=1;5pFlank=GCAGCCACCAATAAAGAAAG;3pFlank=GTTCAAGCTCAACATAAAAT;VARTYPE=SNV	AD:DP:AF:NC:FC:RC:PM:QM:MQ:NM	38421,1:38422:1.00E+00,2.60E-05:73:25364,0:13055,1:63.0:41.0:60.0:1.0
MT	1636	.	G	A	.	clustered	GENE=ENSMUSG00000064339;MSI=2.0;MSINT=1;5pFlank=CAGCCACCAATAAAGAAAGC;3pFlank=TTCAAGCTCAACATAAAATT;VARTYPE=SNV	AD:DP:AF:NC:FC:RC:PM:QM:MQ:NM	38581,2:38583:1.00E+00,5.18E-05:35:25516,2:13065,0:36.5:41.0:60.0:1.0
MT	1640	.	A	T	.	clustered;near_indel	GENE=ENSMUSG00000064339;MSI=2.0;MSINT=1;5pFlank=CACCAATAAAGAAAGCGTTC;3pFlank=AGCTCAACATAAAATTTCAA;VARTYPE=SNV	AD:DP:AF:NC:FC:RC:PM:QM:MQ:NM	39015,8:39023:1.00E+00,2.05E-04:17:25613,5:13402,3:25.6:41.0:60.0:1.1
MT	1648	.	C	A	.	clustered;near_indel	GENE=ENSMUSG00000064339;MSI=1.0;MSINT=1;5pFlank=AAGAAAGCGTTCAAGCTCAA;3pFlank=ATAAAATTTCAATTAATTCC;VARTYPE=SNV	AD:DP:AF:NC:FC:RC:PM:QM:MQ:NM	39927,1:39928:1.00E+00,2.50E-05:29:26171,1:13756,0:36.0:41.0:60.0:1.0
MT	1656	.	T	C	.	clustered;near_indel	GENE=ENSMUSG00000064339;MSI=3.0;MSINT=1;5pFlank=GTTCAAGCTCAACATAAAAT;3pFlank=TCAATTAATTCCATAATTTA;VARTYPE=SNV	AD:DP:AF:NC:FC:RC:PM:QM:MQ:NM	40443,43:40486:9.99E-01,1.06E-03:64:26214,24:14229,19:31.0:41.0:55.2:1.1
MT	1664	.	A	G	.	clustered;near_indel	GENE=ENSMUSG00000064339;MSI=2.0;MSINT=1;5pFlank=TCAACATAAAATTTCAATTA;3pFlank=TTCCATAATTTACACCAACT;VARTYPE=SNV	AD:DP:AF:NC:FC:RC:PM:QM:MQ:NM	40308,19:40327:1.00E+00,4.71E-04:15:25247,12:15061,7:30.2:41.0:56.2:1.1
MT	1675	.	T	C	.	clustered;near_indel	GENE=ENSMUSG00000064339;MSI=1.0;MSINT=1;5pFlank=TTTCAATTAATTCCATAATT;3pFlank=ACACCAACTTCCTAAACTTA;VARTYPE=SNV	AD:DP:AF:NC:FC:RC:PM:QM:MQ:NM	40193,75:40268:9.98E-01,1.86E-03:6:24620,45:15573,30:32.4:41.0:55.1:1.1
MT	1676	.	A	G	.	clustered;near_indel	GENE=ENSMUSG00000064339;MSI=2.0;MSINT=2;5pFlank=TTCAATTAATTCCATAATTT;3pFlank=CACCAACTTCCTAAACTTAA;VARTYPE=SNV	AD:DP:AF:NC:FC:RC:PM:QM:MQ:NM	40851,8:40859:1.00E+00,1.96E-04:10:24405,3:16446,5:28.8:41.0:53.8:1.0
MT	1690	.	A	G	.	clustered;near_indel	GENE=ENSMUSG00000064339;MSI=3.0;MSINT=1;5pFlank=TAATTTACACCAACTTCCTA;3pFlank=ACTTAAAATTGGGTTAATCT;VARTYPE=SNV	AD:DP:AF:NC:FC:RC:PM:QM:MQ:NM	41680,22:41702:9.99E-01,5.28E-04:94:24117,15:17563,7:26.0:41.0:55.9:1.1
MT	1691	.	A	G	.	clustered;near_indel	GENE=ENSMUSG00000064339;MSI=1.0;MSINT=1;5pFlank=AATTTACACCAACTTCCTAA;3pFlank=CTTAAAATTGGGTTAATCTA;VARTYPE=SNV	AD:DP:AF:NC:FC:RC:PM:QM:MQ:NM	41749,52:41801:9.99E-01,1.24E-03:51:23902,22:17847,30:24.6:41.0:55.0:1.0
MT	1695	.	A	T	.	clustered;near_indel	GENE=ENSMUSG00000064339;MSI=4.0;MSINT=1;5pFlank=TACACCAACTTCCTAAACTT;3pFlank=AAATTGGGTTAATCTATAAC;VARTYPE=SNV	AD:DP:AF:NC:FC:RC:PM:QM:MQ:NM	42876,40:42916:9.99E-01,9.32E-04:24:24147,18:18729,22:27.4:41.0:53.4:1.5
MT	1703	.	G	A	.	clustered;near_indel	GENE=ENSMUSG00000064339;MSI=2.0;MSINT=1;5pFlank=CTTCCTAAACTTAAAATTGG;3pFlank=TTAATCTATAACTTTATAGA;VARTYPE=SNV	AD:DP:AF:NC:FC:RC:PM:QM:MQ:NM	43232,2:43234:1.00E+00,4.63E-05:52:23905,0:19327,2:29.0:41.0:48.0:1.5
MT	1709	.	C	A	.	clustered;near_indel	GENE=ENSMUSG00000064339;MSI=1.0;MSINT=1;5pFlank=AAACTTAAAATTGGGTTAAT;3pFlank=TATAACTTTATAGATGCAAC;VARTYPE=SNV	AD:DP:AF:NC:FC:RC:PM:QM:MQ:NM	43312,1:43313:1.00E+00,2.31E-05:59:23082,0:20230,1:38.0:41.0:60.0:1.0
MT	1722	.	G	T	.	clustered;near_indel	GENE=ENSMUSG00000064339;MSI=1.0;MSINT=1;5pFlank=GGTTAATCTATAACTTTATA;3pFlank=ATGCAACACTGTTAGTATGA;VARTYPE=SNV	AD:DP:AF:NC:FC:RC:PM:QM:MQ:NM	44579,1:44580:1.00E+00,2.24E-05:48:22096,1:22483,0:47.0:41.0:48.0:2.0
MT	1725	.	G	A	.	clustered;near_indel	GENE=ENSMUSG00000064339;MSI=1.0;MSINT=1;5pFlank=TAATCTATAACTTTATAGAT;3pFlank=CAACACTGTTAGTATGAGTA;VARTYPE=SNV	AD:DP:AF:NC:FC:RC:PM:QM:MQ:NM	45433,1:45434:1.00E+00,2.20E-05:64:22229,0:23204,1:28.0:41.0:48.0:1.0
MT	1726	.	C	T	.	clustered;near_indel	GENE=ENSMUSG00000064339;MSI=2.0;MSINT=1;5pFlank=AATCTATAACTTTATAGATG;3pFlank=AACACTGTTAGTATGAGTAA;VARTYPE=SNV	AD:DP:AF:NC:FC:RC:PM:QM:MQ:NM	45384,5:45389:1.00E+00,1.10E-04:68:22018,4:23366,1:28.2:41.0:37.0:1.6
MT	1728	.	A	G	.	clustered;near_indel	GENE=ENSMUSG00000064339;MSI=2.0;MSINT=2;5pFlank=TCTATAACTTTATAGATGCA;3pFlank=CACTGTTAGTATGAGTAACA;VARTYPE=SNV	AD:DP:AF:NC:FC:RC:PM:QM:MQ:NM	45661,29:45690:9.99E-01,6.35E-04:38:22075,10:23586,19:26.9:41.0:51.0:1.1
MT	1735	.	T	C	.	clustered;near_indel	GENE=ENSMUSG00000064339;MSI=1.0;MSINT=1;5pFlank=CTTTATAGATGCAACACTGT;3pFlank=AGTATGAGTAACAAGAATTC;VARTYPE=SNV	AD:DP:AF:NC:FC:RC:PM:QM:MQ:NM	47372,2:47374:1.00E+00,4.22E-05:19:23512,2:23860,0:20.0:41.0:60.0:1.0
MT	1737	.	G	A	.	clustered;near_indel	GENE=ENSMUSG00000064339;MSI=1.0;MSINT=1;5pFlank=TTATAGATGCAACACTGTTA;3pFlank=TATGAGTAACAAGAATTCCA;VARTYPE=SNV	AD:DP:AF:NC:FC:RC:PM:QM:MQ:NM	47409,1:47410:1.00E+00,2.11E-05:37:23219,1:24190,0:7.0:41.0:50.0:1.0
MT	1740	.	T	C	.	clustered;near_indel	GENE=ENSMUSG00000064339;MSI=1.0;MSINT=1;5pFlank=TAGATGCAACACTGTTAGTA;3pFlank=GAGTAACAAGAATTCCAATT;VARTYPE=SNV	AD:DP:AF:NC:FC:RC:PM:QM:MQ:NM	48200,31:48231:9.99E-01,6.43E-04:3:23456,12:24744,19:24.3:41.0:51.1:1.1
MT	1750	.	G	T	.	clustered;near_indel	GENE=ENSMUSG00000064339;MSI=2.0;MSINT=1;5pFlank=ACTGTTAGTATGAGTAACAA;3pFlank=AATTCCAATTCTCCAGGCAT;VARTYPE=SNV	AD:DP:AF:NC:FC:RC:PM:QM:MQ:NM	50709,1:50710:1.00E+00,1.97E-05:49:24620,1:26089,0:20.0:41.0:60.0:1.0
MT	1755	.	C	T	.	clustered;near_indel	GENE=ENSMUSG00000064339;MSI=2.0;MSINT=1;5pFlank=TAGTATGAGTAACAAGAATT;3pFlank=CAATTCTCCAGGCATACGCG;VARTYPE=SNV	AD:DP:AF:NC:FC:RC:PM:QM:MQ:NM	52840,5:52845:1.00E+00,9.46E-05:50:26254,2:26586,3:24.4:41.0:48.0:1.0
MT	1762	.	T	C	.	clustered;near_indel	GENE=ENSMUSG00000064339;MSI=2.0;MSINT=1;5pFlank=AGTAACAAGAATTCCAATTC;3pFlank=CCAGGCATACGCGTATAACA;VARTYPE=SNV	AD:DP:AF:NC:FC:RC:PM:QM:MQ:NM	52810,58:52868:9.99E-01,1.10E-03:8:26322,22:26488,36:28.9:41.0:52.3:1.2
MT	1765	.	A	T	.	clustered;near_indel	GENE=ENSMUSG00000064339;MSI=2.0;MSINT=1;5pFlank=AACAAGAATTCCAATTCTCC;3pFlank=GGCATACGCGTATAACAACT;VARTYPE=SNV	AD:DP:AF:NC:FC:RC:PM:QM:MQ:NM	52828,49:52877:9.99E-01,9.27E-04:26:26265,23:26563,26:31.1:41.0:54.3:1.4
MT	1767	.	G	A	.	clustered;near_indel	GENE=ENSMUSG00000064339;MSI=1.0;MSINT=1;5pFlank=CAAGAATTCCAATTCTCCAG;3pFlank=CATACGCGTATAACAACTCG;VARTYPE=SNV	AD:DP:AF:NC:FC:RC:PM:QM:MQ:NM	52666,1:52667:1.00E+00,1.90E-05:51:26281,0:26385,1:31.0:41.0:58.0:1.0
MT	1771	.	A	G	.	clustered;near_indel	GENE=ENSMUSG00000064339;MSI=1.0;MSINT=1;5pFlank=AATTCCAATTCTCCAGGCAT;3pFlank=CGCGTATAACAACTCGGATA;VARTYPE=SNV	AD:DP:AF:NC:FC:RC:PM:QM:MQ:NM	45200,7398:52598:8.59E-01,1.41E-01:46:22887,3708:22313,3690:28.9:41.0:54.3:1.1
MT	1777	.	A	G	.	clustered;near_indel	GENE=ENSMUSG00000064339;MSI=1.0;MSINT=1;5pFlank=AATTCTCCAGGCATACGCGT;3pFlank=TAACAACTCGGATAACCATT;VARTYPE=SNV	AD:DP:AF:NC:FC:RC:PM:QM:MQ:NM	52942,76:53018:9.99E-01,1.43E-03:35:27378,40:25546,36:31.0:41.0:52.9:1.1
MT	1777	.	A	T	.	clustered;near_indel	GENE=ENSMUSG00000064339;MSI=1.0;MSINT=1;5pFlank=AATTCTCCAGGCATACGCGT;3pFlank=TAACAACTCGGATAACCATT;VARTYPE=SNV	AD:DP:AF:NC:FC:RC:PM:QM:MQ:NM	53000,18:53018:1.00E+00,3.40E-04:35:27378,9:25546,9:34.2:41.0:58.3:1.1
MT	1779	.	A	T	.	clustered;near_indel	GENE=ENSMUSG00000064339;MSI=2.0;MSINT=1;5pFlank=TTCTCCAGGCATACGCGTAT;3pFlank=ACAACTCGGATAACCATTGT;VARTYPE=SNV	AD:DP:AF:NC:FC:RC:PM:QM:MQ:NM	53278,31:53309:9.99E-01,5.82E-04:22:27581,16:25690,15:33.8:41.0:55.3:1.1
MT	1779	.	A	G	.	clustered;near_indel	GENE=ENSMUSG00000064339;MSI=2.0;MSINT=1;5pFlank=TTCTCCAGGCATACGCGTAT;3pFlank=ACAACTCGGATAACCATTGT;VARTYPE=SNV	AD:DP:AF:NC:FC:RC:PM:QM:MQ:NM	53302,7:53309:1.00E+00,1.31E-04:22:27581,5:25690,2:26.9:41.0:54.0:1.0
MT	1781	.	C	A	.	clustered;near_indel	GENE=ENSMUSG00000064339;MSI=2.0;MSINT=1;5pFlank=CTCCAGGCATACGCGTATAA;3pFlank=AACTCGGATAACCATTGTTA;VARTYPE=SNV	AD:DP:AF:NC:FC:RC:PM:QM:MQ:NM	52908,1:52909:1.00E+00,1.89E-05:29:27694,0:25213,1:22.0:41.0:48.0:2.0
MT	1781	.	C	T	.	clustered;near_indel	GENE=ENSMUSG00000064339;MSI=2.0;MSINT=1;5pFlank=CTCCAGGCATACGCGTATAA;3pFlank=AACTCGGATAACCATTGTTA;VARTYPE=SNV	AD:DP:AF:NC:FC:RC:PM:QM:MQ:NM	52908,1:52909:1.00E+00,1.89E-05:29:27694,0:25213,1:50.0:41.0:60.0:1.0
MT	1784	.	C	A	.	clustered;near_indel	GENE=ENSMUSG00000064339;MSI=1.0;MSINT=1;5pFlank=CAGGCATACGCGTATAACAA;3pFlank=TCGGATAACCATTGTTAGTT;VARTYPE=SNV	AD:DP:AF:NC:FC:RC:PM:QM:MQ:NM	52772,1:52773:1.00E+00,1.89E-05:24:27779,0:24993,1:46.0:41.0:60.0:1.0
MT	1786	.	C	A	.	clustered;near_indel	GENE=ENSMUSG00000064339;MSI=2.0;MSINT=1;5pFlank=GGCATACGCGTATAACAACT;3pFlank=GGATAACCATTGTTAGTTAA;VARTYPE=SNV	AD:DP:AF:NC:FC:RC:PM:QM:MQ:NM	53223,2:53225:1.00E+00,3.76E-05:27:28089,0:25134,2:35.0:41.0:54.0:1.5
MT	1790	.	T	C	.	clustered;near_indel	GENE=ENSMUSG00000064339;MSI=2.0;MSINT=1;5pFlank=TACGCGTATAACAACTCGGA;3pFlank=AACCATTGTTAGTTAATCAG;VARTYPE=SNV	AD:DP:AF:NC:FC:RC:PM:QM:MQ:NM	52851,18:52869:1.00E+00,3.40E-04:17:28499,12:24352,6:33.4:41.0:56.0:1.0
MT	1793	.	C	A	.	clustered;near_indel	GENE=ENSMUSG00000064339;MSI=2.0;MSINT=1;5pFlank=GCGTATAACAACTCGGATAA;3pFlank=CATTGTTAGTTAATCAGACT;VARTYPE=SNV	AD:DP:AF:NC:FC:RC:PM:QM:MQ:NM	53552,1:53553:1.00E+00,1.87E-05:39:28799,0:24753,1:47.0:41.0:60.0:1.0
MT	1794	.	C	T	.	clustered;near_indel	GENE=ENSMUSG00000064339;MSI=1.0;MSINT=1;5pFlank=CGTATAACAACTCGGATAAC;3pFlank=ATTGTTAGTTAATCAGACTA;VARTYPE=SNV	AD:DP:AF:NC:FC:RC:PM:QM:MQ:NM	53368,4:53372:1.00E+00,7.49E-05:73:28971,3:24397,1:33.2:41.0:57.0:1.2
MT	1798	.	G	C	.	clustered;near_indel	GENE=ENSMUSG00000064339;MSI=2.0;MSINT=1;5pFlank=TAACAACTCGGATAACCATT;3pFlank=TTAGTTAATCAGACTATAGG;VARTYPE=SNV	AD:DP:AF:NC:FC:RC:PM:QM:MQ:NM	53333,1:53334:1.00E+00,1.87E-05:91:29376,1:23957,0:44.0:41.0:60.0:1.0
MT	1802	.	G	C	.	clustered;near_indel	GENE=ENSMUSG00000064339;MSI=2.0;MSINT=1;5pFlank=AACTCGGATAACCATTGTTA;3pFlank=TTAATCAGACTATAGGCAAT;VARTYPE=SNV	AD:DP:AF:NC:FC:RC:PM:QM:MQ:NM	53464,1:53465:1.00E+00,1.87E-05:81:29662,1:23801,0:22.0:41.0:60.0:1.0
MT	1802	.	G	T	.	clustered;near_indel	GENE=ENSMUSG00000064339;MSI=2.0;MSINT=1;5pFlank=AACTCGGATAACCATTGTTA;3pFlank=TTAATCAGACTATAGGCAAT;VARTYPE=SNV	AD:DP:AF:NC:FC:RC:PM:QM:MQ:NM	53464,1:53465:1.00E+00,1.87E-05:81:29662,1:23801,0:50.0:41.0:60.0:1.0
MT	1804	.	T	C	.	clustered;near_indel	GENE=ENSMUSG00000064339;MSI=2.0;MSINT=1;5pFlank=CTCGGATAACCATTGTTAGT;3pFlank=AATCAGACTATAGGCAATAA;VARTYPE=SNV	AD:DP:AF:NC:FC:RC:PM:QM:MQ:NM	53341,9:53350:1.00E+00,1.69E-04:12:29626,6:23715,3:18.6:41.0:58.7:1.0
MT	1812	.	C	A	.	clustered;near_indel	GENE=ENSMUSG00000064339;MSI=1.0;MSINT=1;5pFlank=ACCATTGTTAGTTAATCAGA;3pFlank=TATAGGCAATAATCACACTA;VARTYPE=SNV	AD:DP:AF:NC:FC:RC:PM:QM:MQ:NM	52250,1:52251:1.00E+00,1.91E-05:39:29522,0:22728,1:36.0:41.0:60.0:2.0
MT	1814	.	A	G	.	clustered;near_indel	GENE=ENSMUSG00000064339;MSI=1.0;MSINT=1;5pFlank=CATTGTTAGTTAATCAGACT;3pFlank=TAGGCAATAATCACACTATA;VARTYPE=SNV	AD:DP:AF:NC:FC:RC:PM:QM:MQ:NM	51729,67:51796:9.99E-01,1.29E-03:36:29384,33:22345,34:25.7:41.0:58.3:1.0
MT	1815	.	T	A	.	clustered;near_indel	GENE=ENSMUSG00000064339;MSI=2.0;MSINT=2;5pFlank=ATTGTTAGTTAATCAGACTA;3pFlank=AGGCAATAATCACACTATAA;VARTYPE=SNV	AD:DP:AF:NC:FC:RC:PM:QM:MQ:NM	51914,18:51932:1.00E+00,3.47E-04:4:29505,9:22409,9:27.8:41.0:57.4:0.9
MT	1817	.	G	A	.	clustered;near_indel	GENE=ENSMUSG00000064339;MSI=2.0;MSINT=1;5pFlank=TGTTAGTTAATCAGACTATA;3pFlank=GCAATAATCACACTATAAAT;VARTYPE=SNV	AD:DP:AF:NC:FC:RC:PM:QM:MQ:NM	52582,1:52583:1.00E+00,1.90E-05:36:29682,1:22900,0:26.0:41.0:60.0:1.0
MT	1819	.	C	T	.	clustered;near_indel	GENE=ENSMUSG00000064339;MSI=2.0;MSINT=1;5pFlank=TTAGTTAATCAGACTATAGG;3pFlank=AATAATCACACTATAAATAA;VARTYPE=SNV	AD:DP:AF:NC:FC:RC:PM:QM:MQ:NM	52491,23:52514:1.00E+00,4.38E-04:136:29645,15:22846,8:22.5:41.0:58.3:1.1
MT	1824	.	A	G	.	clustered;near_indel	GENE=ENSMUSG00000064339;MSI=2.0;MSINT=3;5pFlank=TAATCAGACTATAGGCAATA;3pFlank=TCACACTATAAATAATCCAC;VARTYPE=SNV	AD:DP:AF:NC:FC:RC:PM:QM:MQ:NM	53196,1:53197:1.00E+00,1.88E-05:48:30487,1:22708,0:37.0:41.0:60.0:1.0
MT	1824	.	A	T	.	clustered;near_indel	GENE=ENSMUSG00000064339;MSI=2.0;MSINT=3;5pFlank=TAATCAGACTATAGGCAATA;3pFlank=TCACACTATAAATAATCCAC;VARTYPE=SNV	AD:DP:AF:NC:FC:RC:PM:QM:MQ:NM	53196,1:53197:1.00E+00,1.88E-05:48:30487,1:22708,0:6.0:41.0:13.0:1.0
MT	1826	.	C	A	.	clustered;near_indel	GENE=ENSMUSG00000064339;MSI=2.0;MSINT=2;5pFlank=ATCAGACTATAGGCAATAAT;3pFlank=ACACTATAAATAATCCACCT;VARTYPE=SNV	AD:DP:AF:NC:FC:RC:PM:QM:MQ:NM	52848,1:52849:1.00E+00,1.89E-05:38:30375,0:22472,1:10.0:41.0:52.0:1.0
MT	1826	.	C	T	.	clustered;near_indel	GENE=ENSMUSG00000064339;MSI=2.0;MSINT=2;5pFlank=ATCAGACTATAGGCAATAAT;3pFlank=ACACTATAAATAATCCACCT;VARTYPE=SNV	AD:DP:AF:NC:FC:RC:PM:QM:MQ:NM	52848,1:52849:1.00E+00,1.89E-05:38:30375,0:22472,1:34.0:41.0:48.0:1.0
MT	1830	.	CTAT	C	.	clustered	GENE=ENSMUSG00000064339;MSI=2.0;MSINT=2;5pFlank=GACTATAGGCAATAATCACA;3pFlank=AAATAATCCACCTATAACTT;VARTYPE=Deletion	AD:DP:AF:NC:FC:RC:PM:QM:MQ:NM	53076,1:53077:1.00E+00,1.88E-05:19:30268,0:22808,1:18.0:41.0:60.0:0.0
MT	1834	.	A	T	.	clustered;near_indel	GENE=ENSMUSG00000064339;MSI=3.0;MSINT=1;5pFlank=ATAGGCAATAATCACACTAT;3pFlank=AATAATCCACCTATAACTTC;VARTYPE=SNV	AD:DP:AF:NC:FC:RC:PM:QM:MQ:NM	53348,7:53355:1.00E+00,1.31E-04:40:29910,4:23438,3:25.6:41.0:60.0:1.1
MT	1848	.	T	C	.	clustered;near_indel	GENE=ENSMUSG00000064339;MSI=2.0;MSINT=1;5pFlank=CACTATAAATAATCCACCTA;3pFlank=AACTTCTCTGTTAACCCAAC;VARTYPE=SNV	AD:DP:AF:NC:FC:RC:PM:QM:MQ:NM	54020,6:54026:1.00E+00,1.11E-04:42:30200,3:23820,3:14.7:41.0:60.0:1.2
MT	1850	.	A	T	.	clustered;near_indel	GENE=ENSMUSG00000064339;MSI=1.0;MSINT=1;5pFlank=CTATAAATAATCCACCTATA;3pFlank=CTTCTCTGTTAACCCAACAC;VARTYPE=SNV	AD:DP:AF:NC:FC:RC:PM:QM:MQ:NM	54538,4:54542:1.00E+00,7.33E-05:19:30137,2:24401,2:19.8:41.0:60.0:1.2
MT	1851	.	C	A	.	clustered;near_indel	GENE=ENSMUSG00000064339;MSI=2.0;MSINT=1;5pFlank=TATAAATAATCCACCTATAA;3pFlank=TTCTCTGTTAACCCAACACC;VARTYPE=SNV	AD:DP:AF:NC:FC:RC:PM:QM:MQ:NM	54939,1:54940:1.00E+00,1.82E-05:24:30494,0:24445,1:1.0:41.0:60.0:1.0
MT	1854	.	C	A	.	clustered;near_indel	GENE=ENSMUSG00000064339;MSI=2.0;MSINT=2;5pFlank=AAATAATCCACCTATAACTT;3pFlank=TCTGTTAACCCAACACCGGA;VARTYPE=SNV	AD:DP:AF:NC:FC:RC:PM:QM:MQ:NM	55608,1:55609:1.00E+00,1.80E-05:25:31223,0:24385,1:19.0:41.0:60.0:1.0
MT	1859	.	T	C	.	clustered;near_indel	GENE=ENSMUSG00000064339;MSI=2.0;MSINT=1;5pFlank=ATCCACCTATAACTTCTCTG;3pFlank=TAACCCAACACCGGAATGCC;VARTYPE=SNV	AD:DP:AF:NC:FC:RC:PM:QM:MQ:NM	56039,14:56053:1.00E+00,2.50E-04:7:31537,6:24500,8:24.1:41.0:58.9:1.4
MT	1859	.	TTAACCCAACACCGGAATGCCTAAAGGAAAGATCCAAAAAGATAAAAGGAACTCGGCAAACAAGAACCCCGCCTGTTTACCAAAAACATCACCTCTAGCATTACAAGTATTAGAGGCACTGCCTGCCCAGTGACTAAAGTTTAACGGCCGCGGTATCCTGACCGTGCAAAGGTAGCATAATCACTTGTTCCTTAATTAGG	CACGGTGGTGGTGGTGGTGGGGTGTGTGTGTGTGTGTGTGTGTGTGTGTGTGTGCGTGTAGATGTGAGTGGTTCTTGACACAGGATTTCATTAT	.	clustered	GENE=ENSMUSG00000064339;MSI=3.0;MSINT=1;5pFlank=ATCCACCTATAACTTCTCTG;3pFlank=GACTAGCATGAACGGCTAAA;VARTYPE=Complex	AD:DP:AF:NC:FC:RC:PM:QM:MQ:NM	56051,2:56053:1.00E+00,3.57E-05:7:31537,1:24500,1:59.0:41.0:50.0:0.0
MT	1860	.	T	C	.	clustered;near_indel	GENE=ENSMUSG00000064339;MSI=2.0;MSINT=1;5pFlank=TCCACCTATAACTTCTCTGT;3pFlank=AACCCAACACCGGAATGCCT;VARTYPE=SNV	AD:DP:AF:NC:FC:RC:PM:QM:MQ:NM	55799,214:56013:9.96E-01,3.82E-03:23:31605,129:24194,85:25.4:41.0:59.3:1.1
MT	1861	.	A	T	.	clustered;near_indel	GENE=ENSMUSG00000064339;MSI=2.0;MSINT=1;5pFlank=CCACCTATAACTTCTCTGTT;3pFlank=ACCCAACACCGGAATGCCTA;VARTYPE=SNV	AD:DP:AF:NC:FC:RC:PM:QM:MQ:NM	55693,5:55698:1.00E+00,8.98E-05:14:30778,1:24915,4:16.6:41.0:60.0:1.2
MT	1863	.	C	A	.	clustered;near_indel	GENE=ENSMUSG00000064339;MSI=3.0;MSINT=1;5pFlank=ACCTATAACTTCTCTGTTAA;3pFlank=CCAACACCGGAATGCCTAAA;VARTYPE=SNV	AD:DP:AF:NC:FC:RC:PM:QM:MQ:NM	56327,1:56328:1.00E+00,1.78E-05:32:31257,0:25070,1:2.0:41.0:60.0:1.0
MT	1868	.	C	G	.	clustered;near_indel	GENE=ENSMUSG00000064339;MSI=1.0;MSINT=1;5pFlank=TAACTTCTCTGTTAACCCAA;3pFlank=ACCGGAATGCCTAAAGGAAA;VARTYPE=SNV	AD:DP:AF:NC:FC:RC:PM:QM:MQ:NM	56659,1:56660:1.00E+00,1.76E-05:16:31849,0:24810,1:6.0:41.0:60.0:1.0
MT	1871	.	C	T	.	clustered;near_indel	GENE=ENSMUSG00000064339;MSI=2.0;MSINT=1;5pFlank=CTTCTCTGTTAACCCAACAC;3pFlank=GGAATGCCTAAAGGAAAGAT;VARTYPE=SNV	AD:DP:AF:NC:FC:RC:PM:QM:MQ:NM	57015,1:57016:1.00E+00,1.75E-05:57:32107,0:24908,1:14.0:41.0:60.0:1.0
MT	1872	.	G	A	.	clustered;near_indel	GENE=ENSMUSG00000064339;MSI=2.0;MSINT=1;5pFlank=TTCTCTGTTAACCCAACACC;3pFlank=GAATGCCTAAAGGAAAGATC;VARTYPE=SNV	AD:DP:AF:NC:FC:RC:PM:QM:MQ:NM	57595,1:57596:1.00E+00,1.74E-05:63:32596,0:24999,1:37.0:41.0:60.0:1.0
MT	1877	.	G	A	.	clustered;near_indel	GENE=ENSMUSG00000064339;MSI=2.0;MSINT=1;5pFlank=TGTTAACCCAACACCGGAAT;3pFlank=CCTAAAGGAAAGATCCAAAA;VARTYPE=SNV	AD:DP:AF:NC:FC:RC:PM:QM:MQ:NM	57735,3:57738:1.00E+00,5.20E-05:44:32987,0:24745,3:30.7:41.0:60.0:0.7
MT	1877	.	G	T	.	clustered;near_indel	GENE=ENSMUSG00000064339;MSI=2.0;MSINT=1;5pFlank=TGTTAACCCAACACCGGAAT;3pFlank=CCTAAAGGAAAGATCCAAAA;VARTYPE=SNV	AD:DP:AF:NC:FC:RC:PM:QM:MQ:NM	57735,3:57738:1.00E+00,5.20E-05:44:32987,3:24745,0:23.7:41.0:60.0:1.0
MT	1878	.	C	A	.	clustered;near_indel	GENE=ENSMUSG00000064339;MSI=2.0;MSINT=1;5pFlank=GTTAACCCAACACCGGAATG;3pFlank=CTAAAGGAAAGATCCAAAAA;VARTYPE=SNV	AD:DP:AF:NC:FC:RC:PM:QM:MQ:NM	57895,1:57896:1.00E+00,1.73E-05:58:33141,0:24754,1:11.0:41.0:60.0:1.0
MT	1884	.	G	T	.	clustered;near_indel	GENE=ENSMUSG00000064339;MSI=2.0;MSINT=1;5pFlank=CCAACACCGGAATGCCTAAA;3pFlank=GAAAGATCCAAAAAGATAAA;VARTYPE=SNV	AD:DP:AF:NC:FC:RC:PM:QM:MQ:NM	59544,2:59546:1.00E+00,3.36E-05:38:34263,2:25281,0:12.0:41.0:60.0:1.5
MT	1885	.	G	A	.	clustered;near_indel	GENE=ENSMUSG00000064339;MSI=3.0;MSINT=1;5pFlank=CAACACCGGAATGCCTAAAG;3pFlank=AAAGATCCAAAAAGATAAAA;VARTYPE=SNV	AD:DP:AF:NC:FC:RC:PM:QM:MQ:NM	59688,2:59690:1.00E+00,3.35E-05:194:34480,1:25206,1:23.5:41.0:60.0:2.0
MT	1885	.	G	T	.	clustered;near_indel	GENE=ENSMUSG00000064339;MSI=3.0;MSINT=1;5pFlank=CAACACCGGAATGCCTAAAG;3pFlank=AAAGATCCAAAAAGATAAAA;VARTYPE=SNV	AD:DP:AF:NC:FC:RC:PM:QM:MQ:NM	59688,2:59690:1.00E+00,3.35E-05:194:34480,2:25206,0:22.5:41.0:60.0:1.0
MT	1886	.	A	G	.	clustered;near_indel	GENE=ENSMUSG00000064339;MSI=3.0;MSINT=1;5pFlank=AACACCGGAATGCCTAAAGG;3pFlank=AAGATCCAAAAAGATAAAAG;VARTYPE=SNV	AD:DP:AF:NC:FC:RC:PM:QM:MQ:NM	59728,1:59729:1.00E+00,1.67E-05:5:34446,1:25282,0:12.0:41.0:60.0:1.0
MT	1896	.	A	G	.	clustered;near_indel	GENE=ENSMUSG00000064339;MSI=5.0;MSINT=1;5pFlank=TGCCTAAAGGAAAGATCCAA;3pFlank=AAGATAAAAGGAACTCGGCA;VARTYPE=SNV	AD:DP:AF:NC:FC:RC:PM:QM:MQ:NM	61615,73:61688:9.99E-01,1.18E-03:39:35860,39:25755,34:27.6:41.0:60.0:1.1
MT	1898	.	A	G	.	clustered;near_indel	GENE=ENSMUSG00000064339;MSI=1.0;MSINT=1;5pFlank=CCTAAAGGAAAGATCCAAAA;3pFlank=GATAAAAGGAACTCGGCAAA;VARTYPE=SNV	AD:DP:AF:NC:FC:RC:PM:QM:MQ:NM	61671,159:61830:9.97E-01,2.57E-03:20:35781,99:25890,60:26.8:41.0:60.0:1.0
MT	1901	.	T	A	.	clustered;near_indel	GENE=ENSMUSG00000064339;MSI=4.0;MSINT=1;5pFlank=AAAGGAAAGATCCAAAAAGA;3pFlank=AAAAGGAACTCGGCAAACAA;VARTYPE=SNV	AD:DP:AF:NC:FC:RC:PM:QM:MQ:NM	62032,1:62033:1.00E+00,1.61E-05:22:35816,1:26216,0:4.0:41.0:60.0:1.0
MT	1903	.	A	G	.	clustered;near_indel	GENE=ENSMUSG00000064339;MSI=4.0;MSINT=1;5pFlank=AGGAAAGATCCAAAAAGATA;3pFlank=AAGGAACTCGGCAAACAAGA;VARTYPE=SNV	AD:DP:AF:NC:FC:RC:PM:QM:MQ:NM	62536,40:62576:9.99E-01,6.39E-04:33:35776,27:26760,13:30.7:41.0:60.0:1.0
MT	1906	.	G	T	.	clustered;near_indel	GENE=ENSMUSG00000064339;MSI=2.0;MSINT=1;5pFlank=AAAGATCCAAAAAGATAAAA;3pFlank=GAACTCGGCAAACAAGAACC;VARTYPE=SNV	AD:DP:AF:NC:FC:RC:PM:QM:MQ:NM	62364,1:62365:1.00E+00,1.60E-05:27:35663,1:26701,0:5.0:41.0:60.0:1.0
MT	1907	.	G	T	.	clustered;near_indel	GENE=ENSMUSG00000064339;MSI=2.0;MSINT=1;5pFlank=AAGATCCAAAAAGATAAAAG;3pFlank=AACTCGGCAAACAAGAACCC;VARTYPE=SNV	AD:DP:AF:NC:FC:RC:PM:QM:MQ:NM	62262,2:62264:1.00E+00,3.21E-05:66:35670,2:26591,0:34.0:41.0:60.0:1.0
MT	1907	.	G	A	.	clustered;near_indel	GENE=ENSMUSG00000064339;MSI=2.0;MSINT=1;5pFlank=AAGATCCAAAAAGATAAAAG;3pFlank=AACTCGGCAAACAAGAACCC;VARTYPE=SNV	AD:DP:AF:NC:FC:RC:PM:QM:MQ:NM	62263,1:62264:1.00E+00,1.61E-05:66:35670,0:26591,1:13.0:41.0:60.0:1.0
MT	1912	.	C	A	.	clustered;near_indel	GENE=ENSMUSG00000064339;MSI=2.0;MSINT=1;5pFlank=CCAAAAAGATAAAAGGAACT;3pFlank=GGCAAACAAGAACCCCGCCT;VARTYPE=SNV	AD:DP:AF:NC:FC:RC:PM:QM:MQ:NM	63002,1:63003:1.00E+00,1.59E-05:34:35992,0:27010,1:48.0:41.0:60.0:1.0
MT	1925	.	C	A	.	clustered;near_indel	GENE=ENSMUSG00000064339;MSI=4.0;MSINT=1;5pFlank=AGGAACTCGGCAAACAAGAA;3pFlank=CCCGCCTGTTTACCAAAAAC;VARTYPE=SNV	AD:DP:AF:NC:FC:RC:PM:QM:MQ:NM	62774,1:62775:1.00E+00,1.59E-05:18:36609,0:26165,1:47.0:41.0:60.0:1.0
MT	1927	.	C	A	.	clustered;near_indel	GENE=ENSMUSG00000064339;MSI=4.0;MSINT=1;5pFlank=GAACTCGGCAAACAAGAACC;3pFlank=CGCCTGTTTACCAAAAACAT;VARTYPE=SNV	AD:DP:AF:NC:FC:RC:PM:QM:MQ:NM	62929,1:62930:1.00E+00,1.59E-05:26:36846,0:26083,1:2.0:41.0:60.0:1.0
MT	1930	.	C	A	.	clustered;near_indel	GENE=ENSMUSG00000064339;MSI=2.0;MSINT=1;5pFlank=CTCGGCAAACAAGAACCCCG;3pFlank=CTGTTTACCAAAAACATCAC;VARTYPE=SNV	AD:DP:AF:NC:FC:RC:PM:QM:MQ:NM	63514,1:63515:1.00E+00,1.57E-05:24:37254,0:26260,1:19.0:41.0:60.0:1.0
MT	1931	.	C	T	.	clustered;near_indel	GENE=ENSMUSG00000064339;MSI=1.0;MSINT=1;5pFlank=TCGGCAAACAAGAACCCCGC;3pFlank=TGTTTACCAAAAACATCACC;VARTYPE=SNV	AD:DP:AF:NC:FC:RC:PM:QM:MQ:NM	63653,1:63654:1.00E+00,1.57E-05:38:37393,1:26260,0:5.0:41.0:60.0:1.0
MT	1933	.	G	T	.	clustered;near_indel	GENE=ENSMUSG00000064339;MSI=3.0;MSINT=1;5pFlank=GGCAAACAAGAACCCCGCCT;3pFlank=TTTACCAAAAACATCACCTC;VARTYPE=SNV	AD:DP:AF:NC:FC:RC:PM:QM:MQ:NM	63948,1:63949:1.00E+00,1.56E-05:260:37779,1:26169,0:8.0:41.0:60.0:1.0
MT	1937	.	A	G	.	clustered;near_indel	GENE=ENSMUSG00000064339;MSI=2.0;MSINT=1;5pFlank=AACAAGAACCCCGCCTGTTT;3pFlank=CCAAAAACATCACCTCTAGC;VARTYPE=SNV	AD:DP:AF:NC:FC:RC:PM:QM:MQ:NM	66833,51:66884:9.99E-01,7.63E-04:24:39370,28:27463,23:23.7:41.0:60.0:1.2
MT	1939	.	C	A	.	clustered;near_indel	GENE=ENSMUSG00000064339;MSI=5.0;MSINT=1;5pFlank=CAAGAACCCCGCCTGTTTAC;3pFlank=AAAAACATCACCTCTAGCAT;VARTYPE=SNV	AD:DP:AF:NC:FC:RC:PM:QM:MQ:NM	67003,1:67004:1.00E+00,1.49E-05:940:40065,0:26938,1:38.0:41.0:60.0:1.0
MT	1949	.	A	T	.	clustered;near_indel	GENE=ENSMUSG00000064339;MSI=2.0;MSINT=1;5pFlank=GCCTGTTTACCAAAAACATC;3pFlank=CCTCTAGCATTACAAGTATT;VARTYPE=SNV	AD:DP:AF:NC:FC:RC:PM:QM:MQ:NM	67299,19:67318:1.00E+00,2.82E-04:32:40560,13:26739,6:28.1:41.0:60.0:1.2
MT	1950	.	C	A	.	clustered;near_indel	GENE=ENSMUSG00000064339;MSI=2.0;MSINT=1;5pFlank=CCTGTTTACCAAAAACATCA;3pFlank=CTCTAGCATTACAAGTATTA;VARTYPE=SNV	AD:DP:AF:NC:FC:RC:PM:QM:MQ:NM	67394,1:67395:1.00E+00,1.48E-05:12:40497,1:26897,0:37.0:41.0:60.0:1.0
MT	1958	.	AT	A	.	clustered	GENE=ENSMUSG00000064339;MSI=2.0;MSINT=1;5pFlank=CCAAAAACATCACCTCTAGC;3pFlank=TACAAGTATTAGAGGCACTG;VARTYPE=Deletion	AD:DP:AF:NC:FC:RC:PM:QM:MQ:NM	68397,3:68400:1.00E+00,4.39E-05:39:40516,1:27881,2:18.3:41.0:60.0:0.0
MT	1959	.	TTAC	T	.	clustered	GENE=ENSMUSG00000064339;MSI=1.0;MSINT=1;5pFlank=CAAAAACATCACCTCTAGCA;3pFlank=AAGTATTAGAGGCACTGCCT;VARTYPE=Deletion	AD:DP:AF:NC:FC:RC:PM:QM:MQ:NM	69225,2:69227:1.00E+00,2.89E-05:12:41222,0:28003,2:12.5:41.0:60.0:0.0
MT	1962	.	C	A	.	clustered;near_indel	GENE=ENSMUSG00000064339;MSI=2.0;MSINT=1;5pFlank=AAACATCACCTCTAGCATTA;3pFlank=AAGTATTAGAGGCACTGCCT;VARTYPE=SNV	AD:DP:AF:NC:FC:RC:PM:QM:MQ:NM	70086,1:70087:1.00E+00,1.43E-05:114:41412,0:28672,1:10.0:41.0:60.0:1.0
MT	1965	.	G	T	.	clustered;near_indel	GENE=ENSMUSG00000064339;MSI=1.0;MSINT=1;5pFlank=CATCACCTCTAGCATTACAA;3pFlank=TATTAGAGGCACTGCCTGCC;VARTYPE=SNV	AD:DP:AF:NC:FC:RC:PM:QM:MQ:NM	70198,1:70199:1.00E+00,1.42E-05:150:41402,1:28796,0:23.0:41.0:60.0:1.0
MT	1967	.	A	G	.	clustered;near_indel	GENE=ENSMUSG00000064339;MSI=2.0;MSINT=1;5pFlank=TCACCTCTAGCATTACAAGT;3pFlank=TTAGAGGCACTGCCTGCCCA;VARTYPE=SNV	AD:DP:AF:NC:FC:RC:PM:QM:MQ:NM	70403,11:70414:1.00E+00,1.56E-04:65:41163,7:29240,4:27.8:41.0:60.0:1.1
MT	1971	.	G	A	.	clustered;near_indel	GENE=ENSMUSG00000064339;MSI=1.0;MSINT=1;5pFlank=CTCTAGCATTACAAGTATTA;3pFlank=AGGCACTGCCTGCCCAGTGA;VARTYPE=SNV	AD:DP:AF:NC:FC:RC:PM:QM:MQ:NM	71231,1:71232:1.00E+00,1.40E-05:23:41644,1:29587,0:48.0:41.0:60.0:1.0
MT	1973	.	G	T	.	clustered;near_indel	GENE=ENSMUSG00000064339;MSI=2.0;MSINT=1;5pFlank=CTAGCATTACAAGTATTAGA;3pFlank=GCACTGCCTGCCCAGTGACT;VARTYPE=SNV	AD:DP:AF:NC:FC:RC:PM:QM:MQ:NM	70920,2:70922:1.00E+00,2.82E-05:15:41718,1:29202,1:11.0:41.0:60.0:1.0
MT	1974	.	G	A	.	clustered;near_indel	GENE=ENSMUSG00000064339;MSI=1.0;MSINT=1;5pFlank=TAGCATTACAAGTATTAGAG;3pFlank=CACTGCCTGCCCAGTGACTA;VARTYPE=SNV	AD:DP:AF:NC:FC:RC:PM:QM:MQ:NM	71065,1:71066:1.00E+00,1.41E-05:22:41709,1:29355,0:25.0:41.0:60.0:1.0
MT	1974	.	G	T	.	clustered;near_indel	GENE=ENSMUSG00000064339;MSI=1.0;MSINT=1;5pFlank=TAGCATTACAAGTATTAGAG;3pFlank=CACTGCCTGCCCAGTGACTA;VARTYPE=SNV	AD:DP:AF:NC:FC:RC:PM:QM:MQ:NM	71065,1:71066:1.00E+00,1.41E-05:22:41709,1:29355,0:30.0:41.0:60.0:1.0
MT	1978	.	T	G	.	clustered;near_indel	GENE=ENSMUSG00000064339;MSI=1.0;MSINT=1;5pFlank=ATTACAAGTATTAGAGGCAC;3pFlank=GCCTGCCCAGTGACTAAAGT;VARTYPE=SNV	AD:DP:AF:NC:FC:RC:PM:QM:MQ:NM	70785,1:70786:1.00E+00,1.41E-05:384:42060,0:28725,1:9.0:41.0:60.0:1.0
MT	1979	.	G	A	.	clustered;near_indel	GENE=ENSMUSG00000064339;MSI=2.0;MSINT=1;5pFlank=TTACAAGTATTAGAGGCACT;3pFlank=CCTGCCCAGTGACTAAAGTT;VARTYPE=SNV	AD:DP:AF:NC:FC:RC:PM:QM:MQ:NM	71308,3:71311:1.00E+00,4.21E-05:26:42207,2:29101,1:34.7:41.0:60.0:1.0
MT	1982	.	T	C	.	clustered;near_indel	GENE=ENSMUSG00000064339;MSI=1.0;MSINT=1;5pFlank=CAAGTATTAGAGGCACTGCC;3pFlank=GCCCAGTGACTAAAGTTTAA;VARTYPE=SNV	AD:DP:AF:NC:FC:RC:PM:QM:MQ:NM	71108,87:71195:9.99E-01,1.22E-03:139:42843,57:28265,30:29.0:41.0:60.0:1.1
MT	1985	.	C	A	.	clustered;near_indel	GENE=ENSMUSG00000064339;MSI=3.0;MSINT=1;5pFlank=GTATTAGAGGCACTGCCTGC;3pFlank=CAGTGACTAAAGTTTAACGG;VARTYPE=SNV	AD:DP:AF:NC:FC:RC:PM:QM:MQ:NM	72257,1:72258:1.00E+00,1.38E-05:26:43546,0:28710,1:13.0:41.0:60.0:1.0
MT	1985	.	C	G	.	clustered;near_indel	GENE=ENSMUSG00000064339;MSI=3.0;MSINT=1;5pFlank=GTATTAGAGGCACTGCCTGC;3pFlank=CAGTGACTAAAGTTTAACGG;VARTYPE=SNV	AD:DP:AF:NC:FC:RC:PM:QM:MQ:NM	72257,1:72258:1.00E+00,1.38E-05:26:43546,0:28710,1:41.0:41.0:60.0:1.0
MT	1988	.	G	A	.	clustered;near_indel	GENE=ENSMUSG00000064339;MSI=1.0;MSINT=1;5pFlank=TTAGAGGCACTGCCTGCCCA;3pFlank=TGACTAAAGTTTAACGGCCG;VARTYPE=SNV	AD:DP:AF:NC:FC:RC:PM:QM:MQ:NM	71072,2:71074:1.00E+00,2.81E-05:22:41900,1:29172,1:18.5:41.0:60.0:1.0
MT	1990	.	G	T	.	clustered;near_indel	GENE=ENSMUSG00000064339;MSI=1.0;MSINT=1;5pFlank=AGAGGCACTGCCTGCCCAGT;3pFlank=ACTAAAGTTTAACGGCCGCG;VARTYPE=SNV	AD:DP:AF:NC:FC:RC:PM:QM:MQ:NM	72522,1:72523:1.00E+00,1.38E-05:57:42995,1:29527,0:41.0:41.0:60.0:1.0
MT	1994	.	A	G	.	clustered;near_indel	GENE=ENSMUSG00000064339;MSI=3.0;MSINT=1;5pFlank=GCACTGCCTGCCCAGTGACT;3pFlank=AAGTTTAACGGCCGCGGTAT;VARTYPE=SNV	AD:DP:AF:NC:FC:RC:PM:QM:MQ:NM	75298,17:75315:1.00E+00,2.26E-04:95:45151,11:30147,6:21.3:41.0:60.0:1.0
MT	1999	.	T	C	.	clustered;near_indel	GENE=ENSMUSG00000064339;MSI=3.0;MSINT=1;5pFlank=GCCTGCCCAGTGACTAAAGT;3pFlank=TAACGGCCGCGGTATCCTGA;VARTYPE=SNV	AD:DP:AF:NC:FC:RC:PM:QM:MQ:NM	76462,13:76475:1.00E+00,1.70E-04:18:45765,9:30697,4:24.3:41.0:60.0:1.0
MT	2003	.	C	A	.	clustered;near_indel	GENE=ENSMUSG00000064339;MSI=2.0;MSINT=1;5pFlank=GCCCAGTGACTAAAGTTTAA;3pFlank=GGCCGCGGTATCCTGACCGT;VARTYPE=SNV	AD:DP:AF:NC:FC:RC:PM:QM:MQ:NM	76992,1:76993:1.00E+00,1.30E-05:39:45427,0:31565,1:36.0:41.0:60.0:2.0
MT	2004	.	G	A	.	clustered;near_indel	GENE=ENSMUSG00000064339;MSI=2.0;MSINT=1;5pFlank=CCCAGTGACTAAAGTTTAAC;3pFlank=GCCGCGGTATCCTGACCGTG;VARTYPE=SNV	AD:DP:AF:NC:FC:RC:PM:QM:MQ:NM	76973,1:76974:1.00E+00,1.30E-05:21:45144,0:31829,1:66.0:41.0:60.0:1.0
MT	2005	.	G	C	.	clustered;near_indel	GENE=ENSMUSG00000064339;MSI=2.0;MSINT=1;5pFlank=CCAGTGACTAAAGTTTAACG;3pFlank=CCGCGGTATCCTGACCGTGC;VARTYPE=SNV	AD:DP:AF:NC:FC:RC:PM:QM:MQ:NM	76916,1:76917:1.00E+00,1.30E-05:29:45092,1:31824,0:44.0:41.0:60.0:1.0
MT	2008	.	G	A	.	clustered;near_indel	GENE=ENSMUSG00000064339;MSI=1.0;MSINT=1;5pFlank=GTGACTAAAGTTTAACGGCC;3pFlank=CGGTATCCTGACCGTGCAAA;VARTYPE=SNV	AD:DP:AF:NC:FC:RC:PM:QM:MQ:NM	77146,2:77148:1.00E+00,2.59E-05:15:44570,1:32576,1:14.5:41.0:60.0:1.5
MT	2009	.	C	A	.	clustered;near_indel	GENE=ENSMUSG00000064339;MSI=2.0;MSINT=1;5pFlank=TGACTAAAGTTTAACGGCCG;3pFlank=GGTATCCTGACCGTGCAAAG;VARTYPE=SNV	AD:DP:AF:NC:FC:RC:PM:QM:MQ:NM	77202,1:77203:1.00E+00,1.30E-05:27:44542,0:32660,1:28.0:41.0:60.0:1.0
MT	2010	.	G	T	.	clustered;near_indel	GENE=ENSMUSG00000064339;MSI=2.0;MSINT=1;5pFlank=GACTAAAGTTTAACGGCCGC;3pFlank=GTATCCTGACCGTGCAAAGG;VARTYPE=SNV	AD:DP:AF:NC:FC:RC:PM:QM:MQ:NM	77341,1:77342:1.00E+00,1.29E-05:26:44512,1:32829,0:44.0:41.0:60.0:1.0
MT	2011	.	G	T	.	clustered;near_indel	GENE=ENSMUSG00000064339;MSI=1.0;MSINT=1;5pFlank=ACTAAAGTTTAACGGCCGCG;3pFlank=TATCCTGACCGTGCAAAGGT;VARTYPE=SNV	AD:DP:AF:NC:FC:RC:PM:QM:MQ:NM	77820,1:77821:1.00E+00,1.29E-05:14:44636,1:33184,0:19.0:41.0:60.0:1.0
MT	2014	.	T	C	.	clustered;near_indel	GENE=ENSMUSG00000064339;MSI=2.0;MSINT=1;5pFlank=AAAGTTTAACGGCCGCGGTA;3pFlank=CCTGACCGTGCAAAGGTAGC;VARTYPE=SNV	AD:DP:AF:NC:FC:RC:PM:QM:MQ:NM	76795,5:76800:1.00E+00,6.51E-05:5:43033,3:33762,2:29.0:41.0:60.0:1.2
MT	2018	.	G	A	.	clustered;near_indel	GENE=ENSMUSG00000064339;MSI=1.0;MSINT=1;5pFlank=TTTAACGGCCGCGGTATCCT;3pFlank=ACCGTGCAAAGGTAGCATAA;VARTYPE=SNV	AD:DP:AF:NC:FC:RC:PM:QM:MQ:NM	77373,2:77375:1.00E+00,2.58E-05:16:42618,0:34754,2:11.0:41.0:60.0:0.5
MT	2018	.	G	T	.	clustered;near_indel	GENE=ENSMUSG00000064339;MSI=1.0;MSINT=1;5pFlank=TTTAACGGCCGCGGTATCCT;3pFlank=ACCGTGCAAAGGTAGCATAA;VARTYPE=SNV	AD:DP:AF:NC:FC:RC:PM:QM:MQ:NM	77374,1:77375:1.00E+00,1.29E-05:16:42618,1:34754,0:30.0:41.0:60.0:1.0
MT	2022	.	G	T	.	clustered;near_indel	GENE=ENSMUSG00000064339;MSI=1.0;MSINT=1;5pFlank=ACGGCCGCGGTATCCTGACC;3pFlank=TGCAAAGGTAGCATAATCAC;VARTYPE=SNV	AD:DP:AF:NC:FC:RC:PM:QM:MQ:NM	76813,1:76814:1.00E+00,1.30E-05:15:41424,0:35389,1:29.0:41.0:60.0:1.0
MT	2024	.	G	T	.	clustered;near_indel	GENE=ENSMUSG00000064339;MSI=1.0;MSINT=1;5pFlank=GGCCGCGGTATCCTGACCGT;3pFlank=CAAAGGTAGCATAATCACTT;VARTYPE=SNV	AD:DP:AF:NC:FC:RC:PM:QM:MQ:NM	78215,2:78217:1.00E+00,2.56E-05:24:41630,2:36585,0:22.0:41.0:60.0:1.5
MT	2025	.	C	T	.	clustered;near_indel	GENE=ENSMUSG00000064339;MSI=3.0;MSINT=1;5pFlank=GCCGCGGTATCCTGACCGTG;3pFlank=AAAGGTAGCATAATCACTTG;VARTYPE=SNV	AD:DP:AF:NC:FC:RC:PM:QM:MQ:NM	78238,7:78245:1.00E+00,8.95E-05:30:41672,4:36565,3:23.4:41.0:60.0:1.0
MT	2025	.	C	A	.	clustered;near_indel	GENE=ENSMUSG00000064339;MSI=3.0;MSINT=1;5pFlank=GCCGCGGTATCCTGACCGTG;3pFlank=AAAGGTAGCATAATCACTTG;VARTYPE=SNV	AD:DP:AF:NC:FC:RC:PM:QM:MQ:NM	78244,1:78245:1.00E+00,1.28E-05:30:41672,1:36565,0:6.0:41.0:60.0:1.0
MT	2030	.	G	A	.	clustered;near_indel	GENE=ENSMUSG00000064339;MSI=1.0;MSINT=1;5pFlank=GGTATCCTGACCGTGCAAAG;3pFlank=TAGCATAATCACTTGTTCCT;VARTYPE=SNV	AD:DP:AF:NC:FC:RC:PM:QM:MQ:NM	77410,3:77413:1.00E+00,3.88E-05:16:40756,2:36654,1:24.0:41.0:60.0:1.0
MT	2033	.	G	A	.	clustered;near_indel	GENE=ENSMUSG00000064339;MSI=1.0;MSINT=1;5pFlank=ATCCTGACCGTGCAAAGGTA;3pFlank=CATAATCACTTGTTCCTTAA;VARTYPE=SNV	AD:DP:AF:NC:FC:RC:PM:QM:MQ:NM	78042,1:78043:1.00E+00,1.28E-05:40:40277,1:37765,0:58.0:41.0:60.0:1.0
MT	2036	.	T	C	.	clustered;near_indel	GENE=ENSMUSG00000064339;MSI=2.0;MSINT=1;5pFlank=CTGACCGTGCAAAGGTAGCA;3pFlank=AATCACTTGTTCCTTAATTA;VARTYPE=SNV	AD:DP:AF:NC:FC:RC:PM:QM:MQ:NM	77958,18:77976:1.00E+00,2.31E-04:32:39633,10:38325,8:27.6:41.0:60.0:1.1
MT	2040	.	C	A	.	clustered;near_indel	GENE=ENSMUSG00000064339;MSI=1.0;MSINT=1;5pFlank=CCGTGCAAAGGTAGCATAAT;3pFlank=ACTTGTTCCTTAATTAGGGA;VARTYPE=SNV	AD:DP:AF:NC:FC:RC:PM:QM:MQ:NM	78087,2:78089:1.00E+00,2.56E-05:32:39064,0:39023,2:36.0:41.0:60.0:1.0
MT	2042	.	C	A	.	clustered;near_indel	GENE=ENSMUSG00000064339;MSI=2.0;MSINT=1;5pFlank=GTGCAAAGGTAGCATAATCA;3pFlank=TTGTTCCTTAATTAGGGACT;VARTYPE=SNV	AD:DP:AF:NC:FC:RC:PM:QM:MQ:NM	77615,1:77616:1.00E+00,1.29E-05:15:38092,1:39522,0:27.0:41.0:60.0:1.0
MT	2042	.	C	T	.	clustered;near_indel	GENE=ENSMUSG00000064339;MSI=2.0;MSINT=1;5pFlank=GTGCAAAGGTAGCATAATCA;3pFlank=TTGTTCCTTAATTAGGGACT;VARTYPE=SNV	AD:DP:AF:NC:FC:RC:PM:QM:MQ:NM	77615,1:77616:1.00E+00,1.29E-05:15:38092,1:39522,0:47.0:41.0:60.0:1.0
MT	2045	.	G	T	.	clustered;near_indel	GENE=ENSMUSG00000064339;MSI=2.0;MSINT=1;5pFlank=CAAAGGTAGCATAATCACTT;3pFlank=TTCCTTAATTAGGGACTAGC;VARTYPE=SNV	AD:DP:AF:NC:FC:RC:PM:QM:MQ:NM	77223,1:77224:1.00E+00,1.29E-05:17:37379,1:39844,0:39.0:41.0:60.0:1.0
MT	2048	.	C	A	.	clustered;near_indel	GENE=ENSMUSG00000064339;MSI=2.0;MSINT=1;5pFlank=AGGTAGCATAATCACTTGTT;3pFlank=CTTAATTAGGGACTAGCATG;VARTYPE=SNV	AD:DP:AF:NC:FC:RC:PM:QM:MQ:NM	76813,1:76814:1.00E+00,1.30E-05:42:36509,0:40304,1:3.0:41.0:60.0:1.0
MT	2059	.	G	C	.	clustered;near_indel	GENE=ENSMUSG00000064339;MSI=1.0;MSINT=1;5pFlank=TCACTTGTTCCTTAATTAGG;3pFlank=ACTAGCATGAACGGCTAAAC;VARTYPE=SNV	AD:DP:AF:NC:FC:RC:PM:QM:MQ:NM	71905,2:71907:1.00E+00,2.78E-05:24:31777,2:40127,0:34.5:41.0:60.0:1.0
MT	2059	.	G	A	.	clustered;near_indel	GENE=ENSMUSG00000064339;MSI=1.0;MSINT=1;5pFlank=TCACTTGTTCCTTAATTAGG;3pFlank=ACTAGCATGAACGGCTAAAC;VARTYPE=SNV	AD:DP:AF:NC:FC:RC:PM:QM:MQ:NM	71906,1:71907:1.00E+00,1.39E-05:24:31777,0:40127,1:36.0:41.0:60.0:1.0
MT	2061	.	C	A	.	clustered;near_indel	GENE=ENSMUSG00000064339;MSI=1.0;MSINT=1;5pFlank=ACTTGTTCCTTAATTAGGGA;3pFlank=TAGCATGAACGGCTAAACGA;VARTYPE=SNV	AD:DP:AF:NC:FC:RC:PM:QM:MQ:NM	70397,2:70399:1.00E+00,2.84E-05:13:30318,0:40079,2:46.5:41.0:60.0:1.0
MT	2064	.	G	A	.	clustered;near_indel	GENE=ENSMUSG00000064339;MSI=1.0;MSINT=1;5pFlank=TGTTCCTTAATTAGGGACTA;3pFlank=CATGAACGGCTAAACGAGGG;VARTYPE=SNV	AD:DP:AF:NC:FC:RC:PM:QM:MQ:NM	69956,1:69957:1.00E+00,1.43E-05:26:28970,0:40986,1:8.0:41.0:60.0:1.0
MT	2065	.	C	A	.	clustered;near_indel	GENE=ENSMUSG00000064339;MSI=1.0;MSINT=1;5pFlank=GTTCCTTAATTAGGGACTAG;3pFlank=ATGAACGGCTAAACGAGGGT;VARTYPE=SNV	AD:DP:AF:NC:FC:RC:PM:QM:MQ:NM	69541,1:69542:1.00E+00,1.44E-05:34:28617,0:40924,1:48.0:41.0:60.0:1.0
MT	2068	.	G	T	.	clustered;near_indel	GENE=ENSMUSG00000064339;MSI=2.0;MSINT=1;5pFlank=CCTTAATTAGGGACTAGCAT;3pFlank=AACGGCTAAACGAGGGTCCA;VARTYPE=SNV	AD:DP:AF:NC:FC:RC:PM:QM:MQ:NM	68941,1:68942:1.00E+00,1.45E-05:14:27460,0:41481,1:51.0:41.0:60.0:1.0
MT	2069	.	A	G	.	clustered;near_indel	GENE=ENSMUSG00000064339;MSI=2.0;MSINT=1;5pFlank=CTTAATTAGGGACTAGCATG;3pFlank=ACGGCTAAACGAGGGTCCAA;VARTYPE=SNV	AD:DP:AF:NC:FC:RC:PM:QM:MQ:NM	68145,53:68198:9.99E-01,7.77E-04:9:26463,26:41682,27:25.6:41.0:60.0:1.0
MT	2070	.	A	G	.	clustered;near_indel	GENE=ENSMUSG00000064339;MSI=1.0;MSINT=1;5pFlank=TTAATTAGGGACTAGCATGA;3pFlank=CGGCTAAACGAGGGTCCAAC;VARTYPE=SNV	AD:DP:AF:NC:FC:RC:PM:QM:MQ:NM	68046,1:68047:1.00E+00,1.47E-05:26:26441,1:41605,0:43.0:41.0:60.0:1.0
MT	2074	.	C	A	.	clustered;near_indel	GENE=ENSMUSG00000064339;MSI=1.0;MSINT=1;5pFlank=TTAGGGACTAGCATGAACGG;3pFlank=TAAACGAGGGTCCAACTGTC;VARTYPE=SNV	AD:DP:AF:NC:FC:RC:PM:QM:MQ:NM	66539,1:66540:1.00E+00,1.50E-05:34:25009,0:41530,1:16.0:41.0:60.0:1.0
MT	2079	.	C	G	.	clustered;near_indel	GENE=ENSMUSG00000064339;MSI=1.0;MSINT=1;5pFlank=GACTAGCATGAACGGCTAAA;3pFlank=GAGGGTCCAACTGTCTCTTA;VARTYPE=SNV	AD:DP:AF:NC:FC:RC:PM:QM:MQ:NM	64882,1:64883:1.00E+00,1.54E-05:22:22407,0:42475,1:6.0:41.0:60.0:1.0
MT	2083	.	G	A	.	clustered	GENE=ENSMUSG00000064339;MSI=3.0;MSINT=1;5pFlank=AGCATGAACGGCTAAACGAG;3pFlank=GTCCAACTGTCTCTTATCTT;VARTYPE=SNV	AD:DP:AF:NC:FC:RC:PM:QM:MQ:NM	62970,2:62972:1.00E+00,3.18E-05:40:20869,0:42101,2:46.5:41.0:60.0:1.0
MT	2087	.	C	T	.	clustered	GENE=ENSMUSG00000064339;MSI=2.0;MSINT=1;5pFlank=TGAACGGCTAAACGAGGGTC;3pFlank=AACTGTCTCTTATCTTTAAT;VARTYPE=SNV	AD:DP:AF:NC:FC:RC:PM:QM:MQ:NM	61618,2:61620:1.00E+00,3.25E-05:35:19574,0:42044,2:29.5:41.0:60.0:1.5
MT	2090	.	C	G	.	clustered	GENE=ENSMUSG00000064339;MSI=1.0;MSINT=1;5pFlank=ACGGCTAAACGAGGGTCCAA;3pFlank=TGTCTCTTATCTTTAATCAG;VARTYPE=SNV	AD:DP:AF:NC:FC:RC:PM:QM:MQ:NM	60557,1:60558:1.00E+00,1.65E-05:15:18292,0:42265,1:46.0:41.0:60.0:1.0
MT	2097	.	T	C	.	clustered	GENE=ENSMUSG00000064339;MSI=2.0;MSINT=1;5pFlank=AACGAGGGTCCAACTGTCTC;3pFlank=TATCTTTAATCAGTGAAATT;VARTYPE=SNV	AD:DP:AF:NC:FC:RC:PM:QM:MQ:NM	58704,5:58709:1.00E+00,8.52E-05:13:16568,2:42136,3:27.4:41.0:60.0:1.0
MT	2101	.	C	G	.	clustered	GENE=ENSMUSG00000064339;MSI=3.0;MSINT=1;5pFlank=AGGGTCCAACTGTCTCTTAT;3pFlank=TTTAATCAGTGAAATTGACC;VARTYPE=SNV	AD:DP:AF:NC:FC:RC:PM:QM:MQ:NM	57440,1:57441:1.00E+00,1.74E-05:61:14996,0:42444,1:1.0:41.0:60.0:1.0
MT	2102	.	T	G	.	clustered	GENE=ENSMUSG00000064339;MSI=3.0;MSINT=1;5pFlank=GGGTCCAACTGTCTCTTATC;3pFlank=TTAATCAGTGAAATTGACCT;VARTYPE=SNV	AD:DP:AF:NC:FC:RC:PM:QM:MQ:NM	56709,49:56758:9.99E-01,8.63E-04:17:14819,11:41890,38:29.6:41.0:59.8:1.1
MT	2103	.	T	C	.	clustered	GENE=ENSMUSG00000064339;MSI=3.0;MSINT=1;5pFlank=GGTCCAACTGTCTCTTATCT;3pFlank=TAATCAGTGAAATTGACCTT;VARTYPE=SNV	AD:DP:AF:NC:FC:RC:PM:QM:MQ:NM	56505,1:56506:1.00E+00,1.77E-05:26:14647,0:41858,1:17.0:41.0:60.0:1.0
MT	2108	.	C	G	.	clustered	GENE=ENSMUSG00000064339;MSI=1.0;MSINT=1;5pFlank=AACTGTCTCTTATCTTTAAT;3pFlank=AGTGAAATTGACCTTTCAGT;VARTYPE=SNV	AD:DP:AF:NC:FC:RC:PM:QM:MQ:NM	55144,1:55145:1.00E+00,1.81E-05:33:13171,0:41973,1:19.0:41.0:60.0:1.0
MT	2110	.	G	A	.	clustered	GENE=ENSMUSG00000064339;MSI=1.0;MSINT=1;5pFlank=CTGTCTCTTATCTTTAATCA;3pFlank=TGAAATTGACCTTTCAGTGA;VARTYPE=SNV	AD:DP:AF:NC:FC:RC:PM:QM:MQ:NM	54712,1:54713:1.00E+00,1.83E-05:30:12822,0:41890,1:49.0:41.0:60.0:1.0
MT	2116	.	T	C	.	clustered	GENE=ENSMUSG00000064339;MSI=2.0;MSINT=1;5pFlank=CTTATCTTTAATCAGTGAAA;3pFlank=TGACCTTTCAGTGAAGAGGC;VARTYPE=SNV	AD:DP:AF:NC:FC:RC:PM:QM:MQ:NM	52690,38:52728:9.99E-01,7.21E-04:41:11714,8:40976,30:28.9:41.0:60.0:1.1
MT	2117	.	T	A	.	clustered	GENE=ENSMUSG00000064339;MSI=1.0;MSINT=1;5pFlank=TTATCTTTAATCAGTGAAAT;3pFlank=GACCTTTCAGTGAAGAGGCT;VARTYPE=SNV	AD:DP:AF:NC:FC:RC:PM:QM:MQ:NM	52665,8:52673:1.00E+00,1.52E-04:30:11656,2:41009,6:25.4:41.0:60.0:1.1
MT	2155	.	C	A	.	clustered	GENE=ENSMUSG00000064339;MSI=1.0;MSINT=1;5pFlank=GCTGAAATATAATAATAAGA;3pFlank=GAGAAGACCCTATGGAGCTT;VARTYPE=SNV	AD:DP:AF:NC:FC:RC:PM:QM:MQ:NM	35860,1:35861:1.00E+00,2.79E-05:25:7281,0:28579,1:15.0:41.0:60.0:1.0
MT	2157	.	A	T	.	clustered	GENE=ENSMUSG00000064339;MSI=1.0;MSINT=1;5pFlank=TGAAATATAATAATAAGACG;3pFlank=GAAGACCCTATGGAGCTTAA;VARTYPE=SNV	AD:DP:AF:NC:FC:RC:PM:QM:MQ:NM	34817,6:34823:1.00E+00,1.72E-04:6:7091,1:27726,5:25.8:41.0:60.0:1.0
MT	2167	.	A	C	.	clustered	GENE=ENSMUSG00000064339;MSI=1.0;MSINT=1;5pFlank=TAATAAGACGAGAAGACCCT;3pFlank=TGGAGCTTAAATTATATAAC;VARTYPE=SNV	AD:DP:AF:NC:FC:RC:PM:QM:MQ:NM	26580,1:26581:1.00E+00,3.76E-05:149:6311,1:20269,0:6.0:41.0:28.0:1.0
MT	2180	.	T	C	.	.	GENE=ENSMUSG00000064339;MSI=3.0;MSINT=2;5pFlank=AGACCCTATGGAGCTTAAAT;3pFlank=ATATAACTTATCTATTTAAT;VARTYPE=SNV	AD:DP:AF:NC:FC:RC:PM:QM:MQ:NM	23165,4:23169:1.00E+00,1.73E-04:16:6966,1:16199,3:41.2:41.0:60.0:1.0
MT	2191	.	T	C	.	.	GENE=ENSMUSG00000064339;MSI=1.0;MSINT=1;5pFlank=AGCTTAAATTATATAACTTA;3pFlank=CTATTTAATTTATTAAACCT;VARTYPE=SNV	AD:DP:AF:NC:FC:RC:PM:QM:MQ:NM	21062,1:21063:1.00E+00,4.75E-05:7:6810,0:14252,1:40.0:41.0:60.0:1.0
MT	2206	.	A	T	.	clustered	GENE=ENSMUSG00000064339;MSI=3.0;MSINT=1;5pFlank=ACTTATCTATTTAATTTATT;3pFlank=AACCTAATGGCCCAAAAACT;VARTYPE=SNV	AD:DP:AF:NC:FC:RC:PM:QM:MQ:NM	20341,19:20360:9.99E-01,9.33E-04:13:7358,8:12983,11:37.5:41.0:60.0:1.1
MT	2211	.	T	C	.	clustered	GENE=ENSMUSG00000064339;MSI=2.0;MSINT=1;5pFlank=TCTATTTAATTTATTAAACC;3pFlank=AATGGCCCAAAAACTATAGT;VARTYPE=SNV	AD:DP:AF:NC:FC:RC:PM:QM:MQ:NM	19922,46:19968:9.98E-01,2.30E-03:30:7828,21:12094,25:26.5:41.0:60.0:1.1
MT	2213	.	A	G	.	clustered	GENE=ENSMUSG00000064339;MSI=1.0;MSINT=1;5pFlank=TATTTAATTTATTAAACCTA;3pFlank=TGGCCCAAAAACTATAGTAT;VARTYPE=SNV	AD:DP:AF:NC:FC:RC:PM:QM:MQ:NM	19705,4:19709:1.00E+00,2.03E-04:118:7881,1:11824,3:29.0:41.0:60.0:1.2
MT	2225	.	C	A	.	.	GENE=ENSMUSG00000064339;MSI=1.0;MSINT=1;5pFlank=TAAACCTAATGGCCCAAAAA;3pFlank=TATAGTATAAGTTTGAAATT;VARTYPE=SNV	AD:DP:AF:NC:FC:RC:PM:QM:MQ:NM	20265,1:20266:1.00E+00,4.93E-05:22:10007,0:10258,1:25.0:41.0:60.0:1.0
MT	2236	.	G	A	.	clustered;near_indel	GENE=ENSMUSG00000064339;MSI=3.0;MSINT=1;5pFlank=GCCCAAAAACTATAGTATAA;3pFlank=TTTGAAATTTCGGTTGGGGT;VARTYPE=SNV	AD:DP:AF:NC:FC:RC:PM:QM:MQ:NM	21463,1:21464:1.00E+00,4.66E-05:19:11424,1:10039,0:48.0:41.0:60.0:1.0
MT	2240	.	G	A	.	clustered;near_indel	GENE=ENSMUSG00000064339;MSI=3.0;MSINT=1;5pFlank=AAAAACTATAGTATAAGTTT;3pFlank=AAATTTCGGTTGGGGTGACC;VARTYPE=SNV	AD:DP:AF:NC:FC:RC:PM:QM:MQ:NM	22690,1:22691:1.00E+00,4.41E-05:30:12343,1:10347,0:27.0:41.0:60.0:1.0
MT	2241	.	A	G	.	clustered;near_indel	GENE=ENSMUSG00000064339;MSI=3.0;MSINT=1;5pFlank=AAAACTATAGTATAAGTTTG;3pFlank=AATTTCGGTTGGGGTGACCT;VARTYPE=SNV	AD:DP:AF:NC:FC:RC:PM:QM:MQ:NM	22567,3:22570:1.00E+00,1.33E-04:10:12347,1:10220,2:24.0:41.0:60.0:1.7
MT	2257	.	G	A	.	near_indel	GENE=ENSMUSG00000064339;MSI=1.0;MSINT=1;5pFlank=TTTGAAATTTCGGTTGGGGT;3pFlank=ACCTCGGAGAATAAAAAATC;VARTYPE=SNV	AD:DP:AF:NC:FC:RC:PM:QM:MQ:NM	22452,423:22875:9.82E-01,1.85E-02:15:14660,268:7792,155:31.3:41.0:60.0:1.2
MT	2269	.	TA	T	.	.	GENE=ENSMUSG00000064339;MSI=6.0;MSINT=1;5pFlank=GTTGGGGTGACCTCGGAGAA;3pFlank=AAAAATCCTCCGAATGATTA;VARTYPE=Deletion	AD:DP:AF:NC:FC:RC:PM:QM:MQ:NM	28065,1:28066:1.00E+00,3.56E-05:10:20267,0:7798,1:47.0:41.0:60.0:0.0
MT	2282	.	G	A	.	clustered;near_indel	GENE=ENSMUSG00000064339;MSI=2.0;MSINT=1;5pFlank=CGGAGAATAAAAAATCCTCC;3pFlank=AATGATTATAACCTAGACTT;VARTYPE=SNV	AD:DP:AF:NC:FC:RC:PM:QM:MQ:NM	29886,1:29887:1.00E+00,3.35E-05:32:22646,1:7240,0:9.0:41.0:60.0:1.0
MT	2287	.	A	T	.	clustered;near_indel	GENE=ENSMUSG00000064339;MSI=2.0;MSINT=1;5pFlank=AATAAAAAATCCTCCGAATG;3pFlank=TTATAACCTAGACTTACAAG;VARTYPE=SNV	AD:DP:AF:NC:FC:RC:PM:QM:MQ:NM	30507,2:30509:1.00E+00,6.56E-05:4:23295,1:7212,1:16.5:41.0:60.0:1.0
MT	2289	.	T	C	.	clustered;near_indel	GENE=ENSMUSG00000064339;MSI=2.0;MSINT=2;5pFlank=TAAAAAATCCTCCGAATGAT;3pFlank=ATAACCTAGACTTACAAGTC;VARTYPE=SNV	AD:DP:AF:NC:FC:RC:PM:QM:MQ:NM	31054,1:31055:1.00E+00,3.22E-05:26:23893,1:7161,0:32.0:41.0:60.0:1.0
MT	2301	.	TTAC	T	.	.	GENE=ENSMUSG00000064339;MSI=1.0;MSINT=1;5pFlank=CGAATGATTATAACCTAGAC;3pFlank=AAGTCAAAGTAAAATCAACA;VARTYPE=Deletion	AD:DP:AF:NC:FC:RC:PM:QM:MQ:NM	33218,1:33219:1.00E+00,3.01E-05:62:25660,1:7558,0:27.0:41.0:60.0:0.0
MT	2317	.	A	G	.	near_indel	GENE=ENSMUSG00000064339;MSI=4.0;MSINT=1;5pFlank=AGACTTACAAGTCAAAGTAA;3pFlank=ATCAACATATCTTATTGACC;VARTYPE=SNV	AD:DP:AF:NC:FC:RC:PM:QM:MQ:NM	37729,14:37743:1.00E+00,3.71E-04:11:28449,12:9280,2:33.2:41.0:60.0:1.1
MT	2329	.	T	C	.	clustered;near_indel	GENE=ENSMUSG00000064339;MSI=2.0;MSINT=1;5pFlank=CAAAGTAAAATCAACATATC;3pFlank=TATTGACCCAGATATATTTT;VARTYPE=SNV	AD:DP:AF:NC:FC:RC:PM:QM:MQ:NM	39412,125:39537:9.97E-01,3.16E-03:45:28747,94:10665,31:25.1:41.0:60.0:1.1
MT	2334	.	G	C	.	clustered;near_indel	GENE=ENSMUSG00000064339;MSI=1.0;MSINT=1;5pFlank=TAAAATCAACATATCTTATT;3pFlank=ACCCAGATATATTTTGATCA;VARTYPE=SNV	AD:DP:AF:NC:FC:RC:PM:QM:MQ:NM	40484,2:40486:1.00E+00,4.94E-05:30:28979,2:11503,0:49.5:41.0:60.0:1.0
MT	2334	.	G	A	.	clustered;near_indel	GENE=ENSMUSG00000064339;MSI=1.0;MSINT=1;5pFlank=TAAAATCAACATATCTTATT;3pFlank=ACCCAGATATATTTTGATCA;VARTYPE=SNV	AD:DP:AF:NC:FC:RC:PM:QM:MQ:NM	40485,1:40486:1.00E+00,2.47E-05:30:28979,1:11503,0:23.0:41.0:60.0:1.0
MT	2334	.	G	T	.	clustered;near_indel	GENE=ENSMUSG00000064339;MSI=1.0;MSINT=1;5pFlank=TAAAATCAACATATCTTATT;3pFlank=ACCCAGATATATTTTGATCA;VARTYPE=SNV	AD:DP:AF:NC:FC:RC:PM:QM:MQ:NM	40485,1:40486:1.00E+00,2.47E-05:30:28979,1:11503,0:46.0:41.0:60.0:1.0
MT	2337	.	C	A	.	clustered;near_indel	GENE=ENSMUSG00000064339;MSI=3.0;MSINT=1;5pFlank=AATCAACATATCTTATTGAC;3pFlank=CAGATATATTTTGATCAACG;VARTYPE=SNV	AD:DP:AF:NC:FC:RC:PM:QM:MQ:NM	41644,1:41645:1.00E+00,2.40E-05:41:29610,1:12034,0:38.0:41.0:60.0:1.0
MT	2340	.	G	A	.	clustered;near_indel	GENE=ENSMUSG00000064339;MSI=1.0;MSINT=1;5pFlank=CAACATATCTTATTGACCCA;3pFlank=ATATATTTTGATCAACGGAC;VARTYPE=SNV	AD:DP:AF:NC:FC:RC:PM:QM:MQ:NM	42325,1:42326:1.00E+00,2.36E-05:22:29717,1:12608,0:1.0:41.0:60.0:1.0
MT	2352	.	T	C	.	clustered;near_indel	GENE=ENSMUSG00000064339;MSI=1.0;MSINT=1;5pFlank=TTGACCCAGATATATTTTGA;3pFlank=CAACGGACCAAGTTACCCTA;VARTYPE=SNV	AD:DP:AF:NC:FC:RC:PM:QM:MQ:NM	46830,35:46865:9.99E-01,7.47E-04:6:31508,26:15308,9:26.3:41.0:60.0:1.0
MT	2352	.	T	A	.	clustered;near_indel	GENE=ENSMUSG00000064339;MSI=1.0;MSINT=1;5pFlank=TTGACCCAGATATATTTTGA;3pFlank=CAACGGACCAAGTTACCCTA;VARTYPE=SNV	AD:DP:AF:NC:FC:RC:PM:QM:MQ:NM	46851,14:46865:1.00E+00,2.99E-04:6:31508,9:15308,5:24.7:41.0:60.0:1.1
MT	2371	.	T	C	.	clustered;near_indel	GENE=ENSMUSG00000064339;MSI=1.0;MSINT=1;5pFlank=ATCAACGGACCAAGTTACCC;3pFlank=AGGGATAACAGCGCAATCCT;VARTYPE=SNV	AD:DP:AF:NC:FC:RC:PM:QM:MQ:NM	52519,1:52520:1.00E+00,1.90E-05:122:33035,1:19484,0:39.0:41.0:60.0:1.0
MT	2373	.	G	A	.	clustered;near_indel	GENE=ENSMUSG00000064339;MSI=3.0;MSINT=1;5pFlank=CAACGGACCAAGTTACCCTA;3pFlank=GGATAACAGCGCAATCCTAT;VARTYPE=SNV	AD:DP:AF:NC:FC:RC:PM:QM:MQ:NM	53256,1:53257:1.00E+00,1.88E-05:25:33037,0:20219,1:44.0:41.0:60.0:1.0
MT	2378	.	A	T	.	clustered;near_indel	GENE=ENSMUSG00000064339;MSI=2.0;MSINT=1;5pFlank=GACCAAGTTACCCTAGGGAT;3pFlank=ACAGCGCAATCCTATTTAAG;VARTYPE=SNV	AD:DP:AF:NC:FC:RC:PM:QM:MQ:NM	56974,1:56975:1.00E+00,1.76E-05:17:35273,1:21701,0:42.0:41.0:60.0:1.0
MT	2380	.	C	G	.	clustered;near_indel	GENE=ENSMUSG00000064339;MSI=1.0;MSINT=1;5pFlank=CCAAGTTACCCTAGGGATAA;3pFlank=AGCGCAATCCTATTTAAGAG;VARTYPE=SNV	AD:DP:AF:NC:FC:RC:PM:QM:MQ:NM	58867,1:58868:1.00E+00,1.70E-05:14:36406,0:22461,1:59.0:41.0:60.0:1.0
MT	2383	.	C	A	.	clustered;near_indel	GENE=ENSMUSG00000064339;MSI=1.0;MSINT=1;5pFlank=AGTTACCCTAGGGATAACAG;3pFlank=GCAATCCTATTTAAGAGTTC;VARTYPE=SNV	AD:DP:AF:NC:FC:RC:PM:QM:MQ:NM	60767,1:60768:1.00E+00,1.65E-05:36:37643,0:23124,1:26.0:41.0:60.0:1.0
MT	2384	.	G	A	.	clustered;near_indel	GENE=ENSMUSG00000064339;MSI=2.0;MSINT=2;5pFlank=GTTACCCTAGGGATAACAGC;3pFlank=CAATCCTATTTAAGAGTTCA;VARTYPE=SNV	AD:DP:AF:NC:FC:RC:PM:QM:MQ:NM	61449,1:61450:1.00E+00,1.63E-05:69:38287,0:23162,1:18.0:41.0:60.0:1.0
MT	2393	.	T	C	.	clustered;near_indel	GENE=ENSMUSG00000064339;MSI=3.0;MSINT=1;5pFlank=GGGATAACAGCGCAATCCTA;3pFlank=TTAAGAGTTCATATCGACAA;VARTYPE=SNV	AD:DP:AF:NC:FC:RC:PM:QM:MQ:NM	64780,2:64782:1.00E+00,3.09E-05:38:39788,1:24992,1:24.5:41.0:60.0:1.0
MT	2395	.	T	TGAGATCAGAATTCAGAGCTAAGCCCTTCCTTCTAATGCTGAGGAAG	.	clustered	GENE=ENSMUSG00000064339;MSI=3.0;MSINT=1;5pFlank=GATAACAGCGCAATCCTATT;3pFlank=AAGAGTTCATATCGACAATT;VARTYPE=Insertion	AD:DP:AF:NC:FC:RC:PM:QM:MQ:NM	65353,1:65354:1.00E+00,1.53E-05:23:39800,1:25553,0:54.0:41.0:60.0:0.0
MT	2398	.	G	A	.	clustered;near_indel	GENE=ENSMUSG00000064339;MSI=1.0;MSINT=1;5pFlank=AACAGCGCAATCCTATTTAA;3pFlank=AGTTCATATCGACAATTAGG;VARTYPE=SNV	AD:DP:AF:NC:FC:RC:PM:QM:MQ:NM	66236,1:66237:1.00E+00,1.51E-05:14:39635,1:26600,0:48.0:41.0:60.0:1.0
MT	2398	.	G	T	.	clustered;near_indel	GENE=ENSMUSG00000064339;MSI=1.0;MSINT=1;5pFlank=AACAGCGCAATCCTATTTAA;3pFlank=AGTTCATATCGACAATTAGG;VARTYPE=SNV	AD:DP:AF:NC:FC:RC:PM:QM:MQ:NM	66236,1:66237:1.00E+00,1.51E-05:14:39635,1:26600,0:15.0:41.0:60.0:1.0
MT	2399	.	A	T	.	clustered;near_indel	GENE=ENSMUSG00000064339;MSI=2.0;MSINT=2;5pFlank=ACAGCGCAATCCTATTTAAG;3pFlank=GTTCATATCGACAATTAGGG;VARTYPE=SNV	AD:DP:AF:NC:FC:RC:PM:QM:MQ:NM	66706,1:66707:1.00E+00,1.50E-05:14:39971,1:26735,0:5.0:41.0:60.0:0.0
MT	2401	.	T	C	.	clustered;near_indel	GENE=ENSMUSG00000064339;MSI=2.0;MSINT=1;5pFlank=AGCGCAATCCTATTTAAGAG;3pFlank=TCATATCGACAATTAGGGTT;VARTYPE=SNV	AD:DP:AF:NC:FC:RC:PM:QM:MQ:NM	66832,71:66903:9.99E-01,1.06E-03:26:39803,46:27029,25:25.9:41.0:60.0:1.0
MT	2407	.	T	C	.	clustered;near_indel	GENE=ENSMUSG00000064339;MSI=1.0;MSINT=1;5pFlank=ATCCTATTTAAGAGTTCATA;3pFlank=CGACAATTAGGGTTTACGAC;VARTYPE=SNV	AD:DP:AF:NC:FC:RC:PM:QM:MQ:NM	68754,36:68790:9.99E-01,5.23E-04:11:40480,18:28274,18:24.1:41.0:60.0:1.0
MT	2417	.	G	A	.	clustered;near_indel	GENE=ENSMUSG00000064339;MSI=3.0;MSINT=1;5pFlank=AGAGTTCATATCGACAATTA;3pFlank=GGTTTACGACCTCGATGTTG;VARTYPE=SNV	AD:DP:AF:NC:FC:RC:PM:QM:MQ:NM	71123,1:71124:1.00E+00,1.41E-05:31:40834,0:30288,1:27.0:41.0:60.0:1.0
MT	2417	.	G	T	.	clustered;near_indel	GENE=ENSMUSG00000064339;MSI=3.0;MSINT=1;5pFlank=AGAGTTCATATCGACAATTA;3pFlank=GGTTTACGACCTCGATGTTG;VARTYPE=SNV	AD:DP:AF:NC:FC:RC:PM:QM:MQ:NM	71123,1:71124:1.00E+00,1.41E-05:31:40834,1:30288,0:42.0:41.0:60.0:1.0
MT	2418	.	G	T	.	clustered;near_indel	GENE=ENSMUSG00000064339;MSI=3.0;MSINT=1;5pFlank=GAGTTCATATCGACAATTAG;3pFlank=GTTTACGACCTCGATGTTGG;VARTYPE=SNV	AD:DP:AF:NC:FC:RC:PM:QM:MQ:NM	71206,2:71208:1.00E+00,2.81E-05:27:40830,1:30376,1:19.0:41.0:60.0:0.5
MT	2420	.	T	C	.	clustered;near_indel	GENE=ENSMUSG00000064339;MSI=3.0;MSINT=1;5pFlank=GTTCATATCGACAATTAGGG;3pFlank=TTACGACCTCGATGTTGGAT;VARTYPE=SNV	AD:DP:AF:NC:FC:RC:PM:QM:MQ:NM	71218,177:71395:9.98E-01,2.48E-03:15:40476,90:30742,87:26.6:41.0:60.0:1.1
MT	2422	.	T	A	.	clustered;near_indel	GENE=ENSMUSG00000064339;MSI=1.0;MSINT=1;5pFlank=TCATATCGACAATTAGGGTT;3pFlank=ACGACCTCGATGTTGGATCA;VARTYPE=SNV	AD:DP:AF:NC:FC:RC:PM:QM:MQ:NM	71555,28:71583:1.00E+00,3.91E-04:6:40670,19:30885,9:27.4:41.0:60.0:1.1
MT	2424	.	C	T	.	clustered;near_indel	GENE=ENSMUSG00000064339;MSI=1.0;MSINT=1;5pFlank=ATATCGACAATTAGGGTTTA;3pFlank=GACCTCGATGTTGGATCAGG;VARTYPE=SNV	AD:DP:AF:NC:FC:RC:PM:QM:MQ:NM	71742,1:71743:1.00E+00,1.39E-05:22:40497,0:31245,1:19.0:41.0:60.0:1.0
MT	2425	.	G	T	.	clustered;near_indel	GENE=ENSMUSG00000064339;MSI=1.0;MSINT=1;5pFlank=TATCGACAATTAGGGTTTAC;3pFlank=ACCTCGATGTTGGATCAGGA;VARTYPE=SNV	AD:DP:AF:NC:FC:RC:PM:QM:MQ:NM	72391,1:72392:1.00E+00,1.38E-05:25:41166,1:31225,0:55.0:41.0:60.0:2.0
MT	2429	.	TCG	T	.	clustered	GENE=ENSMUSG00000064339;MSI=1.0;MSINT=1;5pFlank=GACAATTAGGGTTTACGACC;3pFlank=ATGTTGGATCAGGACATCCC;VARTYPE=Deletion	AD:DP:AF:NC:FC:RC:PM:QM:MQ:NM	72862,1:72863:1.00E+00,1.37E-05:27:40607,1:32244,0:20.0:41.0:60.0:0.0
MT	2430	.	C	T	.	clustered;near_indel	GENE=ENSMUSG00000064339;MSI=1.0;MSINT=1;5pFlank=ACAATTAGGGTTTACGACCT;3pFlank=GATGTTGGATCAGGACATCC;VARTYPE=SNV	AD:DP:AF:NC:FC:RC:PM:QM:MQ:NM	72854,9:72863:1.00E+00,1.24E-04:27:40607,6:32244,3:31.2:41.0:60.0:1.1
MT	2430	.	C	A	.	clustered;near_indel	GENE=ENSMUSG00000064339;MSI=1.0;MSINT=1;5pFlank=ACAATTAGGGTTTACGACCT;3pFlank=GATGTTGGATCAGGACATCC;VARTYPE=SNV	AD:DP:AF:NC:FC:RC:PM:QM:MQ:NM	72861,2:72863:1.00E+00,2.74E-05:27:40607,0:32244,2:22.5:41.0:60.0:1.0
MT	2431	.	G	T	.	clustered;near_indel	GENE=ENSMUSG00000064339;MSI=1.0;MSINT=1;5pFlank=CAATTAGGGTTTACGACCTC;3pFlank=ATGTTGGATCAGGACATCCC;VARTYPE=SNV	AD:DP:AF:NC:FC:RC:PM:QM:MQ:NM	73160,1:73161:1.00E+00,1.37E-05:33:40827,1:32332,0:37.0:41.0:60.0:1.0
MT	2433	.	T	C	.	clustered;near_indel	GENE=ENSMUSG00000064339;MSI=1.0;MSINT=1;5pFlank=ATTAGGGTTTACGACCTCGA;3pFlank=GTTGGATCAGGACATCCCAA;VARTYPE=SNV	AD:DP:AF:NC:FC:RC:PM:QM:MQ:NM	73273,50:73323:9.99E-01,6.82E-04:57:40404,29:32869,21:25.1:41.0:60.0:1.1
MT	2434	.	G	A	.	clustered;near_indel	GENE=ENSMUSG00000064339;MSI=2.0;MSINT=1;5pFlank=TTAGGGTTTACGACCTCGAT;3pFlank=TTGGATCAGGACATCCCAAT;VARTYPE=SNV	AD:DP:AF:NC:FC:RC:PM:QM:MQ:NM	73601,1:73602:1.00E+00,1.36E-05:14:40357,1:33242,0:38.0:41.0:60.0:1.0
MT	2434	.	G	C	.	clustered;near_indel	GENE=ENSMUSG00000064339;MSI=2.0;MSINT=1;5pFlank=TTAGGGTTTACGACCTCGAT;3pFlank=TTGGATCAGGACATCCCAAT;VARTYPE=SNV	AD:DP:AF:NC:FC:RC:PM:QM:MQ:NM	73601,1:73602:1.00E+00,1.36E-05:14:40357,1:33242,0:22.0:41.0:60.0:1.0
MT	2434	.	G	T	.	clustered;near_indel	GENE=ENSMUSG00000064339;MSI=2.0;MSINT=1;5pFlank=TTAGGGTTTACGACCTCGAT;3pFlank=TTGGATCAGGACATCCCAAT;VARTYPE=SNV	AD:DP:AF:NC:FC:RC:PM:QM:MQ:NM	73601,1:73602:1.00E+00,1.36E-05:14:40357,1:33242,0:46.0:41.0:60.0:1.0
MT	2437	.	G	T	.	clustered;near_indel	GENE=ENSMUSG00000064339;MSI=2.0;MSINT=1;5pFlank=GGGTTTACGACCTCGATGTT;3pFlank=GATCAGGACATCCCAATGGT;VARTYPE=SNV	AD:DP:AF:NC:FC:RC:PM:QM:MQ:NM	73258,2:73260:1.00E+00,2.73E-05:36:40726,1:32532,1:13.0:41.0:60.0:1.0
MT	2438	.	G	A	.	clustered;near_indel	GENE=ENSMUSG00000064339;MSI=1.0;MSINT=1;5pFlank=GGTTTACGACCTCGATGTTG;3pFlank=ATCAGGACATCCCAATGGTG;VARTYPE=SNV	AD:DP:AF:NC:FC:RC:PM:QM:MQ:NM	73485,2:73487:1.00E+00,2.72E-05:23:40904,2:32581,0:34.5:41.0:60.0:1.0
MT	2443	.	G	T	.	clustered;near_indel	GENE=ENSMUSG00000064339;MSI=2.0;MSINT=1;5pFlank=ACGACCTCGATGTTGGATCA;3pFlank=GACATCCCAATGGTGTAGAA;VARTYPE=SNV	AD:DP:AF:NC:FC:RC:PM:QM:MQ:NM	72633,1:72634:1.00E+00,1.38E-05:17:39614,1:33019,0:8.0:41.0:60.0:1.0
MT	2444	.	G	T	.	clustered;near_indel	GENE=ENSMUSG00000064339;MSI=1.0;MSINT=1;5pFlank=CGACCTCGATGTTGGATCAG;3pFlank=ACATCCCAATGGTGTAGAAG;VARTYPE=SNV	AD:DP:AF:NC:FC:RC:PM:QM:MQ:NM	72628,1:72629:1.00E+00,1.38E-05:24:39800,1:32828,0:20.0:41.0:60.0:1.0
MT	2446	.	C	A	.	clustered;near_indel	GENE=ENSMUSG00000064339;MSI=1.0;MSINT=1;5pFlank=ACCTCGATGTTGGATCAGGA;3pFlank=ATCCCAATGGTGTAGAAGCT;VARTYPE=SNV	AD:DP:AF:NC:FC:RC:PM:QM:MQ:NM	72369,2:72371:1.00E+00,2.76E-05:23:39158,0:33211,2:36.5:41.0:60.0:2.0
MT	2449	.	C	A	.	clustered;near_indel	GENE=ENSMUSG00000064339;MSI=3.0;MSINT=1;5pFlank=TCGATGTTGGATCAGGACAT;3pFlank=CCAATGGTGTAGAAGCTATT;VARTYPE=SNV	AD:DP:AF:NC:FC:RC:PM:QM:MQ:NM	72654,1:72655:1.00E+00,1.38E-05:25:38972,0:33682,1:15.0:41.0:60.0:1.0
MT	2451	.	C	A	.	clustered;near_indel	GENE=ENSMUSG00000064339;MSI=2.0;MSINT=1;5pFlank=GATGTTGGATCAGGACATCC;3pFlank=AATGGTGTAGAAGCTATTAA;VARTYPE=SNV	AD:DP:AF:NC:FC:RC:PM:QM:MQ:NM	72793,1:72794:1.00E+00,1.37E-05:20:38968,0:33825,1:56.0:41.0:60.0:1.0
MT	2456	.	G	T	.	clustered;near_indel	GENE=ENSMUSG00000064339;MSI=2.0;MSINT=2;5pFlank=TGGATCAGGACATCCCAATG;3pFlank=TGTAGAAGCTATTAATGGTT;VARTYPE=SNV	AD:DP:AF:NC:FC:RC:PM:QM:MQ:NM	72593,1:72594:1.00E+00,1.38E-05:14:38284,1:34309,0:36.0:41.0:60.0:1.0
MT	2457	.	T	C	.	clustered;near_indel	GENE=ENSMUSG00000064339;MSI=1.0;MSINT=1;5pFlank=GGATCAGGACATCCCAATGG;3pFlank=GTAGAAGCTATTAATGGTTC;VARTYPE=SNV	AD:DP:AF:NC:FC:RC:PM:QM:MQ:NM	72651,70:72721:9.99E-01,9.63E-04:8:38014,34:34636,36:27.7:41.0:60.0:1.3
MT	2457	.	T	A	.	clustered;near_indel	GENE=ENSMUSG00000064339;MSI=1.0;MSINT=1;5pFlank=GGATCAGGACATCCCAATGG;3pFlank=GTAGAAGCTATTAATGGTTC;VARTYPE=SNV	AD:DP:AF:NC:FC:RC:PM:QM:MQ:NM	72720,1:72721:1.00E+00,1.38E-05:8:38014,1:34636,0:2.0:41.0:60.0:1.0
MT	2460	.	A	T	.	clustered;near_indel	GENE=ENSMUSG00000064339;MSI=1.0;MSINT=1;5pFlank=TCAGGACATCCCAATGGTGT;3pFlank=GAAGCTATTAATGGTTCGTT;VARTYPE=SNV	AD:DP:AF:NC:FC:RC:PM:QM:MQ:NM	74492,18:74510:1.00E+00,2.42E-04:31:38852,11:35640,7:25.8:41.0:60.0:1.1
MT	2461	.	G	T	.	clustered;near_indel	GENE=ENSMUSG00000064339;MSI=2.0;MSINT=1;5pFlank=CAGGACATCCCAATGGTGTA;3pFlank=AAGCTATTAATGGTTCGTTT;VARTYPE=SNV	AD:DP:AF:NC:FC:RC:PM:QM:MQ:NM	74442,3:74445:1.00E+00,4.03E-05:32:38742,3:35698,0:18.3:41.0:60.0:1.3
MT	2461	.	G	A	.	clustered;near_indel	GENE=ENSMUSG00000064339;MSI=2.0;MSINT=1;5pFlank=CAGGACATCCCAATGGTGTA;3pFlank=AAGCTATTAATGGTTCGTTT;VARTYPE=SNV	AD:DP:AF:NC:FC:RC:PM:QM:MQ:NM	74444,1:74445:1.00E+00,1.34E-05:32:38742,1:35698,0:7.0:41.0:60.0:2.0
MT	2461	.	G	C	.	clustered;near_indel	GENE=ENSMUSG00000064339;MSI=2.0;MSINT=1;5pFlank=CAGGACATCCCAATGGTGTA;3pFlank=AAGCTATTAATGGTTCGTTT;VARTYPE=SNV	AD:DP:AF:NC:FC:RC:PM:QM:MQ:NM	74444,1:74445:1.00E+00,1.34E-05:32:38742,1:35698,0:28.0:41.0:60.0:1.0
MT	2464	.	G	A	.	clustered;near_indel	GENE=ENSMUSG00000064339;MSI=1.0;MSINT=1;5pFlank=GACATCCCAATGGTGTAGAA;3pFlank=CTATTAATGGTTCGTTTGTT;VARTYPE=SNV	AD:DP:AF:NC:FC:RC:PM:QM:MQ:NM	75301,2:75303:1.00E+00,2.66E-05:34:39287,1:36014,1:51.5:41.0:60.0:1.5
MT	2465	.	C	A	.	clustered;near_indel	GENE=ENSMUSG00000064339;MSI=1.0;MSINT=1;5pFlank=ACATCCCAATGGTGTAGAAG;3pFlank=TATTAATGGTTCGTTTGTTC;VARTYPE=SNV	AD:DP:AF:NC:FC:RC:PM:QM:MQ:NM	75379,1:75380:1.00E+00,1.33E-05:29:39205,0:36174,1:30.0:41.0:60.0:1.0
MT	2466	.	T	C	.	clustered;near_indel	GENE=ENSMUSG00000064339;MSI=1.0;MSINT=1;5pFlank=CATCCCAATGGTGTAGAAGC;3pFlank=ATTAATGGTTCGTTTGTTCA;VARTYPE=SNV	AD:DP:AF:NC:FC:RC:PM:QM:MQ:NM	75374,99:75473:9.99E-01,1.31E-03:16:39096,54:36278,45:28.2:41.0:60.0:1.1
MT	2469	.	T	C	.	clustered;near_indel	GENE=ENSMUSG00000064339;MSI=2.0;MSINT=1;5pFlank=CCCAATGGTGTAGAAGCTAT;3pFlank=AATGGTTCGTTTGTTCAACG;VARTYPE=SNV	AD:DP:AF:NC:FC:RC:PM:QM:MQ:NM	76003,10:76013:1.00E+00,1.32E-04:23:39074,6:36929,4:27.1:41.0:60.0:1.5
MT	2472	.	T	G	.	clustered;near_indel	GENE=ENSMUSG00000064339;MSI=2.0;MSINT=1;5pFlank=AATGGTGTAGAAGCTATTAA;3pFlank=GGTTCGTTTGTTCAACGATT;VARTYPE=SNV	AD:DP:AF:NC:FC:RC:PM:QM:MQ:NM	76514,77:76591:9.99E-01,1.01E-03:9:39047,41:37467,36:27.8:41.0:60.0:1.0
MT	2473	.	G	T	.	clustered;near_indel	GENE=ENSMUSG00000064339;MSI=2.0;MSINT=1;5pFlank=ATGGTGTAGAAGCTATTAAT;3pFlank=GTTCGTTTGTTCAACGATTA;VARTYPE=SNV	AD:DP:AF:NC:FC:RC:PM:QM:MQ:NM	76827,1:76828:1.00E+00,1.30E-05:27:38951,1:37876,0:36.0:41.0:60.0:2.0
MT	2477	.	C	A	.	clustered;near_indel	GENE=ENSMUSG00000064339;MSI=1.0;MSINT=1;5pFlank=TGTAGAAGCTATTAATGGTT;3pFlank=GTTTGTTCAACGATTAAAGT;VARTYPE=SNV	AD:DP:AF:NC:FC:RC:PM:QM:MQ:NM	77248,2:77250:1.00E+00,2.59E-05:39:39011,0:38237,2:29.0:41.0:60.0:1.0
MT	2478	.	G	T	.	clustered;near_indel	GENE=ENSMUSG00000064339;MSI=3.0;MSINT=1;5pFlank=GTAGAAGCTATTAATGGTTC;3pFlank=TTTGTTCAACGATTAAAGTC;VARTYPE=SNV	AD:DP:AF:NC:FC:RC:PM:QM:MQ:NM	77248,1:77249:1.00E+00,1.29E-05:31:38851,1:38397,0:13.0:41.0:60.0:2.0
MT	2482	.	G	T	.	clustered;near_indel	GENE=ENSMUSG00000064339;MSI=2.0;MSINT=1;5pFlank=AAGCTATTAATGGTTCGTTT;3pFlank=TTCAACGATTAAAGTCCTAC;VARTYPE=SNV	AD:DP:AF:NC:FC:RC:PM:QM:MQ:NM	77604,1:77605:1.00E+00,1.29E-05:17:39008,1:38596,0:61.0:41.0:60.0:1.0
MT	2483	.	T	C	.	clustered;near_indel	GENE=ENSMUSG00000064339;MSI=2.0;MSINT=1;5pFlank=AGCTATTAATGGTTCGTTTG;3pFlank=TCAACGATTAAAGTCCTACG;VARTYPE=SNV	AD:DP:AF:NC:FC:RC:PM:QM:MQ:NM	77095,2:77097:1.00E+00,2.59E-05:8:38614,1:38481,1:33.0:41.0:60.0:1.0
MT	2485	.	C	T	.	clustered;near_indel	GENE=ENSMUSG00000064339;MSI=2.0;MSINT=1;5pFlank=CTATTAATGGTTCGTTTGTT;3pFlank=AACGATTAAAGTCCTACGTG;VARTYPE=SNV	AD:DP:AF:NC:FC:RC:PM:QM:MQ:NM	77614,1:77615:1.00E+00,1.29E-05:22:38677,1:38937,0:36.0:41.0:60.0:2.0
MT	2488	.	C	A	.	clustered;near_indel	GENE=ENSMUSG00000064339;MSI=1.0;MSINT=1;5pFlank=TTAATGGTTCGTTTGTTCAA;3pFlank=GATTAAAGTCCTACGTGATC;VARTYPE=SNV	AD:DP:AF:NC:FC:RC:PM:QM:MQ:NM	76431,1:76432:1.00E+00,1.31E-05:35:37303,0:39128,1:1.0:41.0:60.0:1.0
MT	2491	.	TTA	T	.	clustered	GENE=ENSMUSG00000064339;MSI=3.0;MSINT=1;5pFlank=ATGGTTCGTTTGTTCAACGA;3pFlank=AAGTCCTACGTGATCTGAGT;VARTYPE=Deletion	AD:DP:AF:NC:FC:RC:PM:QM:MQ:NM	75940,1:75941:1.00E+00,1.32E-05:12:36707,0:39233,1:35.0:41.0:60.0:0.0
MT	2498	.	C	A	.	clustered;near_indel	GENE=ENSMUSG00000064339;MSI=2.0;MSINT=1;5pFlank=GTTTGTTCAACGATTAAAGT;3pFlank=CTACGTGATCTGAGTTCAGA;VARTYPE=SNV	AD:DP:AF:NC:FC:RC:PM:QM:MQ:NM	73886,2:73888:1.00E+00,2.71E-05:29:35664,0:38222,2:16.0:41.0:60.0:1.5
MT	2503	.	G	A	.	clustered;near_indel	GENE=ENSMUSG00000064339;MSI=1.0;MSINT=1;5pFlank=TTCAACGATTAAAGTCCTAC;3pFlank=TGATCTGAGTTCAGACCGGA;VARTYPE=SNV	AD:DP:AF:NC:FC:RC:PM:QM:MQ:NM	72901,1:72902:1.00E+00,1.37E-05:24:34549,0:38352,1:7.0:41.0:60.0:1.0
MT	2505	.	G	T	.	clustered;near_indel	GENE=ENSMUSG00000064339;MSI=1.0;MSINT=1;5pFlank=CAACGATTAAAGTCCTACGT;3pFlank=ATCTGAGTTCAGACCGGAGC;VARTYPE=SNV	AD:DP:AF:NC:FC:RC:PM:QM:MQ:NM	72327,1:72328:1.00E+00,1.38E-05:29:34333,1:37994,0:5.0:41.0:60.0:2.0
MT	2508	.	C	G	.	clustered;near_indel	GENE=ENSMUSG00000064339;MSI=1.0;MSINT=1;5pFlank=CGATTAAAGTCCTACGTGAT;3pFlank=TGAGTTCAGACCGGAGCAAT;VARTYPE=SNV	AD:DP:AF:NC:FC:RC:PM:QM:MQ:NM	71602,1:71603:1.00E+00,1.40E-05:19:33451,0:38151,1:7.0:41.0:60.0:1.0
MT	2510	.	G	T	.	clustered;near_indel	GENE=ENSMUSG00000064339;MSI=1.0;MSINT=1;5pFlank=ATTAAAGTCCTACGTGATCT;3pFlank=AGTTCAGACCGGAGCAATCC;VARTYPE=SNV	AD:DP:AF:NC:FC:RC:PM:QM:MQ:NM	71040,1:71041:1.00E+00,1.41E-05:12:33340,0:37700,1:40.0:41.0:60.0:2.0
MT	2511	.	A	G	.	clustered;near_indel	GENE=ENSMUSG00000064339;MSI=1.0;MSINT=1;5pFlank=TTAAAGTCCTACGTGATCTG;3pFlank=GTTCAGACCGGAGCAATCCA;VARTYPE=SNV	AD:DP:AF:NC:FC:RC:PM:QM:MQ:NM	70595,10:70605:1.00E+00,1.42E-04:8:32820,4:37775,6:14.5:41.0:60.0:1.0
MT	2512	.	GTTCAGACCGGAGCAATCCAGGTCGGTTTCTATCTATTTACGATTTCTCCCAGTACGAAAGGACAAGAGAAATAGAGCCACCTTACAAATAAGCGCTCTCAACTTAATTTATGAATAAAATCTAAATAAAATATATACGTACACCCTCTAACCTAGAGAAGGTTATTAGGGTGGCAGAGCCAGGAAATTGCGTAAGACTTAAAACCTTGTTCCCAGAGGTTCAAATCCTCTCCCTAATAGTGTTCTTTATTAATATC	ATGAGAAATACACACTTTAGGACGTCAAATATGGCGAGGAAAACTGAAAAAGTTGGAT	.	clustered	GENE=ENSMUSG00000064339;MSI=2.0;MSINT=1;5pFlank=TAAAGTCCTACGTGATCTGA;3pFlank=CTAACACTCCTCGTCCCCAT;VARTYPE=Complex	AD:DP:AF:NC:FC:RC:PM:QM:MQ:NM	70885,2:70887:1.00E+00,2.82E-05:22:32872,1:38012,1:46.0:41.0:60.0:0.0
MT	2512	.	G	A	.	clustered;near_indel	GENE=ENSMUSG00000064339;MSI=2.0;MSINT=1;5pFlank=TAAAGTCCTACGTGATCTGA;3pFlank=TTCAGACCGGAGCAATCCAG;VARTYPE=SNV	AD:DP:AF:NC:FC:RC:PM:QM:MQ:NM	70886,1:70887:1.00E+00,1.41E-05:22:32872,1:38012,0:23.0:41.0:60.0:1.0
MT	2515	.	C	A	.	clustered;near_indel	GENE=ENSMUSG00000064339;MSI=1.0;MSINT=1;5pFlank=AGTCCTACGTGATCTGAGTT;3pFlank=AGACCGGAGCAATCCAGGTC;VARTYPE=SNV	AD:DP:AF:NC:FC:RC:PM:QM:MQ:NM	70154,1:70155:1.00E+00,1.43E-05:32:32313,0:37841,1:1.0:41.0:60.0:1.0
MT	2521	.	G	T	.	clustered;near_indel	GENE=ENSMUSG00000064339;MSI=2.0;MSINT=1;5pFlank=ACGTGATCTGAGTTCAGACC;3pFlank=GAGCAATCCAGGTCGGTTTC;VARTYPE=SNV	AD:DP:AF:NC:FC:RC:PM:QM:MQ:NM	67920,1:67921:1.00E+00,1.47E-05:72:31032,1:36888,0:1.0:41.0:60.0:1.0
MT	2522	.	G	T	.	clustered;near_indel	GENE=ENSMUSG00000064339;MSI=1.0;MSINT=1;5pFlank=CGTGATCTGAGTTCAGACCG;3pFlank=AGCAATCCAGGTCGGTTTCT;VARTYPE=SNV	AD:DP:AF:NC:FC:RC:PM:QM:MQ:NM	67993,1:67994:1.00E+00,1.47E-05:33:31067,1:36926,0:22.0:41.0:60.0:1.0
MT	2525	.	C	T	.	clustered;near_indel	GENE=ENSMUSG00000064339;MSI=2.0;MSINT=1;5pFlank=GATCTGAGTTCAGACCGGAG;3pFlank=AATCCAGGTCGGTTTCTATC;VARTYPE=SNV	AD:DP:AF:NC:FC:RC:PM:QM:MQ:NM	47254,18791:66045:7.15E-01,2.85E-01:93:21785,8653:25468,10138:26.5:41.0:60.0:1.1
MT	2525	.	C	A	.	clustered;near_indel	GENE=ENSMUSG00000064339;MSI=2.0;MSINT=1;5pFlank=GATCTGAGTTCAGACCGGAG;3pFlank=AATCCAGGTCGGTTTCTATC;VARTYPE=SNV	AD:DP:AF:NC:FC:RC:PM:QM:MQ:NM	66044,1:66045:1.00E+00,1.51E-05:93:21785,0:25468,1:31.0:41.0:60.0:1.0
MT	2528	.	T	C	.	clustered;near_indel	GENE=ENSMUSG00000064339;MSI=2.0;MSINT=1;5pFlank=CTGAGTTCAGACCGGAGCAA;3pFlank=CCAGGTCGGTTTCTATCTAT;VARTYPE=SNV	AD:DP:AF:NC:FC:RC:PM:QM:MQ:NM	65825,4:65829:1.00E+00,6.08E-05:16:30068,2:35757,2:9.8:41.0:60.0:1.5
MT	2533	.	G	A	.	clustered;near_indel	GENE=ENSMUSG00000064339;MSI=1.0;MSINT=1;5pFlank=TTCAGACCGGAGCAATCCAG;3pFlank=TCGGTTTCTATCTATTTACG;VARTYPE=SNV	AD:DP:AF:NC:FC:RC:PM:QM:MQ:NM	65250,1:65251:1.00E+00,1.53E-05:20:29647,0:35603,1:50.0:41.0:60.0:1.0
MT	2536	.	G	A	.	clustered;near_indel	GENE=ENSMUSG00000064339;MSI=2.0;MSINT=1;5pFlank=AGACCGGAGCAATCCAGGTC;3pFlank=GTTTCTATCTATTTACGATT;VARTYPE=SNV	AD:DP:AF:NC:FC:RC:PM:QM:MQ:NM	55396,9469:64865:8.54E-01,1.46E-01:131:24870,4283:30526,5186:25.8:41.0:60.0:1.1
MT	2540	.	T	C	.	clustered;near_indel	GENE=ENSMUSG00000064339;MSI=1.0;MSINT=1;5pFlank=CGGAGCAATCCAGGTCGGTT;3pFlank=CTATCTATTTACGATTTCTC;VARTYPE=SNV	AD:DP:AF:NC:FC:RC:PM:QM:MQ:NM	65256,48:65304:9.99E-01,7.35E-04:8:29794,28:35462,20:25.5:41.0:60.0:1.2
MT	2545	.	C	A	.	clustered;near_indel	GENE=ENSMUSG00000064339;MSI=1.0;MSINT=1;5pFlank=CAATCCAGGTCGGTTTCTAT;3pFlank=TATTTACGATTTCTCCCAGT;VARTYPE=SNV	AD:DP:AF:NC:FC:RC:PM:QM:MQ:NM	64859,1:64860:1.00E+00,1.54E-05:48:28937,1:35921,0:67.0:41.0:60.0:1.0
MT	2545	.	C	G	.	clustered;near_indel	GENE=ENSMUSG00000064339;MSI=1.0;MSINT=1;5pFlank=CAATCCAGGTCGGTTTCTAT;3pFlank=TATTTACGATTTCTCCCAGT;VARTYPE=SNV	AD:DP:AF:NC:FC:RC:PM:QM:MQ:NM	64859,1:64860:1.00E+00,1.54E-05:48:28937,1:35921,0:6.0:41.0:60.0:2.0
MT	2553	.	G	A	.	clustered;near_indel	GENE=ENSMUSG00000064339;MSI=1.0;MSINT=1;5pFlank=GTCGGTTTCTATCTATTTAC;3pFlank=ATTTCTCCCAGTACGAAAGG;VARTYPE=SNV	AD:DP:AF:NC:FC:RC:PM:QM:MQ:NM	64073,1:64074:1.00E+00,1.56E-05:57:27137,0:36935,1:38.0:41.0:60.0:2.0
MT	2553	.	G	T	.	clustered;near_indel	GENE=ENSMUSG00000064339;MSI=1.0;MSINT=1;5pFlank=GTCGGTTTCTATCTATTTAC;3pFlank=ATTTCTCCCAGTACGAAAGG;VARTYPE=SNV	AD:DP:AF:NC:FC:RC:PM:QM:MQ:NM	64073,1:64074:1.00E+00,1.56E-05:57:27137,1:36935,0:45.0:41.0:60.0:1.0
MT	2556	.	T	C	.	clustered;near_indel	GENE=ENSMUSG00000064339;MSI=3.0;MSINT=1;5pFlank=GGTTTCTATCTATTTACGAT;3pFlank=TCTCCCAGTACGAAAGGACA;VARTYPE=SNV	AD:DP:AF:NC:FC:RC:PM:QM:MQ:NM	61864,173:62037:9.97E-01,2.79E-03:30:26706,71:35158,102:25.7:41.0:60.0:1.0
MT	2558	.	C	A	.	clustered;near_indel	GENE=ENSMUSG00000064339;MSI=1.0;MSINT=1;5pFlank=TTTCTATCTATTTACGATTT;3pFlank=TCCCAGTACGAAAGGACAAG;VARTYPE=SNV	AD:DP:AF:NC:FC:RC:PM:QM:MQ:NM	61700,1:61701:1.00E+00,1.62E-05:51:26578,1:35122,0:29.0:41.0:60.0:1.0
MT	2560	.	C	A	.	clustered;near_indel	GENE=ENSMUSG00000064339;MSI=3.0;MSINT=1;5pFlank=TCTATCTATTTACGATTTCT;3pFlank=CCAGTACGAAAGGACAAGAG;VARTYPE=SNV	AD:DP:AF:NC:FC:RC:PM:QM:MQ:NM	62019,1:62020:1.00E+00,1.61E-05:44:26936,0:35083,1:5.0:41.0:60.0:2.0
MT	2562	.	C	A	.	clustered;near_indel	GENE=ENSMUSG00000064339;MSI=1.0;MSINT=1;5pFlank=TATCTATTTACGATTTCTCC;3pFlank=AGTACGAAAGGACAAGAGAA;VARTYPE=SNV	AD:DP:AF:NC:FC:RC:PM:QM:MQ:NM	61695,2:61697:1.00E+00,3.24E-05:29:26834,0:34860,2:42.0:41.0:60.0:1.0
MT	2562	.	C	G	.	clustered;near_indel	GENE=ENSMUSG00000064339;MSI=1.0;MSINT=1;5pFlank=TATCTATTTACGATTTCTCC;3pFlank=AGTACGAAAGGACAAGAGAA;VARTYPE=SNV	AD:DP:AF:NC:FC:RC:PM:QM:MQ:NM	61696,1:61697:1.00E+00,1.62E-05:29:26834,0:34860,1:21.0:41.0:60.0:1.0
MT	2567	.	C	T	.	clustered;near_indel	GENE=ENSMUSG00000064339;MSI=1.0;MSINT=1;5pFlank=ATTTACGATTTCTCCCAGTA;3pFlank=GAAAGGACAAGAGAAATAGA;VARTYPE=SNV	AD:DP:AF:NC:FC:RC:PM:QM:MQ:NM	61187,1:61188:1.00E+00,1.63E-05:36:25720,1:35467,0:15.0:41.0:60.0:1.0
MT	2578	.	G	T	.	clustered;near_indel	GENE=ENSMUSG00000064339;MSI=2.0;MSINT=2;5pFlank=CTCCCAGTACGAAAGGACAA;3pFlank=AGAAATAGAGCCACCTTACA;VARTYPE=SNV	AD:DP:AF:NC:FC:RC:PM:QM:MQ:NM	60743,1:60744:1.00E+00,1.65E-05:48:26251,1:34492,0:13.0:41.0:60.0:2.0
MT	2580	.	G	A	.	clustered;near_indel	GENE=ENSMUSG00000064339;MSI=3.0;MSINT=1;5pFlank=CCCAGTACGAAAGGACAAGA;3pFlank=AAATAGAGCCACCTTACAAA;VARTYPE=SNV	AD:DP:AF:NC:FC:RC:PM:QM:MQ:NM	60189,1:60190:1.00E+00,1.66E-05:44:26313,0:33876,1:8.0:41.0:60.0:1.0
MT	2581	.	A	T	.	clustered;near_indel	GENE=ENSMUSG00000064339;MSI=3.0;MSINT=1;5pFlank=CCAGTACGAAAGGACAAGAG;3pFlank=AATAGAGCCACCTTACAAAT;VARTYPE=SNV	AD:DP:AF:NC:FC:RC:PM:QM:MQ:NM	59830,1:59831:1.00E+00,1.67E-05:6:26074,0:33756,1:22.0:41.0:60.0:1.0
MT	2584	.	T	C	.	clustered;near_indel	GENE=ENSMUSG00000064339;MSI=1.0;MSINT=1;5pFlank=GTACGAAAGGACAAGAGAAA;3pFlank=AGAGCCACCTTACAAATAAG;VARTYPE=SNV	AD:DP:AF:NC:FC:RC:PM:QM:MQ:NM	58574,3:58577:1.00E+00,5.12E-05:16:26308,1:32266,2:49.0:41.0:60.0:2.0
MT	2586	.	G	T	.	clustered;near_indel	GENE=ENSMUSG00000064339;MSI=1.0;MSINT=1;5pFlank=ACGAAAGGACAAGAGAAATA;3pFlank=AGCCACCTTACAAATAAGCG;VARTYPE=SNV	AD:DP:AF:NC:FC:RC:PM:QM:MQ:NM	58254,1:58255:1.00E+00,1.72E-05:38:25789,1:32465,0:22.0:41.0:60.0:1.0
MT	2589	.	C	A	.	clustered;near_indel	GENE=ENSMUSG00000064339;MSI=2.0;MSINT=1;5pFlank=AAAGGACAAGAGAAATAGAG;3pFlank=CACCTTACAAATAAGCGCTC;VARTYPE=SNV	AD:DP:AF:NC:FC:RC:PM:QM:MQ:NM	56594,1:56595:1.00E+00,1.77E-05:68:25369,1:31225,0:61.0:41.0:60.0:2.0
MT	2591	.	A	C	.	clustered;near_indel	GENE=ENSMUSG00000064339;MSI=2.0;MSINT=1;5pFlank=AGGACAAGAGAAATAGAGCC;3pFlank=CCTTACAAATAAGCGCTCTC;VARTYPE=SNV	AD:DP:AF:NC:FC:RC:PM:QM:MQ:NM	55750,426:56176:9.92E-01,7.58E-03:18:24903,191:30847,235:30.0:41.0:60.0:1.6
MT	2593	.	C	T	.	clustered;near_indel	GENE=ENSMUSG00000064339;MSI=2.0;MSINT=1;5pFlank=GACAAGAGAAATAGAGCCAC;3pFlank=TTACAAATAAGCGCTCTCAA;VARTYPE=SNV	AD:DP:AF:NC:FC:RC:PM:QM:MQ:NM	55893,1:55894:1.00E+00,1.79E-05:39:25232,0:30661,1:36.0:41.0:60.0:1.0
MT	2604	.	G	A	.	clustered;near_indel	GENE=ENSMUSG00000064339;MSI=2.0;MSINT=2;5pFlank=TAGAGCCACCTTACAAATAA;3pFlank=CGCTCTCAACTTAATTTATG;VARTYPE=SNV	AD:DP:AF:NC:FC:RC:PM:QM:MQ:NM	54901,1:54902:1.00E+00,1.82E-05:58:24889,0:30011,1:21.0:41.0:60.0:1.0
MT	2604	.	G	T	.	clustered;near_indel	GENE=ENSMUSG00000064339;MSI=2.0;MSINT=2;5pFlank=TAGAGCCACCTTACAAATAA;3pFlank=CGCTCTCAACTTAATTTATG;VARTYPE=SNV	AD:DP:AF:NC:FC:RC:PM:QM:MQ:NM	54901,1:54902:1.00E+00,1.82E-05:58:24889,1:30011,0:3.0:41.0:60.0:1.0
MT	2614	.	C	A	.	clustered;near_indel	GENE=ENSMUSG00000064339;MSI=2.0;MSINT=1;5pFlank=TTACAAATAAGCGCTCTCAA;3pFlank=TTAATTTATGAATAAAATCT;VARTYPE=SNV	AD:DP:AF:NC:FC:RC:PM:QM:MQ:NM	54145,1:54146:1.00E+00,1.85E-05:41:24573,0:29572,1:32.0:41.0:60.0:1.0
MT	2620	.	T	C	.	clustered;near_indel	GENE=ENSMUSG00000064339;MSI=3.0;MSINT=1;5pFlank=ATAAGCGCTCTCAACTTAAT;3pFlank=TATGAATAAAATCTAAATAA;VARTYPE=SNV	AD:DP:AF:NC:FC:RC:PM:QM:MQ:NM	53115,2:53117:1.00E+00,3.77E-05:39:24328,2:28787,0:36.5:41.0:60.0:1.0
MT	2625	.	A	G	.	clustered;near_indel	GENE=ENSMUSG00000064339;MSI=2.0;MSINT=1;5pFlank=CGCTCTCAACTTAATTTATG;3pFlank=ATAAAATCTAAATAAAATAT;VARTYPE=SNV	AD:DP:AF:NC:FC:RC:PM:QM:MQ:NM	52952,7:52959:1.00E+00,1.32E-04:7:23797,4:29155,3:27.6:41.0:60.0:1.0
MT	2626	.	A	G	.	clustered;near_indel	GENE=ENSMUSG00000064339;MSI=1.0;MSINT=1;5pFlank=GCTCTCAACTTAATTTATGA;3pFlank=TAAAATCTAAATAAAATATA;VARTYPE=SNV	AD:DP:AF:NC:FC:RC:PM:QM:MQ:NM	52650,10:52660:1.00E+00,1.90E-04:76:23562,5:29088,5:22.9:41.0:60.0:1.1
MT	2627	.	TA	T	.	clustered	GENE=ENSMUSG00000064339;MSI=4.0;MSINT=1;5pFlank=CTCTCAACTTAATTTATGAA;3pFlank=AAATCTAAATAAAATATATA;VARTYPE=Deletion	AD:DP:AF:NC:FC:RC:PM:QM:MQ:NM	52750,10:52760:1.00E+00,1.90E-04:23:23436,4:29314,6:23.7:41.0:60.0:0.1
MT	2633	.	C	G	.	clustered;near_indel	GENE=ENSMUSG00000064339;MSI=1.0;MSINT=1;5pFlank=ACTTAATTTATGAATAAAAT;3pFlank=TAAATAAAATATATACGTAC;VARTYPE=SNV	AD:DP:AF:NC:FC:RC:PM:QM:MQ:NM	51903,1:51904:1.00E+00,1.93E-05:52:23248,0:28655,1:58.0:41.0:60.0:1.0
MT	2633	.	CTAAA	C	.	clustered	GENE=ENSMUSG00000064339;MSI=3.0;MSINT=1;5pFlank=ACTTAATTTATGAATAAAAT;3pFlank=TAAAATATATACGTACACCC;VARTYPE=Deletion	AD:DP:AF:NC:FC:RC:PM:QM:MQ:NM	51786,1:51787:1.00E+00,1.93E-05:15:23318,1:28468,0:48.0:41.0:60.0:0.0
MT	2649	.	C	A	.	clustered;near_indel	GENE=ENSMUSG00000064339;MSI=1.0;MSINT=1;5pFlank=AAATCTAAATAAAATATATA;3pFlank=GTACACCCTCTAACCTAGAG;VARTYPE=SNV	AD:DP:AF:NC:FC:RC:PM:QM:MQ:NM	49960,2:49962:1.00E+00,4.00E-05:63:21609,0:28351,2:13.0:41.0:60.0:1.5
MT	2651	.	T	C	.	clustered;near_indel	GENE=ENSMUSG00000064339;MSI=1.0;MSINT=1;5pFlank=ATCTAAATAAAATATATACG;3pFlank=ACACCCTCTAACCTAGAGAA;VARTYPE=SNV	AD:DP:AF:NC:FC:RC:PM:QM:MQ:NM	48472,1:48473:1.00E+00,2.06E-05:111:21763,0:26709,1:60.0:41.0:60.0:1.0
MT	2653	.	C	T	.	clustered;near_indel	GENE=ENSMUSG00000064339;MSI=1.0;MSINT=1;5pFlank=CTAAATAAAATATATACGTA;3pFlank=ACCCTCTAACCTAGAGAAGG;VARTYPE=SNV	AD:DP:AF:NC:FC:RC:PM:QM:MQ:NM	48681,1:48682:1.00E+00,2.05E-05:40:21662,0:27019,1:52.0:41.0:60.0:1.0
MT	2662	.	A	G	.	clustered;near_indel	GENE=ENSMUSG00000064339;MSI=2.0;MSINT=1;5pFlank=ATATATACGTACACCCTCTA;3pFlank=CCTAGAGAAGGTTATTAGGG;VARTYPE=SNV	AD:DP:AF:NC:FC:RC:PM:QM:MQ:NM	49389,96:49485:9.98E-01,1.94E-03:109:23108,46:26281,50:29.1:41.0:60.0:1.1
MT	2667	.	G	T	.	clustered;near_indel	GENE=ENSMUSG00000064339;MSI=2.0;MSINT=2;5pFlank=TACGTACACCCTCTAACCTA;3pFlank=AGAAGGTTATTAGGGTGGCA;VARTYPE=SNV	AD:DP:AF:NC:FC:RC:PM:QM:MQ:NM	51696,3:51699:1.00E+00,5.80E-05:15:24936,3:26760,0:41.7:41.0:60.0:1.0
MT	2670	.	A	G	.	clustered;near_indel	GENE=ENSMUSG00000064339;MSI=2.0;MSINT=1;5pFlank=GTACACCCTCTAACCTAGAG;3pFlank=AGGTTATTAGGGTGGCAGAG;VARTYPE=SNV	AD:DP:AF:NC:FC:RC:PM:QM:MQ:NM	52085,1:52086:1.00E+00,1.92E-05:17:25509,0:26576,1:16.0:41.0:60.0:1.0
MT	2675	.	T	C	.	clustered;near_indel	GENE=ENSMUSG00000064339;MSI=2.0;MSINT=3;5pFlank=CCCTCTAACCTAGAGAAGGT;3pFlank=ATTAGGGTGGCAGAGCCAGG;VARTYPE=SNV	AD:DP:AF:NC:FC:RC:PM:QM:MQ:NM	53680,1:53681:1.00E+00,1.86E-05:13:27796,1:25884,0:50.0:41.0:60.0:1.0
MT	2683	.	T	C	.	clustered;near_indel	GENE=ENSMUSG00000064339;MSI=2.0;MSINT=1;5pFlank=CCTAGAGAAGGTTATTAGGG;3pFlank=GGCAGAGCCAGGAAATTGCG;VARTYPE=SNV	AD:DP:AF:NC:FC:RC:PM:QM:MQ:NM	54613,2:54615:1.00E+00,3.66E-05:21:28938,1:25675,1:33.0:41.0:60.0:1.0
MT	2684	.	G	T	.	clustered;near_indel	GENE=ENSMUSG00000064339;MSI=2.0;MSINT=1;5pFlank=CTAGAGAAGGTTATTAGGGT;3pFlank=GCAGAGCCAGGAAATTGCGT;VARTYPE=SNV	AD:DP:AF:NC:FC:RC:PM:QM:MQ:NM	55412,1:55413:1.00E+00,1.80E-05:19:29159,1:26253,0:26.0:41.0:60.0:1.0
MT	2685	.	G	C	.	clustered;near_indel	GENE=ENSMUSG00000064339;MSI=1.0;MSINT=1;5pFlank=TAGAGAAGGTTATTAGGGTG;3pFlank=CAGAGCCAGGAAATTGCGTA;VARTYPE=SNV	AD:DP:AF:NC:FC:RC:PM:QM:MQ:NM	55880,1:55881:1.00E+00,1.79E-05:36:29562,1:26317,0:1.0:41.0:60.0:1.0
MT	2685	.	G	T	.	clustered;near_indel	GENE=ENSMUSG00000064339;MSI=1.0;MSINT=1;5pFlank=TAGAGAAGGTTATTAGGGTG;3pFlank=CAGAGCCAGGAAATTGCGTA;VARTYPE=SNV	AD:DP:AF:NC:FC:RC:PM:QM:MQ:NM	55880,1:55881:1.00E+00,1.79E-05:36:29562,1:26317,0:13.0:41.0:60.0:1.0
MT	2688	.	G	T	.	clustered;near_indel	GENE=ENSMUSG00000064339;MSI=1.0;MSINT=1;5pFlank=AGAAGGTTATTAGGGTGGCA;3pFlank=AGCCAGGAAATTGCGTAAGA;VARTYPE=SNV	AD:DP:AF:NC:FC:RC:PM:QM:MQ:NM	57507,1:57508:1.00E+00,1.74E-05:17:31307,1:26200,0:1.0:41.0:60.0:1.0
MT	2690	.	G	A	.	clustered;near_indel	GENE=ENSMUSG00000064339;MSI=2.0;MSINT=1;5pFlank=AAGGTTATTAGGGTGGCAGA;3pFlank=CCAGGAAATTGCGTAAGACT;VARTYPE=SNV	AD:DP:AF:NC:FC:RC:PM:QM:MQ:NM	58118,2:58120:1.00E+00,3.44E-05:35:31544,1:26574,1:11.5:41.0:60.0:1.0
MT	2691	.	C	A	.	clustered;near_indel	GENE=ENSMUSG00000064339;MSI=2.0;MSINT=1;5pFlank=AGGTTATTAGGGTGGCAGAG;3pFlank=CAGGAAATTGCGTAAGACTT;VARTYPE=SNV	AD:DP:AF:NC:FC:RC:PM:QM:MQ:NM	59043,1:59044:1.00E+00,1.69E-05:39:32392,0:26651,1:64.0:41.0:60.0:1.0
MT	2695	.	G	T	.	clustered;near_indel	GENE=ENSMUSG00000064339;MSI=3.0;MSINT=1;5pFlank=TATTAGGGTGGCAGAGCCAG;3pFlank=AAATTGCGTAAGACTTAAAA;VARTYPE=SNV	AD:DP:AF:NC:FC:RC:PM:QM:MQ:NM	60383,1:60384:1.00E+00,1.66E-05:34:33918,1:26465,0:8.0:41.0:60.0:1.0
MT	2698	.	A	G	.	clustered;near_indel	GENE=ENSMUSG00000064339;MSI=2.0;MSINT=1;5pFlank=TAGGGTGGCAGAGCCAGGAA;3pFlank=TTGCGTAAGACTTAAAACCT;VARTYPE=SNV	AD:DP:AF:NC:FC:RC:PM:QM:MQ:NM	60475,29:60504:1.00E+00,4.79E-04:46:34058,17:26417,12:27.6:41.0:60.0:1.1
MT	2702	.	C	A	.	clustered;near_indel	GENE=ENSMUSG00000064339;MSI=1.0;MSINT=1;5pFlank=GTGGCAGAGCCAGGAAATTG;3pFlank=GTAAGACTTAAAACCTTGTT;VARTYPE=SNV	AD:DP:AF:NC:FC:RC:PM:QM:MQ:NM	62026,1:62027:1.00E+00,1.61E-05:60:35242,0:26784,1:56.0:41.0:60.0:1.0
MT	2703	.	G	T	.	clustered;near_indel	GENE=ENSMUSG00000064339;MSI=1.0;MSINT=1;5pFlank=TGGCAGAGCCAGGAAATTGC;3pFlank=TAAGACTTAAAACCTTGTTC;VARTYPE=SNV	AD:DP:AF:NC:FC:RC:PM:QM:MQ:NM	62095,1:62096:1.00E+00,1.61E-05:39:35297,1:26798,0:6.0:41.0:60.0:1.0
MT	2705	.	A	G	.	clustered;near_indel	GENE=ENSMUSG00000064339;MSI=2.0;MSINT=1;5pFlank=GCAGAGCCAGGAAATTGCGT;3pFlank=AGACTTAAAACCTTGTTCCC;VARTYPE=SNV	AD:DP:AF:NC:FC:RC:PM:QM:MQ:NM	62275,46:62321:9.99E-01,7.38E-04:15:34895,25:27380,21:25.0:41.0:60.0:1.0
MT	2707	.	G	T	.	clustered;near_indel	GENE=ENSMUSG00000064339;MSI=1.0;MSINT=1;5pFlank=AGAGCCAGGAAATTGCGTAA;3pFlank=ACTTAAAACCTTGTTCCCAG;VARTYPE=SNV	AD:DP:AF:NC:FC:RC:PM:QM:MQ:NM	62496,1:62497:1.00E+00,1.60E-05:33:34994,1:27502,0:36.0:41.0:60.0:1.0
MT	2708	.	A	G	.	clustered;near_indel	GENE=ENSMUSG00000064339;MSI=1.0;MSINT=1;5pFlank=GAGCCAGGAAATTGCGTAAG;3pFlank=CTTAAAACCTTGTTCCCAGA;VARTYPE=SNV	AD:DP:AF:NC:FC:RC:PM:QM:MQ:NM	62505,15:62520:1.00E+00,2.40E-04:12:34969,8:27536,7:29.3:41.0:60.0:1.1
MT	2709	.	C	A	.	clustered;near_indel	GENE=ENSMUSG00000064339;MSI=2.0;MSINT=1;5pFlank=AGCCAGGAAATTGCGTAAGA;3pFlank=TTAAAACCTTGTTCCCAGAG;VARTYPE=SNV	AD:DP:AF:NC:FC:RC:PM:QM:MQ:NM	62619,1:62620:1.00E+00,1.60E-05:13:34997,0:27622,1:37.0:41.0:60.0:1.0
MT	2711	.	T	C	.	clustered;near_indel	GENE=ENSMUSG00000064339;MSI=4.0;MSINT=1;5pFlank=CCAGGAAATTGCGTAAGACT;3pFlank=AAAACCTTGTTCCCAGAGGT;VARTYPE=SNV	AD:DP:AF:NC:FC:RC:PM:QM:MQ:NM	62675,332:63007:9.95E-01,5.27E-03:28:35323,170:27352,162:27.1:41.0:60.0:1.0
MT	2714	.	A	G	.	clustered;near_indel	GENE=ENSMUSG00000064339;MSI=4.0;MSINT=1;5pFlank=GGAAATTGCGTAAGACTTAA;3pFlank=ACCTTGTTCCCAGAGGTTCA;VARTYPE=SNV	AD:DP:AF:NC:FC:RC:PM:QM:MQ:NM	62665,5:62670:1.00E+00,7.98E-05:48:35390,1:27275,4:29.0:41.0:60.0:1.0
MT	2720	.	G	C	.	clustered;near_indel	GENE=ENSMUSG00000064339;MSI=2.0;MSINT=1;5pFlank=TGCGTAAGACTTAAAACCTT;3pFlank=TTCCCAGAGGTTCAAATCCT;VARTYPE=SNV	AD:DP:AF:NC:FC:RC:PM:QM:MQ:NM	62566,1:62567:1.00E+00,1.60E-05:17:35645,1:26921,0:31.0:41.0:60.0:1.0
MT	2721	.	T	C	.	clustered;near_indel	GENE=ENSMUSG00000064339;MSI=2.0;MSINT=1;5pFlank=GCGTAAGACTTAAAACCTTG;3pFlank=TCCCAGAGGTTCAAATCCTC;VARTYPE=SNV	AD:DP:AF:NC:FC:RC:PM:QM:MQ:NM	62123,11:62134:1.00E+00,1.77E-04:196:35740,7:26383,4:32.7:41.0:60.0:1.1
MT	2727	.	G	T	.	clustered;near_indel	GENE=ENSMUSG00000064339;MSI=1.0;MSINT=1;5pFlank=GACTTAAAACCTTGTTCCCA;3pFlank=AGGTTCAAATCCTCTCCCTA;VARTYPE=SNV	AD:DP:AF:NC:FC:RC:PM:QM:MQ:NM	62611,2:62613:1.00E+00,3.19E-05:17:35472,2:27139,0:50.0:41.0:60.0:1.0
MT	2730	.	G	T	.	clustered;near_indel	GENE=ENSMUSG00000064339;MSI=2.0;MSINT=1;5pFlank=TTAAAACCTTGTTCCCAGAG;3pFlank=TTCAAATCCTCTCCCTAATA;VARTYPE=SNV	AD:DP:AF:NC:FC:RC:PM:QM:MQ:NM	62813,1:62814:1.00E+00,1.59E-05:22:35707,1:27106,0:34.0:41.0:60.0:1.0
MT	2743	.	C	A	.	clustered;near_indel	GENE=ENSMUSG00000064339;MSI=3.0;MSINT=1;5pFlank=CCCAGAGGTTCAAATCCTCT;3pFlank=CCTAATAGTGTTCTTTATTA;VARTYPE=SNV	AD:DP:AF:NC:FC:RC:PM:QM:MQ:NM	63301,1:63302:1.00E+00,1.58E-05:30:36866,1:26434,0:30.0:41.0:60.0:1.0
MT	2743	.	C	T	.	clustered;near_indel	GENE=ENSMUSG00000064339;MSI=3.0;MSINT=1;5pFlank=CCCAGAGGTTCAAATCCTCT;3pFlank=CCTAATAGTGTTCTTTATTA;VARTYPE=SNV	AD:DP:AF:NC:FC:RC:PM:QM:MQ:NM	63301,1:63302:1.00E+00,1.58E-05:30:36866,1:26434,0:44.0:41.0:60.0:1.0
MT	2751	.	G	A	.	clustered;near_indel	GENE=ENSMUSG00000064339;MSI=2.0;MSINT=2;5pFlank=TTCAAATCCTCTCCCTAATA;3pFlank=TGTTCTTTATTAATATCCTA;VARTYPE=SNV	AD:DP:AF:NC:FC:RC:PM:QM:MQ:NM	64943,1:64944:1.00E+00,1.54E-05:21:36550,0:28393,1:17.0:41.0:60.0:1.0
MT	2755	.	T	C	.	clustered;near_indel	GENE=ENSMUSG00000064339;MSI=1.0;MSINT=1;5pFlank=AATCCTCTCCCTAATAGTGT;3pFlank=CTTTATTAATATCCTAACAC;VARTYPE=SNV	AD:DP:AF:NC:FC:RC:PM:QM:MQ:NM	66196,13:66209:1.00E+00,1.96E-04:9:37542,7:28654,6:23.3:41.0:60.0:1.0
MT	2770	.	TA	T	.	clustered	GENE=ENSMUSG00000064339;MSI=2.0;MSINT=1;5pFlank=AGTGTTCTTTATTAATATCC;3pFlank=ACACTCCTCGTCCCCATTCT;VARTYPE=Deletion	AD:DP:AF:NC:FC:RC:PM:QM:MQ:NM	68853,1:68854:1.00E+00,1.45E-05:17:36787,0:32066,1:36.0:41.0:60.0:0.0
MT	2773	.	C	A	.	clustered;near_indel	GENE=ENSMUSG00000064339;MSI=1.0;MSINT=1;5pFlank=GTTCTTTATTAATATCCTAA;3pFlank=ACTCCTCGTCCCCATTCTAA;VARTYPE=SNV	AD:DP:AF:NC:FC:RC:PM:QM:MQ:NM	68825,1:68826:1.00E+00,1.45E-05:27:36790,1:32034,0:34.0:41.0:60.0:1.0
MT	2773	.	C	G	.	clustered;near_indel	GENE=ENSMUSG00000064339;MSI=1.0;MSINT=1;5pFlank=GTTCTTTATTAATATCCTAA;3pFlank=ACTCCTCGTCCCCATTCTAA;VARTYPE=SNV	AD:DP:AF:NC:FC:RC:PM:QM:MQ:NM	68825,1:68826:1.00E+00,1.45E-05:27:36790,0:32034,1:4.0:41.0:60.0:1.0
MT	2777	.	C	A	.	clustered;near_indel	GENE=ENSMUSG00000064339;MSI=2.0;MSINT=1;5pFlank=TTTATTAATATCCTAACACT;3pFlank=CTCGTCCCCATTCTAATCGC;VARTYPE=SNV	AD:DP:AF:NC:FC:RC:PM:QM:MQ:NM	69561,1:69562:1.00E+00,1.44E-05:30:37638,0:31923,1:27.0:41.0:60.0:1.0
MT	2780	.	C	A	.	clustered;near_indel	GENE=ENSMUSG00000064339;MSI=1.0;MSINT=1;5pFlank=ATTAATATCCTAACACTCCT;3pFlank=GTCCCCATTCTAATCGCCAT;VARTYPE=SNV	AD:DP:AF:NC:FC:RC:PM:QM:MQ:NM	69850,2:69852:1.00E+00,2.86E-05:24:38220,0:31630,2:12.5:41.0:60.0:1.0
MT	2781	.	G	A	.	clustered;near_indel	GENE=ENSMUSG00000064339;MSI=1.0;MSINT=1;5pFlank=TTAATATCCTAACACTCCTC;3pFlank=TCCCCATTCTAATCGCCATA;VARTYPE=SNV	AD:DP:AF:NC:FC:RC:PM:QM:MQ:NM	69900,35:69935:9.99E-01,5.00E-04:18:38372,13:31527,22:24.9:41.0:60.0:1.0
MT	2781	.	G	T	.	clustered;near_indel	GENE=ENSMUSG00000064339;MSI=1.0;MSINT=1;5pFlank=TTAATATCCTAACACTCCTC;3pFlank=TCCCCATTCTAATCGCCATA;VARTYPE=SNV	AD:DP:AF:NC:FC:RC:PM:QM:MQ:NM	69934,1:69935:1.00E+00,1.43E-05:18:38372,1:31527,0:26.0:41.0:60.0:1.0
MT	2782	.	T	A	.	clustered;near_indel	GENE=ENSMUSG00000064339;MSI=4.0;MSINT=1;5pFlank=TAATATCCTAACACTCCTCG;3pFlank=CCCCATTCTAATCGCCATAG;VARTYPE=SNV	AD:DP:AF:NC:FC:RC:PM:QM:MQ:NM	70344,27:70371:1.00E+00,3.84E-04:13:38741,17:31603,10:28.4:41.0:60.0:1.0
MT	2786	.	C	T	.	clustered;near_indel	GENE=ENSMUSG00000064339;MSI=1.0;MSINT=1;5pFlank=ATCCTAACACTCCTCGTCCC;3pFlank=ATTCTAATCGCCATAGCCTT;VARTYPE=SNV	AD:DP:AF:NC:FC:RC:PM:QM:MQ:NM	71424,10:71434:1.00E+00,1.40E-04:35:39353,6:32071,4:32.1:41.0:60.0:1.1
MT	2796	.	G	A	.	clustered	GENE=ENSMUSG00000064339;MSI=2.0;MSINT=1;5pFlank=TCCTCGTCCCCATTCTAATC;3pFlank=CCATAGCCTTCCTAACATTA;VARTYPE=SNV	AD:DP:AF:NC:FC:RC:PM:QM:MQ:NM	72636,2:72638:1.00E+00,2.75E-05:36:40266,1:32370,1:18.5:41.0:60.0:1.0
MT	2798	.	C	T	.	clustered	GENE=ENSMUSG00000064339;MSI=1.0;MSINT=1;5pFlank=CTCGTCCCCATTCTAATCGC;3pFlank=ATAGCCTTCCTAACATTAGT;VARTYPE=SNV	AD:DP:AF:NC:FC:RC:PM:QM:MQ:NM	72653,1:72654:1.00E+00,1.38E-05:32:40212,1:32441,0:41.0:41.0:60.0:1.0
MT	2802	.	G	T	.	clustered	GENE=ENSMUSG00000064339;MSI=2.0;MSINT=1;5pFlank=TCCCCATTCTAATCGCCATA;3pFlank=CCTTCCTAACATTAGTAGAA;VARTYPE=SNV	AD:DP:AF:NC:FC:RC:PM:QM:MQ:NM	73432,2:73434:1.00E+00,2.72E-05:42:40816,2:32616,0:20.0:41.0:60.0:1.0
MT	2804	.	C	A	.	clustered	GENE=ENSMUSG00000064339;MSI=2.0;MSINT=1;5pFlank=CCCATTCTAATCGCCATAGC;3pFlank=TTCCTAACATTAGTAGAACG;VARTYPE=SNV	AD:DP:AF:NC:FC:RC:PM:QM:MQ:NM	73779,1:73780:1.00E+00,1.36E-05:31:41241,0:32538,1:55.0:41.0:60.0:1.0
MT	2810	.	A	G	.	clustered;near_indel	GENE=ENSMUSG00000064339;MSI=2.0;MSINT=1;5pFlank=CTAATCGCCATAGCCTTCCT;3pFlank=ACATTAGTAGAACGCAAAAT;VARTYPE=SNV	AD:DP:AF:NC:FC:RC:PM:QM:MQ:NM	73879,1:73880:1.00E+00,1.35E-05:27:41106,0:32773,1:41.0:41.0:60.0:1.0
MT	2813	.	A	AT	.	clustered	GENE=ENSMUSG00000064339;MSI=3.0;MSINT=1;5pFlank=ATCGCCATAGCCTTCCTAAC;3pFlank=TTAGTAGAACGCAAAATCTT;VARTYPE=Insertion	AD:DP:AF:NC:FC:RC:PM:QM:MQ:NM	73336,1:73337:1.00E+00,1.36E-05:36:40640,1:32696,0:50.0:41.0:60.0:0.0
MT	2814	.	T	C	.	clustered;near_indel	GENE=ENSMUSG00000064339;MSI=2.0;MSINT=1;5pFlank=TCGCCATAGCCTTCCTAACA;3pFlank=TAGTAGAACGCAAAATCTTA;VARTYPE=SNV	AD:DP:AF:NC:FC:RC:PM:QM:MQ:NM	73345,24:73369:1.00E+00,3.27E-04:50:40680,15:32665,9:28.9:41.0:60.0:1.0
MT	2817	.	G	A	.	clustered	GENE=ENSMUSG00000064339;MSI=1.0;MSINT=1;5pFlank=CCATAGCCTTCCTAACATTA;3pFlank=TAGAACGCAAAATCTTAGGG;VARTYPE=SNV	AD:DP:AF:NC:FC:RC:PM:QM:MQ:NM	74411,2:74413:1.00E+00,2.69E-05:18:40894,1:33516,1:22.0:41.0:60.0:1.0
MT	2817	.	G	C	.	clustered	GENE=ENSMUSG00000064339;MSI=1.0;MSINT=1;5pFlank=CCATAGCCTTCCTAACATTA;3pFlank=TAGAACGCAAAATCTTAGGG;VARTYPE=SNV	AD:DP:AF:NC:FC:RC:PM:QM:MQ:NM	74412,1:74413:1.00E+00,1.34E-05:18:40894,1:33516,0:25.0:41.0:60.0:2.0
MT	2820	.	G	A	.	clustered	GENE=ENSMUSG00000064339;MSI=2.0;MSINT=1;5pFlank=TAGCCTTCCTAACATTAGTA;3pFlank=AACGCAAAATCTTAGGGTAC;VARTYPE=SNV	AD:DP:AF:NC:FC:RC:PM:QM:MQ:NM	74707,1:74708:1.00E+00,1.34E-05:33:40072,1:34635,0:37.0:41.0:60.0:2.0
MT	2821	.	A	G	.	clustered	GENE=ENSMUSG00000064339;MSI=2.0;MSINT=1;5pFlank=AGCCTTCCTAACATTAGTAG;3pFlank=ACGCAAAATCTTAGGGTACA;VARTYPE=SNV	AD:DP:AF:NC:FC:RC:PM:QM:MQ:NM	74773,78:74851:9.99E-01,1.04E-03:5:40016,32:34757,46:24.6:41.0:60.0:1.0
MT	2824	.	G	A	.	clustered	GENE=ENSMUSG00000064339;MSI=1.0;MSINT=1;5pFlank=CTTCCTAACATTAGTAGAAC;3pFlank=CAAAATCTTAGGGTACATAC;VARTYPE=SNV	AD:DP:AF:NC:FC:RC:PM:QM:MQ:NM	75065,7:75072:1.00E+00,9.32E-05:61:39938,3:35126,4:20.9:41.0:60.0:1.0
MT	2824	.	G	T	.	clustered	GENE=ENSMUSG00000064339;MSI=1.0;MSINT=1;5pFlank=CTTCCTAACATTAGTAGAAC;3pFlank=CAAAATCTTAGGGTACATAC;VARTYPE=SNV	AD:DP:AF:NC:FC:RC:PM:QM:MQ:NM	75071,1:75072:1.00E+00,1.33E-05:61:39938,1:35126,0:33.0:41.0:60.0:1.0
MT	2825	.	C	A	.	clustered	GENE=ENSMUSG00000064339;MSI=4.0;MSINT=1;5pFlank=TTCCTAACATTAGTAGAACG;3pFlank=AAAATCTTAGGGTACATACA;VARTYPE=SNV	AD:DP:AF:NC:FC:RC:PM:QM:MQ:NM	75236,2:75238:1.00E+00,2.66E-05:44:40092,0:35144,2:17.5:41.0:60.0:1.0
MT	2828	.	A	G	.	clustered	GENE=ENSMUSG00000064340;MSI=4.0;MSINT=1;5pFlank=CTAACATTAGTAGAACGCAA;3pFlank=ATCTTAGGGTACATACAACT;VARTYPE=SNV	AD:DP:AF:NC:FC:RC:PM:QM:MQ:NM	74313,1:74314:1.00E+00,1.35E-05:10:40085,0:34228,1:24.0:41.0:60.0:1.0
MT	2836	.	G	A	.	clustered	GENE=ENSMUSG00000064340;MSI=3.0;MSINT=1;5pFlank=AGTAGAACGCAAAATCTTAG;3pFlank=GTACATACAACTACGAAAAG;VARTYPE=SNV	AD:DP:AF:NC:FC:RC:PM:QM:MQ:NM	72110,2:72112:1.00E+00,2.77E-05:55:39420,1:32690,1:24.0:41.0:60.0:1.0
MT	2839	.	A	T	.	clustered	GENE=ENSMUSG00000064340;MSI=1.0;MSINT=1;5pFlank=AGAACGCAAAATCTTAGGGT;3pFlank=CATACAACTACGAAAAGGCC;VARTYPE=SNV	AD:DP:AF:NC:FC:RC:PM:QM:MQ:NM	71103,51:71154:9.99E-01,7.17E-04:56:38593,25:32510,26:26.7:41.0:60.0:1.0
MT	2840	.	C	T	.	clustered	GENE=ENSMUSG00000064340;MSI=2.0;MSINT=4;5pFlank=GAACGCAAAATCTTAGGGTA;3pFlank=ATACAACTACGAAAAGGCCC;VARTYPE=SNV	AD:DP:AF:NC:FC:RC:PM:QM:MQ:NM	71460,1:71461:1.00E+00,1.40E-05:18:38777,1:32683,0:9.0:41.0:60.0:1.0
MT	2842	.	T	C	.	clustered	GENE=ENSMUSG00000064340;MSI=1.0;MSINT=1;5pFlank=ACGCAAAATCTTAGGGTACA;3pFlank=ACAACTACGAAAAGGCCCTA;VARTYPE=SNV	AD:DP:AF:NC:FC:RC:PM:QM:MQ:NM	70863,238:71101:9.97E-01,3.35E-03:58:38300,127:32563,111:26.4:41.0:60.0:1.0
MT	2847	.	C	G	.	clustered	GENE=ENSMUSG00000064340;MSI=1.0;MSINT=1;5pFlank=AAATCTTAGGGTACATACAA;3pFlank=TACGAAAAGGCCCTAACATT;VARTYPE=SNV	AD:DP:AF:NC:FC:RC:PM:QM:MQ:NM	73235,1:73236:1.00E+00,1.37E-05:17:38871,0:34364,1:53.0:41.0:60.0:1.0
MT	2850	.	C	T	.	clustered	GENE=ENSMUSG00000064340;MSI=1.0;MSINT=1;5pFlank=TCTTAGGGTACATACAACTA;3pFlank=GAAAAGGCCCTAACATTGTT;VARTYPE=SNV	AD:DP:AF:NC:FC:RC:PM:QM:MQ:NM	74367,47:74414:9.99E-01,6.32E-04:43:39011,28:35356,19:25.1:41.0:60.0:1.0
MT	2851	.	G	A	.	clustered	GENE=ENSMUSG00000064340;MSI=4.0;MSINT=1;5pFlank=CTTAGGGTACATACAACTAC;3pFlank=AAAAGGCCCTAACATTGTTG;VARTYPE=SNV	AD:DP:AF:NC:FC:RC:PM:QM:MQ:NM	74647,1:74648:1.00E+00,1.34E-05:30:38742,1:35904,0:25.0:41.0:60.0:1.0
MT	2851	.	G	C	.	clustered	GENE=ENSMUSG00000064340;MSI=4.0;MSINT=1;5pFlank=CTTAGGGTACATACAACTAC;3pFlank=AAAAGGCCCTAACATTGTTG;VARTYPE=SNV	AD:DP:AF:NC:FC:RC:PM:QM:MQ:NM	74647,1:74648:1.00E+00,1.34E-05:30:38742,1:35904,0:14.0:41.0:60.0:1.0
MT	2853	.	A	G	.	clustered	GENE=ENSMUSG00000064340;MSI=4.0;MSINT=1;5pFlank=TAGGGTACATACAACTACGA;3pFlank=AAGGCCCTAACATTGTTGGT;VARTYPE=SNV	AD:DP:AF:NC:FC:RC:PM:QM:MQ:NM	74198,27:74225:1.00E+00,3.64E-04:25:38840,15:35358,12:23.3:41.0:60.0:1.0
MT	2854	.	A	G	.	clustered	GENE=ENSMUSG00000064340;MSI=4.0;MSINT=1;5pFlank=AGGGTACATACAACTACGAA;3pFlank=AGGCCCTAACATTGTTGGTC;VARTYPE=SNV	AD:DP:AF:NC:FC:RC:PM:QM:MQ:NM	74051,21:74072:1.00E+00,2.84E-04:67:38729,14:35322,7:20.4:41.0:60.0:1.0
MT	2857	.	G	A	.	clustered	GENE=ENSMUSG00000064340;MSI=3.0;MSINT=1;5pFlank=GTACATACAACTACGAAAAG;3pFlank=CCCTAACATTGTTGGTCCAT;VARTYPE=SNV	AD:DP:AF:NC:FC:RC:PM:QM:MQ:NM	74113,1:74114:1.00E+00,1.35E-05:43:38812,1:35301,0:29.0:41.0:60.0:1.0
MT	2858	.	C	A	.	clustered	GENE=ENSMUSG00000064340;MSI=3.0;MSINT=1;5pFlank=TACATACAACTACGAAAAGG;3pFlank=CCTAACATTGTTGGTCCATA;VARTYPE=SNV	AD:DP:AF:NC:FC:RC:PM:QM:MQ:NM	74103,1:74104:1.00E+00,1.35E-05:39:38786,0:35316,1:5.0:41.0:60.0:1.0
MT	2858	.	C	T	.	clustered	GENE=ENSMUSG00000064340;MSI=3.0;MSINT=1;5pFlank=TACATACAACTACGAAAAGG;3pFlank=CCTAACATTGTTGGTCCATA;VARTYPE=SNV	AD:DP:AF:NC:FC:RC:PM:QM:MQ:NM	74103,1:74104:1.00E+00,1.35E-05:39:38786,0:35316,1:36.0:41.0:60.0:1.0
MT	2868	.	G	C	.	clustered	GENE=ENSMUSG00000064340;MSI=2.0;MSINT=1;5pFlank=TACGAAAAGGCCCTAACATT;3pFlank=TTGGTCCATACGGCATTTTA;VARTYPE=SNV	AD:DP:AF:NC:FC:RC:PM:QM:MQ:NM	72938,1:72939:1.00E+00,1.37E-05:24:36430,1:36508,0:6.0:41.0:60.0:1.0
MT	2870	.	T	C	.	clustered	GENE=ENSMUSG00000064340;MSI=2.0;MSINT=1;5pFlank=CGAAAAGGCCCTAACATTGT;3pFlank=GGTCCATACGGCATTTTACA;VARTYPE=SNV	AD:DP:AF:NC:FC:RC:PM:QM:MQ:NM	72603,4:72607:1.00E+00,5.51E-05:19:36189,4:36414,0:11.5:41.0:60.0:1.0
MT	2880	.	G	A	.	clustered	GENE=ENSMUSG00000064340;MSI=2.0;MSINT=1;5pFlank=CTAACATTGTTGGTCCATAC;3pFlank=GCATTTTACAACCATTTGCA;VARTYPE=SNV	AD:DP:AF:NC:FC:RC:PM:QM:MQ:NM	71607,1:71608:1.00E+00,1.40E-05:66:32963,0:38644,1:57.0:41.0:60.0:1.0
MT	2885	.	T	C	.	clustered	GENE=ENSMUSG00000064340;MSI=4.0;MSINT=1;5pFlank=ATTGTTGGTCCATACGGCAT;3pFlank=TTACAACCATTTGCAGACGC;VARTYPE=SNV	AD:DP:AF:NC:FC:RC:PM:QM:MQ:NM	71093,56:71149:9.99E-01,7.87E-04:10:31727,28:39366,28:26.8:41.0:60.0:1.1
MT	2888	.	A	T	.	clustered	GENE=ENSMUSG00000064340;MSI=1.0;MSINT=1;5pFlank=GTTGGTCCATACGGCATTTT;3pFlank=CAACCATTTGCAGACGCCAT;VARTYPE=SNV	AD:DP:AF:NC:FC:RC:PM:QM:MQ:NM	71125,8:71133:1.00E+00,1.12E-04:8:30901,3:40224,5:28.8:41.0:60.0:1.2
MT	2898	.	G	A	.	clustered	GENE=ENSMUSG00000064340;MSI=1.0;MSINT=1;5pFlank=ACGGCATTTTACAACCATTT;3pFlank=CAGACGCCATAAAATTATTT;VARTYPE=SNV	AD:DP:AF:NC:FC:RC:PM:QM:MQ:NM	69317,1:69318:1.00E+00,1.44E-05:35:28456,1:40861,0:6.0:41.0:60.0:1.0
MT	2901	.	G	A	.	clustered	GENE=ENSMUSG00000064340;MSI=1.0;MSINT=1;5pFlank=GCATTTTACAACCATTTGCA;3pFlank=ACGCCATAAAATTATTTATA;VARTYPE=SNV	AD:DP:AF:NC:FC:RC:PM:QM:MQ:NM	67827,1:67828:1.00E+00,1.47E-05:19:27435,1:40392,0:26.0:41.0:60.0:1.0
MT	2913	.	TTA	T	.	clustered	GENE=ENSMUSG00000064341;MSI=4.0;MSINT=1;5pFlank=CATTTGCAGACGCCATAAAA;3pFlank=TTTATAAAAGAACCAATACG;VARTYPE=Deletion	AD:DP:AF:NC:FC:RC:PM:QM:MQ:NM	65420,1:65421:1.00E+00,1.53E-05:14:24179,0:41241,1:15.0:41.0:60.0:0.0
MT	2917	.	T	C	.	clustered;near_indel	GENE=ENSMUSG00000064341;MSI=3.0;MSINT=1;5pFlank=TGCAGACGCCATAAAATTAT;3pFlank=TATAAAAGAACCAATACGCC;VARTYPE=SNV	AD:DP:AF:NC:FC:RC:PM:QM:MQ:NM	64605,3:64608:1.00E+00,4.64E-05:17:23095,2:41510,1:38.3:41.0:60.0:1.0
MT	2924	.	A	T	.	clustered	GENE=ENSMUSG00000064341;MSI=1.0;MSINT=1;5pFlank=GCCATAAAATTATTTATAAA;3pFlank=GAACCAATACGCCCTTTAAC;VARTYPE=SNV	AD:DP:AF:NC:FC:RC:PM:QM:MQ:NM	63304,2:63306:1.00E+00,3.16E-05:5:21238,1:42066,1:18.0:41.0:60.0:1.0
MT	2928	.	C	A	.	clustered	GENE=ENSMUSG00000064341;MSI=2.0;MSINT=1;5pFlank=TAAAATTATTTATAAAAGAA;3pFlank=CAATACGCCCTTTAACAACC;VARTYPE=SNV	AD:DP:AF:NC:FC:RC:PM:QM:MQ:NM	62426,1:62427:1.00E+00,1.60E-05:25:20574,0:41852,1:45.0:41.0:60.0:1.0
MT	2934	.	C	A	.	clustered	GENE=ENSMUSG00000064341;MSI=1.0;MSINT=1;5pFlank=TATTTATAAAAGAACCAATA;3pFlank=GCCCTTTAACAACCTCTATA;VARTYPE=SNV	AD:DP:AF:NC:FC:RC:PM:QM:MQ:NM	60754,2:60756:1.00E+00,3.29E-05:39:19107,0:41647,2:25.0:41.0:60.0:1.0
MT	2937	.	C	A	.	clustered	GENE=ENSMUSG00000064341;MSI=3.0;MSINT=1;5pFlank=TTATAAAAGAACCAATACGC;3pFlank=CTTTAACAACCTCTATATCC;VARTYPE=SNV	AD:DP:AF:NC:FC:RC:PM:QM:MQ:NM	60336,1:60337:1.00E+00,1.66E-05:34:18883,0:41453,1:31.0:41.0:60.0:1.0
MT	2938	.	C	A	.	clustered	GENE=ENSMUSG00000064341;MSI=3.0;MSINT=1;5pFlank=TATAAAAGAACCAATACGCC;3pFlank=TTTAACAACCTCTATATCCT;VARTYPE=SNV	AD:DP:AF:NC:FC:RC:PM:QM:MQ:NM	59952,1:59953:1.00E+00,1.67E-05:35:18831,0:41121,1:4.0:41.0:60.0:1.0
MT	2941	.	T	C	.	clustered	GENE=ENSMUSG00000064341;MSI=2.0;MSINT=1;5pFlank=AAAAGAACCAATACGCCCTT;3pFlank=AACAACCTCTATATCCTTAT;VARTYPE=SNV	AD:DP:AF:NC:FC:RC:PM:QM:MQ:NM	59711,2:59713:1.00E+00,3.35E-05:46:18734,0:40977,2:23.5:41.0:60.0:1.0
MT	2946	.	A	G	.	clustered	GENE=ENSMUSG00000064341;MSI=2.0;MSINT=1;5pFlank=AACCAATACGCCCTTTAACA;3pFlank=CCTCTATATCCTTATTTATT;VARTYPE=SNV	AD:DP:AF:NC:FC:RC:PM:QM:MQ:NM	57214,17:57231:1.00E+00,2.97E-04:185:17889,4:39325,13:29.9:41.0:60.0:1.0
MT	2948	.	C	A	.	clustered	GENE=ENSMUSG00000064341;MSI=2.0;MSINT=2;5pFlank=CCAATACGCCCTTTAACAAC;3pFlank=TCTATATCCTTATTTATTAT;VARTYPE=SNV	AD:DP:AF:NC:FC:RC:PM:QM:MQ:NM	57049,1:57050:1.00E+00,1.75E-05:37:17717,0:39332,1:2.0:41.0:60.0:1.0
MT	2956	.	C	A	.	clustered;near_indel	GENE=ENSMUSG00000064341;MSI=2.0;MSINT=1;5pFlank=CCCTTTAACAACCTCTATAT;3pFlank=CTTATTTATTATTGCACCTA;VARTYPE=SNV	AD:DP:AF:NC:FC:RC:PM:QM:MQ:NM	55482,1:55483:1.00E+00,1.80E-05:30:16978,0:38504,1:20.0:41.0:60.0:1.0
MT	2963	.	T	A	.	clustered;near_indel	GENE=ENSMUSG00000064341;MSI=2.0;MSINT=3;5pFlank=ACAACCTCTATATCCTTATT;3pFlank=ATTATTGCACCTACCCTATC;VARTYPE=SNV	AD:DP:AF:NC:FC:RC:PM:QM:MQ:NM	54525,1:54526:1.00E+00,1.83E-05:13:16719,0:37806,1:39.0:41.0:60.0:1.0
MT	2974	.	C	T	.	clustered;near_indel	GENE=ENSMUSG00000064341;MSI=1.0;MSINT=1;5pFlank=ATCCTTATTTATTATTGCAC;3pFlank=TACCCTATCACTCACACTAG;VARTYPE=SNV	AD:DP:AF:NC:FC:RC:PM:QM:MQ:NM	48480,4:48484:1.00E+00,8.25E-05:28:16618,1:31862,3:19.5:41.0:60.0:1.0
MT	2976	.	A	G	.	clustered;near_indel	GENE=ENSMUSG00000064341;MSI=3.0;MSINT=1;5pFlank=CCTTATTTATTATTGCACCT;3pFlank=CCCTATCACTCACACTAGCA;VARTYPE=SNV	AD:DP:AF:NC:FC:RC:PM:QM:MQ:NM	48493,16:48509:1.00E+00,3.30E-04:32:16681,9:31812,7:27.8:41.0:60.0:1.2
MT	2989	.	C	T	.	clustered;near_indel	GENE=ENSMUSG00000064341;MSI=2.0;MSINT=2;5pFlank=TGCACCTACCCTATCACTCA;3pFlank=ACTAGCATTAAGTCTATGAG;VARTYPE=SNV	AD:DP:AF:NC:FC:RC:PM:QM:MQ:NM	49161,13:49174:1.00E+00,2.64E-04:19:19934,2:29227,11:22.7:41.0:60.0:1.0
MT	2991	.	C	A	.	clustered;near_indel	GENE=ENSMUSG00000064341;MSI=1.0;MSINT=1;5pFlank=CACCTACCCTATCACTCACA;3pFlank=TAGCATTAAGTCTATGAGTT;VARTYPE=SNV	AD:DP:AF:NC:FC:RC:PM:QM:MQ:NM	48961,1:48962:1.00E+00,2.04E-05:17:20281,0:28680,1:33.0:41.0:60.0:1.0
MT	2995	.	C	A	.	clustered;near_indel	GENE=ENSMUSG00000064341;MSI=1.0;MSINT=1;5pFlank=TACCCTATCACTCACACTAG;3pFlank=ATTAAGTCTATGAGTTCCCC;VARTYPE=SNV	AD:DP:AF:NC:FC:RC:PM:QM:MQ:NM	49631,1:49632:1.00E+00,2.01E-05:38:21318,0:28313,1:12.0:41.0:60.0:1.0
MT	3001	.	G	A	.	clustered;near_indel	GENE=ENSMUSG00000064341;MSI=1.0;MSINT=1;5pFlank=ATCACTCACACTAGCATTAA;3pFlank=TCTATGAGTTCCCCTACCAA;VARTYPE=SNV	AD:DP:AF:NC:FC:RC:PM:QM:MQ:NM	49105,1:49106:1.00E+00,2.04E-05:26:22424,0:26681,1:12.0:41.0:60.0:1.0
MT	3002	.	T	C	.	clustered;near_indel	GENE=ENSMUSG00000064341;MSI=1.0;MSINT=1;5pFlank=TCACTCACACTAGCATTAAG;3pFlank=CTATGAGTTCCCCTACCAAT;VARTYPE=SNV	AD:DP:AF:NC:FC:RC:PM:QM:MQ:NM	49040,60:49100:9.99E-01,1.22E-03:3:22489,30:26551,30:20.7:41.0:60.0:1.1
MT	3007	.	G	A	.	clustered;near_indel	GENE=ENSMUSG00000064341;MSI=1.0;MSINT=1;5pFlank=CACACTAGCATTAAGTCTAT;3pFlank=AGTTCCCCTACCAATACCAC;VARTYPE=SNV	AD:DP:AF:NC:FC:RC:PM:QM:MQ:NM	48495,1:48496:1.00E+00,2.06E-05:20:22891,1:25604,0:12.0:41.0:60.0:1.0
MT	3009	.	G	T	.	clustered;near_indel	GENE=ENSMUSG00000064341;MSI=2.0;MSINT=1;5pFlank=CACTAGCATTAAGTCTATGA;3pFlank=TTCCCCTACCAATACCACAC;VARTYPE=SNV	AD:DP:AF:NC:FC:RC:PM:QM:MQ:NM	46993,1:46994:1.00E+00,2.13E-05:14:22834,1:24159,0:27.0:41.0:60.0:1.0
MT	3013	.	C	G	.	clustered;near_indel	GENE=ENSMUSG00000064341;MSI=4.0;MSINT=1;5pFlank=AGCATTAAGTCTATGAGTTC;3pFlank=CCTACCAATACCACACCCAT;VARTYPE=SNV	AD:DP:AF:NC:FC:RC:PM:QM:MQ:NM	46185,2:46187:1.00E+00,4.33E-05:34:23652,1:22533,1:37.5:41.0:60.0:1.5
MT	3014	.	C	A	.	clustered;near_indel	GENE=ENSMUSG00000064341;MSI=4.0;MSINT=1;5pFlank=GCATTAAGTCTATGAGTTCC;3pFlank=CTACCAATACCACACCCATT;VARTYPE=SNV	AD:DP:AF:NC:FC:RC:PM:QM:MQ:NM	45842,2:45844:1.00E+00,4.36E-05:30:23742,0:22100,2:30.5:41.0:60.0:1.0
MT	3015	.	C	A	.	clustered;near_indel	GENE=ENSMUSG00000064341;MSI=1.0;MSINT=1;5pFlank=CATTAAGTCTATGAGTTCCC;3pFlank=TACCAATACCACACCCATTA;VARTYPE=SNV	AD:DP:AF:NC:FC:RC:PM:QM:MQ:NM	45958,1:45959:1.00E+00,2.18E-05:22:23905,0:22053,1:36.0:41.0:60.0:1.0
MT	3017	.	A	G	.	clustered;near_indel	GENE=ENSMUSG00000064341;MSI=2.0;MSINT=1;5pFlank=TTAAGTCTATGAGTTCCCCT;3pFlank=CCAATACCACACCCATTAAT;VARTYPE=SNV	AD:DP:AF:NC:FC:RC:PM:QM:MQ:NM	45664,2:45666:1.00E+00,4.38E-05:63:23655,1:22009,1:42.0:41.0:60.0:1.5
MT	3018	.	C	G	.	clustered;near_indel	GENE=ENSMUSG00000064341;MSI=2.0;MSINT=1;5pFlank=TAAGTCTATGAGTTCCCCTA;3pFlank=CAATACCACACCCATTAATT;VARTYPE=SNV	AD:DP:AF:NC:FC:RC:PM:QM:MQ:NM	45243,363:45606:9.92E-01,7.96E-03:22:23568,185:21670,178:26.4:41.0:60.0:1.2
MT	3018	.	CCA	GCT	.	clustered	GENE=ENSMUSG00000064341;MSI=2.0;MSINT=1;5pFlank=TAAGTCTATGAGTTCCCCTA;3pFlank=ATACCACACCCATTAATTAA;VARTYPE=Complex	AD:DP:AF:NC:FC:RC:PM:QM:MQ:NM	45601,5:45606:1.00E+00,1.10E-04:22:23568,3:21670,2:17.4:41.0:60.0:2.0
MT	3019	.	C	T	.	clustered;near_indel	GENE=ENSMUSG00000064341;MSI=2.0;MSINT=1;5pFlank=AAGTCTATGAGTTCCCCTAC;3pFlank=AATACCACACCCATTAATTA;VARTYPE=SNV	AD:DP:AF:NC:FC:RC:PM:QM:MQ:NM	45090,1:45091:1.00E+00,2.22E-05:39:23852,1:21233,0:37.0:41.0:60.0:3.0
MT	3021	.	A	G	.	clustered;near_indel	GENE=ENSMUSG00000064341;MSI=1.0;MSINT=1;5pFlank=GTCTATGAGTTCCCCTACCA;3pFlank=TACCACACCCATTAATTAAT;VARTYPE=SNV	AD:DP:AF:NC:FC:RC:PM:QM:MQ:NM	44882,1:44883:1.00E+00,2.23E-05:119:24152,0:20730,1:4.0:41.0:60.0:1.0
MT	3022	.	T	C	.	clustered;near_indel	GENE=ENSMUSG00000064341;MSI=1.0;MSINT=1;5pFlank=TCTATGAGTTCCCCTACCAA;3pFlank=ACCACACCCATTAATTAATT;VARTYPE=SNV	AD:DP:AF:NC:FC:RC:PM:QM:MQ:NM	44560,104:44664:9.98E-01,2.33E-03:267:24256,55:20304,49:29.5:41.0:60.0:1.1
MT	3023	.	A	G	.	clustered;near_indel	GENE=ENSMUSG00000064341;MSI=2.0;MSINT=1;5pFlank=CTATGAGTTCCCCTACCAAT;3pFlank=CCACACCCATTAATTAATTT;VARTYPE=SNV	AD:DP:AF:NC:FC:RC:PM:QM:MQ:NM	45499,1:45500:1.00E+00,2.20E-05:22:24515,0:20984,1:61.0:41.0:60.0:1.0
MT	3024	.	C	A	.	clustered;near_indel	GENE=ENSMUSG00000064341;MSI=2.0;MSINT=1;5pFlank=TATGAGTTCCCCTACCAATA;3pFlank=CACACCCATTAATTAATTTA;VARTYPE=SNV	AD:DP:AF:NC:FC:RC:PM:QM:MQ:NM	44781,3:44784:1.00E+00,6.70E-05:31:24662,0:20119,3:42.3:41.0:60.0:1.0
MT	3025	.	C	T	.	clustered;near_indel	GENE=ENSMUSG00000064341;MSI=2.0;MSINT=2;5pFlank=ATGAGTTCCCCTACCAATAC;3pFlank=ACACCCATTAATTAATTTAA;VARTYPE=SNV	AD:DP:AF:NC:FC:RC:PM:QM:MQ:NM	44563,11:44574:1.00E+00,2.47E-04:28:24752,5:19811,6:38.5:41.0:60.0:1.0
MT	3026	.	A	G	.	clustered;near_indel	GENE=ENSMUSG00000064341;MSI=2.0;MSINT=2;5pFlank=TGAGTTCCCCTACCAATACC;3pFlank=CACCCATTAATTAATTTAAA;VARTYPE=SNV	AD:DP:AF:NC:FC:RC:PM:QM:MQ:NM	44227,5:44232:1.00E+00,1.13E-04:42:24743,3:19484,2:31.4:41.0:60.0:1.2
MT	3028	.	A	G	.	clustered;near_indel	GENE=ENSMUSG00000064341;MSI=3.0;MSINT=1;5pFlank=AGTTCCCCTACCAATACCAC;3pFlank=CCCATTAATTAATTTAAACC;VARTYPE=SNV	AD:DP:AF:NC:FC:RC:PM:QM:MQ:NM	44397,57:44454:9.99E-01,1.28E-03:71:25172,38:19225,19:26.4:41.0:60.0:1.1
MT	3031	.	C	A	.	clustered;near_indel	GENE=ENSMUSG00000064341;MSI=1.0;MSINT=1;5pFlank=TCCCCTACCAATACCACACC;3pFlank=ATTAATTAATTTAAACCTAG;VARTYPE=SNV	AD:DP:AF:NC:FC:RC:PM:QM:MQ:NM	44569,1:44570:1.00E+00,2.24E-05:30:25569,0:19000,1:3.0:41.0:60.0:1.0
MT	3048	.	C	A	.	clustered;near_indel	GENE=ENSMUSG00000064341;MSI=1.0;MSINT=1;5pFlank=ACCCATTAATTAATTTAAAC;3pFlank=TAGGGATTTTATTTATTTTA;VARTYPE=SNV	AD:DP:AF:NC:FC:RC:PM:QM:MQ:NM	44196,1:44197:1.00E+00,2.26E-05:42:27050,0:17146,1:8.0:41.0:60.0:2.0
MT	3051	.	G	T	.	clustered;near_indel	GENE=ENSMUSG00000064341;MSI=3.0;MSINT=1;5pFlank=CATTAATTAATTTAAACCTA;3pFlank=GGATTTTATTTATTTTAGCA;VARTYPE=SNV	AD:DP:AF:NC:FC:RC:PM:QM:MQ:NM	44701,1:44702:1.00E+00,2.24E-05:28:27178,1:17523,0:36.0:41.0:60.0:1.0
MT	3055	.	T	C	.	clustered;near_indel	GENE=ENSMUSG00000064341;MSI=4.0;MSINT=1;5pFlank=AATTAATTTAAACCTAGGGA;3pFlank=TTTATTTATTTTAGCAACAT;VARTYPE=SNV	AD:DP:AF:NC:FC:RC:PM:QM:MQ:NM	45190,35:45225:9.99E-01,7.74E-04:29:27580,24:17610,11:29.1:41.0:60.0:2.0
MT	3070	.	C	T	.	clustered;near_indel	GENE=ENSMUSG00000064341;MSI=2.0;MSINT=1;5pFlank=AGGGATTTTATTTATTTTAG;3pFlank=AACATCTAGCCTATCAGTTT;VARTYPE=SNV	AD:DP:AF:NC:FC:RC:PM:QM:MQ:NM	48985,30:49015:9.99E-01,6.12E-04:85:30265,20:18720,10:23.1:41.0:60.0:1.1
MT	3076	.	C	T	.	clustered;near_indel	GENE=ENSMUSG00000064341;MSI=1.0;MSINT=1;5pFlank=TTTATTTATTTTAGCAACAT;3pFlank=TAGCCTATCAGTTTACTCCA;VARTYPE=SNV	AD:DP:AF:NC:FC:RC:PM:QM:MQ:NM	49142,1:49143:1.00E+00,2.03E-05:40:30481,1:18661,0:2.0:41.0:60.0:1.0
MT	3079	.	G	T	.	clustered;near_indel	GENE=ENSMUSG00000064341;MSI=2.0;MSINT=1;5pFlank=ATTTATTTTAGCAACATCTA;3pFlank=CCTATCAGTTTACTCCATTC;VARTYPE=SNV	AD:DP:AF:NC:FC:RC:PM:QM:MQ:NM	49635,1:49636:1.00E+00,2.01E-05:107:30627,1:19008,0:14.0:41.0:60.0:1.0
MT	3080	.	C	A	.	clustered;near_indel	GENE=ENSMUSG00000064341;MSI=2.0;MSINT=1;5pFlank=TTTATTTTAGCAACATCTAG;3pFlank=CTATCAGTTTACTCCATTCT;VARTYPE=SNV	AD:DP:AF:NC:FC:RC:PM:QM:MQ:NM	49769,1:49770:1.00E+00,2.01E-05:74:30697,0:19072,1:25.0:41.0:60.0:1.0
MT	3084	.	T	C	.	clustered;near_indel	GENE=ENSMUSG00000064341;MSI=1.0;MSINT=1;5pFlank=TTTTAGCAACATCTAGCCTA;3pFlank=CAGTTTACTCCATTCTATGA;VARTYPE=SNV	AD:DP:AF:NC:FC:RC:PM:QM:MQ:NM	50272,1:50273:1.00E+00,1.99E-05:11:30942,0:19330,1:18.0:41.0:60.0:1.0
MT	3087	.	GT	G	.	clustered	GENE=ENSMUSG00000064341;MSI=3.0;MSINT=1;5pFlank=TAGCAACATCTAGCCTATCA;3pFlank=TTACTCCATTCTATGATCAG;VARTYPE=Deletion	AD:DP:AF:NC:FC:RC:PM:QM:MQ:NM	51612,8:51620:1.00E+00,1.55E-04:16:31682,3:19930,5:29.2:41.0:60.0:0.2
MT	3097	.	T	C	.	clustered;near_indel	GENE=ENSMUSG00000064341;MSI=2.0;MSINT=1;5pFlank=TAGCCTATCAGTTTACTCCA;3pFlank=TCTATGATCAGGATGAGCCT;VARTYPE=SNV	AD:DP:AF:NC:FC:RC:PM:QM:MQ:NM	53397,17:53414:1.00E+00,3.18E-04:112:32769,11:20628,6:31.2:41.0:60.0:1.1
MT	3102	.	T	C	.	clustered;near_indel	GENE=ENSMUSG00000064341;MSI=1.0;MSINT=1;5pFlank=TATCAGTTTACTCCATTCTA;3pFlank=GATCAGGATGAGCCTCAAAC;VARTYPE=SNV	AD:DP:AF:NC:FC:RC:PM:QM:MQ:NM	54436,4:54440:1.00E+00,7.35E-05:20:33218,2:21218,2:35.8:41.0:60.0:1.0
MT	3106	.	C	A	.	clustered;near_indel	GENE=ENSMUSG00000064341;MSI=1.0;MSINT=1;5pFlank=AGTTTACTCCATTCTATGAT;3pFlank=AGGATGAGCCTCAAACTCCA;VARTYPE=SNV	AD:DP:AF:NC:FC:RC:PM:QM:MQ:NM	54688,1:54689:1.00E+00,1.83E-05:41:32955,0:21733,1:7.0:41.0:60.0:1.0
MT	3124	.	C	A	.	clustered;near_indel	GENE=ENSMUSG00000064341;MSI=2.0;MSINT=1;5pFlank=ATCAGGATGAGCCTCAAACT;3pFlank=CAAATACTCACTATTCGGAG;VARTYPE=SNV	AD:DP:AF:NC:FC:RC:PM:QM:MQ:NM	61388,1:61389:1.00E+00,1.63E-05:46:36902,1:24486,0:14.0:41.0:60.0:1.0
MT	3129	.	T	C	.	clustered;near_indel	GENE=ENSMUSG00000064341;MSI=1.0;MSINT=1;5pFlank=GATGAGCCTCAAACTCCAAA;3pFlank=ACTCACTATTCGGAGCTTTA;VARTYPE=SNV	AD:DP:AF:NC:FC:RC:PM:QM:MQ:NM	61397,5:61402:1.00E+00,8.14E-05:119:36791,2:24606,3:31.2:41.0:60.0:1.0
MT	3134	.	AC	A	.	clustered	GENE=ENSMUSG00000064341;MSI=1.0;MSINT=1;5pFlank=GCCTCAAACTCCAAATACTC;3pFlank=TATTCGGAGCTTTACGAGCC;VARTYPE=Deletion	AD:DP:AF:NC:FC:RC:PM:QM:MQ:NM	62232,1:62233:1.00E+00,1.61E-05:30:36747,0:25485,1:25.0:41.0:60.0:0.0
MT	3140	.	C	A	.	clustered;near_indel	GENE=ENSMUSG00000064341;MSI=2.0;MSINT=1;5pFlank=AACTCCAAATACTCACTATT;3pFlank=GGAGCTTTACGAGCCGTAGC;VARTYPE=SNV	AD:DP:AF:NC:FC:RC:PM:QM:MQ:NM	63238,1:63239:1.00E+00,1.58E-05:58:36973,0:26265,1:8.0:41.0:60.0:1.0
MT	3145	.	C	A	.	clustered;near_indel	GENE=ENSMUSG00000064341;MSI=3.0;MSINT=1;5pFlank=CAAATACTCACTATTCGGAG;3pFlank=TTTACGAGCCGTAGCCCAAA;VARTYPE=SNV	AD:DP:AF:NC:FC:RC:PM:QM:MQ:NM	62859,1:62860:1.00E+00,1.59E-05:52:36350,0:26509,1:22.0:41.0:60.0:1.0
MT	3147	.	T	C	.	clustered;near_indel	GENE=ENSMUSG00000064341;MSI=3.0;MSINT=1;5pFlank=AATACTCACTATTCGGAGCT;3pFlank=TACGAGCCGTAGCCCAAACA;VARTYPE=SNV	AD:DP:AF:NC:FC:RC:PM:QM:MQ:NM	63361,36:63397:9.99E-01,5.68E-04:19:36628,20:26733,16:26.8:41.0:60.0:1.1
MT	3148	.	T	C	.	clustered;near_indel	GENE=ENSMUSG00000064341;MSI=1.0;MSINT=1;5pFlank=ATACTCACTATTCGGAGCTT;3pFlank=ACGAGCCGTAGCCCAAACAA;VARTYPE=SNV	AD:DP:AF:NC:FC:RC:PM:QM:MQ:NM	63528,11:63539:1.00E+00,1.73E-04:4:36834,5:26694,6:29.0:41.0:60.0:1.0
MT	3151	.	G	T	.	clustered;near_indel	GENE=ENSMUSG00000064341;MSI=1.0;MSINT=1;5pFlank=CTCACTATTCGGAGCTTTAC;3pFlank=AGCCGTAGCCCAAACAATTT;VARTYPE=SNV	AD:DP:AF:NC:FC:RC:PM:QM:MQ:NM	63778,1:63779:1.00E+00,1.57E-05:47:36376,1:27402,0:34.0:41.0:60.0:1.0
MT	3153	.	G	A	.	clustered;near_indel	GENE=ENSMUSG00000064341;MSI=2.0;MSINT=1;5pFlank=CACTATTCGGAGCTTTACGA;3pFlank=CCGTAGCCCAAACAATTTCA;VARTYPE=SNV	AD:DP:AF:NC:FC:RC:PM:QM:MQ:NM	63525,1:63526:1.00E+00,1.57E-05:46:36076,1:27449,0:6.0:41.0:60.0:1.0
MT	3154	.	C	A	.	clustered;near_indel	GENE=ENSMUSG00000064341;MSI=2.0;MSINT=1;5pFlank=ACTATTCGGAGCTTTACGAG;3pFlank=CGTAGCCCAAACAATTTCAT;VARTYPE=SNV	AD:DP:AF:NC:FC:RC:PM:QM:MQ:NM	63591,1:63592:1.00E+00,1.57E-05:62:36064,0:27527,1:45.0:41.0:60.0:1.0
MT	3157	.	T	C	.	clustered;near_indel	GENE=ENSMUSG00000064341;MSI=1.0;MSINT=1;5pFlank=ATTCGGAGCTTTACGAGCCG;3pFlank=AGCCCAAACAATTTCATATG;VARTYPE=SNV	AD:DP:AF:NC:FC:RC:PM:QM:MQ:NM	63313,43:63356:9.99E-01,6.79E-04:21:35959,25:27354,18:28.9:41.0:60.0:1.1
MT	3159	.	G	T	.	clustered;near_indel	GENE=ENSMUSG00000064341;MSI=3.0;MSINT=1;5pFlank=TCGGAGCTTTACGAGCCGTA;3pFlank=CCCAAACAATTTCATATGAA;VARTYPE=SNV	AD:DP:AF:NC:FC:RC:PM:QM:MQ:NM	64442,2:64444:1.00E+00,3.10E-05:40:35490,2:28952,0:21.5:41.0:60.0:1.0
MT	3160	.	C	A	.	clustered;near_indel	GENE=ENSMUSG00000064341;MSI=3.0;MSINT=1;5pFlank=CGGAGCTTTACGAGCCGTAG;3pFlank=CCAAACAATTTCATATGAAG;VARTYPE=SNV	AD:DP:AF:NC:FC:RC:PM:QM:MQ:NM	64430,2:64432:1.00E+00,3.10E-05:57:35436,0:28994,2:44.5:41.0:60.0:1.0
MT	3162	.	C	A	.	clustered;near_indel	GENE=ENSMUSG00000064341;MSI=3.0;MSINT=1;5pFlank=GAGCTTTACGAGCCGTAGCC;3pFlank=AAACAATTTCATATGAAGTA;VARTYPE=SNV	AD:DP:AF:NC:FC:RC:PM:QM:MQ:NM	64656,2:64658:1.00E+00,3.09E-05:41:35244,0:29412,2:1.5:41.0:60.0:0.5
MT	3188	.	A	G	.	clustered;near_indel	GENE=ENSMUSG00000064341;MSI=1.0;MSINT=1;5pFlank=ATTTCATATGAAGTAACCAT;3pFlank=GCTATTATCCTTTTATCAGT;VARTYPE=SNV	AD:DP:AF:NC:FC:RC:PM:QM:MQ:NM	61116,243:61359:9.96E-01,3.96E-03:32:31052,126:30064,117:26.1:41.0:60.0:1.1
MT	3189	.	G	A	.	clustered;near_indel	GENE=ENSMUSG00000064341;MSI=1.0;MSINT=1;5pFlank=TTTCATATGAAGTAACCATA;3pFlank=CTATTATCCTTTTATCAGTT;VARTYPE=SNV	AD:DP:AF:NC:FC:RC:PM:QM:MQ:NM	61427,1:61428:1.00E+00,1.63E-05:62:31095,1:30332,0:41.0:41.0:60.0:1.0
MT	3191	.	T	C	.	clustered;near_indel	GENE=ENSMUSG00000064341;MSI=1.0;MSINT=1;5pFlank=TCATATGAAGTAACCATAGC;3pFlank=ATTATCCTTTTATCAGTTCT;VARTYPE=SNV	AD:DP:AF:NC:FC:RC:PM:QM:MQ:NM	61604,6:61610:1.00E+00,9.74E-05:23:31238,3:30366,3:24.7:41.0:60.0:1.0
MT	3205	.	C	T	.	clustered;near_indel	GENE=ENSMUSG00000064341;MSI=1.0;MSINT=1;5pFlank=CATAGCTATTATCCTTTTAT;3pFlank=AGTTCTATTAATAAATGGAT;VARTYPE=SNV	AD:DP:AF:NC:FC:RC:PM:QM:MQ:NM	62185,1:62186:1.00E+00,1.61E-05:34:29219,0:32966,1:57.0:41.0:60.0:2.0
MT	3210	.	C	A	.	clustered;near_indel	GENE=ENSMUSG00000064341;MSI=1.0;MSINT=1;5pFlank=CTATTATCCTTTTATCAGTT;3pFlank=TATTAATAAATGGATCCTAC;VARTYPE=SNV	AD:DP:AF:NC:FC:RC:PM:QM:MQ:NM	61824,1:61825:1.00E+00,1.62E-05:83:28285,0:33539,1:31.0:41.0:60.0:1.0
MT	3213	.	TTAA	T	.	clustered	GENE=ENSMUSG00000064341;MSI=2.0;MSINT=1;5pFlank=TTATCCTTTTATCAGTTCTA;3pFlank=TAAATGGATCCTACTCTCTA;VARTYPE=Deletion	AD:DP:AF:NC:FC:RC:PM:QM:MQ:NM	62079,1:62080:1.00E+00,1.61E-05:15:27395,0:34684,1:65.0:41.0:60.0:0.0
MT	3224	.	A	G	.	clustered;near_indel	GENE=ENSMUSG00000064341;MSI=1.0;MSINT=1;5pFlank=TCAGTTCTATTAATAAATGG;3pFlank=TCCTACTCTCTACAAACACT;VARTYPE=SNV	AD:DP:AF:NC:FC:RC:PM:QM:MQ:NM	58638,1907:60545:9.69E-01,3.15E-02:46:24882,818:33756,1089:26.2:41.0:60.0:1.1
MT	3226	.	C	A	.	clustered;near_indel	GENE=ENSMUSG00000064341;MSI=2.0;MSINT=1;5pFlank=AGTTCTATTAATAAATGGAT;3pFlank=CTACTCTCTACAAACACTTA;VARTYPE=SNV	AD:DP:AF:NC:FC:RC:PM:QM:MQ:NM	60585,2:60587:1.00E+00,3.30E-05:29:25411,1:35174,1:9.0:41.0:60.0:1.0
MT	3227	.	CTACTCTCTACAAACACTTATTACAACCCAAGAACACATATGATTACTTCTGCCAGCCTGACCCATAGCCATAATATGATTTATCTCAACCCTAGCAGAAACAAACCGGGCC	TCGTGATTTTCAGCTTTCTCGCCATATTCCAT	.	clustered	GENE=ENSMUSG00000064341;MSI=5.0;MSINT=1;5pFlank=GTTCTATTAATAAATGGATC;3pFlank=CCCTTCGACCTGACAGAAGG;VARTYPE=Complex	AD:DP:AF:NC:FC:RC:PM:QM:MQ:NM	60599,2:60601:1.00E+00,3.30E-05:34:25224,1:35374,1:25.0:41.0:60.0:0.0
MT	3227	.	C	A	.	clustered;near_indel	GENE=ENSMUSG00000064341;MSI=1.0;MSINT=1;5pFlank=GTTCTATTAATAAATGGATC;3pFlank=TACTCTCTACAAACACTTAT;VARTYPE=SNV	AD:DP:AF:NC:FC:RC:PM:QM:MQ:NM	60600,1:60601:1.00E+00,1.65E-05:34:25224,0:35374,1:14.0:41.0:60.0:1.0
MT	3228	.	T	C	.	clustered;near_indel	GENE=ENSMUSG00000064341;MSI=1.0;MSINT=1;5pFlank=TTCTATTAATAAATGGATCC;3pFlank=ACTCTCTACAAACACTTATT;VARTYPE=SNV	AD:DP:AF:NC:FC:RC:PM:QM:MQ:NM	60156,624:60780:9.90E-01,1.03E-02:31:25131,245:35025,379:26.4:41.0:60.0:1.1
MT	3234	.	C	G	.	clustered;near_indel	GENE=ENSMUSG00000064341;MSI=3.0;MSINT=2;5pFlank=TAATAAATGGATCCTACTCT;3pFlank=TACAAACACTTATTACAACC;VARTYPE=SNV	AD:DP:AF:NC:FC:RC:PM:QM:MQ:NM	61321,1:61322:1.00E+00,1.63E-05:32:25192,0:36129,1:40.0:41.0:60.0:1.0
MT	3237	.	C	T	.	clustered;near_indel	GENE=ENSMUSG00000064341;MSI=3.0;MSINT=1;5pFlank=TAAATGGATCCTACTCTCTA;3pFlank=AAACACTTATTACAACCCAA;VARTYPE=SNV	AD:DP:AF:NC:FC:RC:PM:QM:MQ:NM	62125,35:62160:9.99E-01,5.63E-04:32:25446,14:36679,21:22.4:41.0:60.0:1.1
MT	3239	.	A	T	.	clustered;near_indel	GENE=ENSMUSG00000064341;MSI=3.0;MSINT=1;5pFlank=AATGGATCCTACTCTCTACA;3pFlank=ACACTTATTACAACCCAAGA;VARTYPE=SNV	AD:DP:AF:NC:FC:RC:PM:QM:MQ:NM	62539,1:62540:1.00E+00,1.60E-05:93:25808,1:36731,0:28.0:41.0:60.0:1.0
MT	3241	.	C	A	.	clustered;near_indel	GENE=ENSMUSG00000064341;MSI=1.0;MSINT=1;5pFlank=TGGATCCTACTCTCTACAAA;3pFlank=ACTTATTACAACCCAAGAAC;VARTYPE=SNV	AD:DP:AF:NC:FC:RC:PM:QM:MQ:NM	62806,2:62808:1.00E+00,3.18E-05:24:26024,0:36781,2:20.0:41.0:60.0:1.0
MT	3241	.	C	G	.	clustered;near_indel	GENE=ENSMUSG00000064341;MSI=1.0;MSINT=1;5pFlank=TGGATCCTACTCTCTACAAA;3pFlank=ACTTATTACAACCCAAGAAC;VARTYPE=SNV	AD:DP:AF:NC:FC:RC:PM:QM:MQ:NM	62807,1:62808:1.00E+00,1.59E-05:24:26024,0:36781,1:4.0:41.0:60.0:1.0
MT	3243	.	C	G	.	clustered;near_indel	GENE=ENSMUSG00000064341;MSI=2.0;MSINT=1;5pFlank=GATCCTACTCTCTACAAACA;3pFlank=TTATTACAACCCAAGAACAC;VARTYPE=SNV	AD:DP:AF:NC:FC:RC:PM:QM:MQ:NM	62722,1:62723:1.00E+00,1.59E-05:23:26048,0:36674,1:47.0:41.0:60.0:1.0
MT	3248	.	T	C	.	clustered;near_indel	GENE=ENSMUSG00000064341;MSI=2.0;MSINT=3;5pFlank=TACTCTCTACAAACACTTAT;3pFlank=ACAACCCAAGAACACATATG;VARTYPE=SNV	AD:DP:AF:NC:FC:RC:PM:QM:MQ:NM	62860,89:62949:9.99E-01,1.41E-03:43:25948,38:36912,51:22.9:41.0:60.0:1.0
MT	3249	.	A	T	.	clustered;near_indel	GENE=ENSMUSG00000064341;MSI=1.0;MSINT=1;5pFlank=ACTCTCTACAAACACTTATT;3pFlank=CAACCCAAGAACACATATGA;VARTYPE=SNV	AD:DP:AF:NC:FC:RC:PM:QM:MQ:NM	63145,2:63147:1.00E+00,3.17E-05:23:25783,1:37362,1:45.0:41.0:60.0:1.0
MT	3253	.	C	A	.	clustered;near_indel	GENE=ENSMUSG00000064341;MSI=3.0;MSINT=1;5pFlank=TCTACAAACACTTATTACAA;3pFlank=CCAAGAACACATATGATTAC;VARTYPE=SNV	AD:DP:AF:NC:FC:RC:PM:QM:MQ:NM	62776,1:62777:1.00E+00,1.59E-05:35:25887,0:36889,1:9.0:41.0:60.0:2.0
MT	3254	.	C	A	.	clustered;near_indel	GENE=ENSMUSG00000064341;MSI=3.0;MSINT=1;5pFlank=CTACAAACACTTATTACAAC;3pFlank=CAAGAACACATATGATTACT;VARTYPE=SNV	AD:DP:AF:NC:FC:RC:PM:QM:MQ:NM	62868,1:62869:1.00E+00,1.59E-05:61:25881,0:36987,1:7.0:41.0:60.0:1.0
MT	3255	.	C	A	.	clustered;near_indel	GENE=ENSMUSG00000064341;MSI=2.0;MSINT=1;5pFlank=TACAAACACTTATTACAACC;3pFlank=AAGAACACATATGATTACTT;VARTYPE=SNV	AD:DP:AF:NC:FC:RC:PM:QM:MQ:NM	63076,1:63077:1.00E+00,1.59E-05:43:26019,0:37057,1:7.0:41.0:60.0:1.0
MT	3258	.	G	C	.	clustered;near_indel	GENE=ENSMUSG00000064341;MSI=2.0;MSINT=1;5pFlank=AAACACTTATTACAACCCAA;3pFlank=AACACATATGATTACTTCTG;VARTYPE=SNV	AD:DP:AF:NC:FC:RC:PM:QM:MQ:NM	62889,1:62890:1.00E+00,1.59E-05:37:26308,1:36581,0:41.0:41.0:60.0:1.0
MT	3261	.	C	A	.	clustered;near_indel	GENE=ENSMUSG00000064341;MSI=2.0;MSINT=2;5pFlank=CACTTATTACAACCCAAGAA;3pFlank=ACATATGATTACTTCTGCCA;VARTYPE=SNV	AD:DP:AF:NC:FC:RC:PM:QM:MQ:NM	63108,1:63109:1.00E+00,1.58E-05:19:26841,0:36267,1:17.0:41.0:60.0:1.0
MT	3263	.	C	A	.	clustered;near_indel	GENE=ENSMUSG00000064341;MSI=2.0;MSINT=2;5pFlank=CTTATTACAACCCAAGAACA;3pFlank=ATATGATTACTTCTGCCAGC;VARTYPE=SNV	AD:DP:AF:NC:FC:RC:PM:QM:MQ:NM	63985,1:63986:1.00E+00,1.56E-05:25:27794,0:36191,1:29.0:41.0:60.0:1.0
MT	3268	.	G	A	.	clustered;near_indel	GENE=ENSMUSG00000064341;MSI=1.0;MSINT=1;5pFlank=TACAACCCAAGAACACATAT;3pFlank=ATTACTTCTGCCAGCCTGAC;VARTYPE=SNV	AD:DP:AF:NC:FC:RC:PM:QM:MQ:NM	64147,1:64148:1.00E+00,1.56E-05:30:27850,1:36297,0:13.0:41.0:60.0:1.0
MT	3270	.	T	C	.	clustered;near_indel	GENE=ENSMUSG00000064341;MSI=2.0;MSINT=1;5pFlank=CAACCCAAGAACACATATGA;3pFlank=TACTTCTGCCAGCCTGACCC;VARTYPE=SNV	AD:DP:AF:NC:FC:RC:PM:QM:MQ:NM	63961,24:63985:1.00E+00,3.75E-04:35:28145,12:35816,12:25.9:41.0:60.0:1.0
MT	3271	.	T	C	.	clustered;near_indel	GENE=ENSMUSG00000064341;MSI=1.0;MSINT=1;5pFlank=AACCCAAGAACACATATGAT;3pFlank=ACTTCTGCCAGCCTGACCCA;VARTYPE=SNV	AD:DP:AF:NC:FC:RC:PM:QM:MQ:NM	63933,60:63993:9.99E-01,9.38E-04:8:28201,29:35732,31:24.9:41.0:60.0:1.1
MT	3272	.	A	G	.	clustered;near_indel	GENE=ENSMUSG00000064341;MSI=1.0;MSINT=1;5pFlank=ACCCAAGAACACATATGATT;3pFlank=CTTCTGCCAGCCTGACCCAT;VARTYPE=SNV	AD:DP:AF:NC:FC:RC:PM:QM:MQ:NM	64091,1:64092:1.00E+00,1.56E-05:7:28200,1:35891,0:48.0:41.0:60.0:3.0
MT	3282	.	G	A	.	clustered;near_indel	GENE=ENSMUSG00000064341;MSI=2.0;MSINT=1;5pFlank=ACATATGATTACTTCTGCCA;3pFlank=CCTGACCCATAGCCATAATA;VARTYPE=SNV	AD:DP:AF:NC:FC:RC:PM:QM:MQ:NM	63334,2:63336:1.00E+00,3.16E-05:29:29526,0:33808,2:27.0:41.0:60.0:1.0
MT	3283	.	C	T	.	clustered;near_indel	GENE=ENSMUSG00000064341;MSI=2.0;MSINT=1;5pFlank=CATATGATTACTTCTGCCAG;3pFlank=CTGACCCATAGCCATAATAT;VARTYPE=SNV	AD:DP:AF:NC:FC:RC:PM:QM:MQ:NM	62094,1:62095:1.00E+00,1.61E-05:32:29496,1:32598,0:39.0:41.0:60.0:1.0
MT	3286	.	G	A	.	clustered;near_indel	GENE=ENSMUSG00000064341;MSI=1.0;MSINT=1;5pFlank=ATGATTACTTCTGCCAGCCT;3pFlank=ACCCATAGCCATAATATGAT;VARTYPE=SNV	AD:DP:AF:NC:FC:RC:PM:QM:MQ:NM	62185,1:62186:1.00E+00,1.61E-05:20:30374,1:31810,0:57.0:41.0:60.0:1.0
MT	3286	.	G	T	.	clustered;near_indel	GENE=ENSMUSG00000064341;MSI=1.0;MSINT=1;5pFlank=ATGATTACTTCTGCCAGCCT;3pFlank=ACCCATAGCCATAATATGAT;VARTYPE=SNV	AD:DP:AF:NC:FC:RC:PM:QM:MQ:NM	62185,1:62186:1.00E+00,1.61E-05:20:30374,1:31810,0:41.0:41.0:60.0:1.0
MT	3288	.	C	A	.	clustered;near_indel	GENE=ENSMUSG00000064341;MSI=3.0;MSINT=1;5pFlank=GATTACTTCTGCCAGCCTGA;3pFlank=CCATAGCCATAATATGATTT;VARTYPE=SNV	AD:DP:AF:NC:FC:RC:PM:QM:MQ:NM	62449,1:62450:1.00E+00,1.60E-05:16:31027,0:31422,1:23.0:41.0:60.0:1.0
MT	3290	.	C	T	.	clustered;near_indel	GENE=ENSMUSG00000064341;MSI=1.0;MSINT=1;5pFlank=TTACTTCTGCCAGCCTGACC;3pFlank=ATAGCCATAATATGATTTAT;VARTYPE=SNV	AD:DP:AF:NC:FC:RC:PM:QM:MQ:NM	62096,12:62108:1.00E+00,1.93E-04:26:31150,7:30946,5:29.2:41.0:60.0:1.1
MT	3295	.	C	T	.	clustered;near_indel	GENE=ENSMUSG00000064341;MSI=2.0;MSINT=1;5pFlank=TCTGCCAGCCTGACCCATAG;3pFlank=CATAATATGATTTATCTCAA;VARTYPE=SNV	AD:DP:AF:NC:FC:RC:PM:QM:MQ:NM	62957,10:62967:1.00E+00,1.59E-04:31:32126,6:30830,4:17.5:41.0:60.0:1.0
MT	3295	.	C	A	.	clustered;near_indel	GENE=ENSMUSG00000064341;MSI=2.0;MSINT=1;5pFlank=TCTGCCAGCCTGACCCATAG;3pFlank=CATAATATGATTTATCTCAA;VARTYPE=SNV	AD:DP:AF:NC:FC:RC:PM:QM:MQ:NM	62966,1:62967:1.00E+00,1.59E-05:31:32126,0:30830,1:50.0:41.0:60.0:1.0
MT	3304	.	G	T	.	clustered;near_indel	GENE=ENSMUSG00000064341;MSI=1.0;MSINT=1;5pFlank=CTGACCCATAGCCATAATAT;3pFlank=ATTTATCTCAACCCTAGCAG;VARTYPE=SNV	AD:DP:AF:NC:FC:RC:PM:QM:MQ:NM	66063,2:66065:1.00E+00,3.03E-05:36:34588,2:31475,0:29.0:41.0:60.0:1.0
MT	3312	.	T	C	.	clustered;near_indel	GENE=ENSMUSG00000064341;MSI=2.0;MSINT=2;5pFlank=TAGCCATAATATGATTTATC;3pFlank=CAACCCTAGCAGAAACAAAC;VARTYPE=SNV	AD:DP:AF:NC:FC:RC:PM:QM:MQ:NM	65178,6:65184:1.00E+00,9.20E-05:2:35341,1:29837,5:19.3:41.0:60.0:1.0
MT	3316	.	C	A	.	clustered;near_indel	GENE=ENSMUSG00000064341;MSI=3.0;MSINT=1;5pFlank=CATAATATGATTTATCTCAA;3pFlank=CCTAGCAGAAACAAACCGGG;VARTYPE=SNV	AD:DP:AF:NC:FC:RC:PM:QM:MQ:NM	63838,1:63839:1.00E+00,1.57E-05:16:34920,0:28918,1:22.0:41.0:60.0:1.0
MT	3320	.	A	G	.	clustered;near_indel	GENE=ENSMUSG00000064341;MSI=1.0;MSINT=1;5pFlank=ATATGATTTATCTCAACCCT;3pFlank=GCAGAAACAAACCGGGCCCC;VARTYPE=SNV	AD:DP:AF:NC:FC:RC:PM:QM:MQ:NM	64592,8:64600:1.00E+00,1.24E-04:68:35202,4:29390,4:25.5:41.0:60.0:1.2
MT	3321	.	G	A	.	clustered;near_indel	GENE=ENSMUSG00000064341;MSI=1.0;MSINT=1;5pFlank=TATGATTTATCTCAACCCTA;3pFlank=CAGAAACAAACCGGGCCCCC;VARTYPE=SNV	AD:DP:AF:NC:FC:RC:PM:QM:MQ:NM	64839,1:64840:1.00E+00,1.54E-05:29:35386,1:29452,0:12.0:41.0:60.0:1.0
MT	3321	.	G	T	.	clustered;near_indel	GENE=ENSMUSG00000064341;MSI=1.0;MSINT=1;5pFlank=TATGATTTATCTCAACCCTA;3pFlank=CAGAAACAAACCGGGCCCCC;VARTYPE=SNV	AD:DP:AF:NC:FC:RC:PM:QM:MQ:NM	64839,1:64840:1.00E+00,1.54E-05:29:35386,0:29452,1:49.0:41.0:60.0:1.0
MT	3324	.	G	A	.	clustered;near_indel	GENE=ENSMUSG00000064341;MSI=3.0;MSINT=1;5pFlank=GATTTATCTCAACCCTAGCA;3pFlank=AAACAAACCGGGCCCCCTTC;VARTYPE=SNV	AD:DP:AF:NC:FC:RC:PM:QM:MQ:NM	65276,2:65278:1.00E+00,3.06E-05:27:35614,2:29661,0:11.5:41.0:60.0:1.0
MT	3324	.	G	T	.	clustered;near_indel	GENE=ENSMUSG00000064341;MSI=3.0;MSINT=1;5pFlank=GATTTATCTCAACCCTAGCA;3pFlank=AAACAAACCGGGCCCCCTTC;VARTYPE=SNV	AD:DP:AF:NC:FC:RC:PM:QM:MQ:NM	65277,1:65278:1.00E+00,1.53E-05:27:35614,1:29661,0:3.0:41.0:60.0:1.0
MT	3333	.	C	A	.	clustered;near_indel	GENE=ENSMUSG00000064341;MSI=3.0;MSINT=1;5pFlank=CAACCCTAGCAGAAACAAAC;3pFlank=GGGCCCCCTTCGACCTGACA;VARTYPE=SNV	AD:DP:AF:NC:FC:RC:PM:QM:MQ:NM	63909,1:63910:1.00E+00,1.56E-05:43:38124,0:25785,1:32.0:41.0:60.0:3.0
MT	3335	.	G	T	.	clustered;near_indel	GENE=ENSMUSG00000064341;MSI=3.0;MSINT=1;5pFlank=ACCCTAGCAGAAACAAACCG;3pFlank=GCCCCCTTCGACCTGACAGA;VARTYPE=SNV	AD:DP:AF:NC:FC:RC:PM:QM:MQ:NM	63685,1:63686:1.00E+00,1.57E-05:23:38073,1:25612,0:11.0:41.0:60.0:1.0
MT	3336	.	G	T	.	clustered;near_indel	GENE=ENSMUSG00000064341;MSI=5.0;MSINT=1;5pFlank=CCCTAGCAGAAACAAACCGG;3pFlank=CCCCCTTCGACCTGACAGAA;VARTYPE=SNV	AD:DP:AF:NC:FC:RC:PM:QM:MQ:NM	63679,4:63683:1.00E+00,6.28E-05:38:38115,4:25563,0:24.5:41.0:60.0:1.0
MT	3336	.	G	A	.	clustered;near_indel	GENE=ENSMUSG00000064341;MSI=5.0;MSINT=1;5pFlank=CCCTAGCAGAAACAAACCGG;3pFlank=CCCCCTTCGACCTGACAGAA;VARTYPE=SNV	AD:DP:AF:NC:FC:RC:PM:QM:MQ:NM	63682,1:63683:1.00E+00,1.57E-05:38:38115,1:25563,0:17.0:41.0:60.0:2.0
MT	3337	.	C	A	.	clustered;near_indel	GENE=ENSMUSG00000064341;MSI=5.0;MSINT=1;5pFlank=CCTAGCAGAAACAAACCGGG;3pFlank=CCCCTTCGACCTGACAGAAG;VARTYPE=SNV	AD:DP:AF:NC:FC:RC:PM:QM:MQ:NM	63756,2:63758:1.00E+00,3.14E-05:47:38279,0:25477,2:45.0:41.0:60.0:1.0
MT	3340	.	C	A	.	clustered;near_indel	GENE=ENSMUSG00000064341;MSI=5.0;MSINT=1;5pFlank=AGCAGAAACAAACCGGGCCC;3pFlank=CTTCGACCTGACAGAAGGAG;VARTYPE=SNV	AD:DP:AF:NC:FC:RC:PM:QM:MQ:NM	63943,1:63944:1.00E+00,1.56E-05:31:38279,0:25664,1:12.0:41.0:60.0:1.0
MT	3341	.	CT	C	.	clustered	GENE=ENSMUSG00000064341;MSI=5.0;MSINT=1;5pFlank=GCAGAAACAAACCGGGCCCC;3pFlank=TCGACCTGACAGAAGGAGAA;VARTYPE=Deletion	AD:DP:AF:NC:FC:RC:PM:QM:MQ:NM	65518,1:65519:1.00E+00,1.53E-05:617:40496,0:25022,1:23.0:41.0:60.0:1.0
MT	3344	.	C	A	.	clustered;near_indel	GENE=ENSMUSG00000064341;MSI=1.0;MSINT=1;5pFlank=GAAACAAACCGGGCCCCCTT;3pFlank=GACCTGACAGAAGGAGAATC;VARTYPE=SNV	AD:DP:AF:NC:FC:RC:PM:QM:MQ:NM	67107,1:67108:1.00E+00,1.49E-05:21:40542,1:26565,0:35.0:41.0:60.0:1.0
MT	3345	.	G	A	.	clustered;near_indel	GENE=ENSMUSG00000064341;MSI=1.0;MSINT=1;5pFlank=AAACAAACCGGGCCCCCTTC;3pFlank=ACCTGACAGAAGGAGAATCA;VARTYPE=SNV	AD:DP:AF:NC:FC:RC:PM:QM:MQ:NM	67741,1:67742:1.00E+00,1.48E-05:23:41038,1:26702,0:42.0:41.0:60.0:1.0
MT	3345	.	G	T	.	clustered;near_indel	GENE=ENSMUSG00000064341;MSI=1.0;MSINT=1;5pFlank=AAACAAACCGGGCCCCCTTC;3pFlank=ACCTGACAGAAGGAGAATCA;VARTYPE=SNV	AD:DP:AF:NC:FC:RC:PM:QM:MQ:NM	67741,1:67742:1.00E+00,1.48E-05:23:41038,1:26702,0:7.0:41.0:60.0:2.0
MT	3350	.	G	T	.	clustered;near_indel	GENE=ENSMUSG00000064341;MSI=1.0;MSINT=1;5pFlank=AACCGGGCCCCCTTCGACCT;3pFlank=ACAGAAGGAGAATCAGAATT;VARTYPE=SNV	AD:DP:AF:NC:FC:RC:PM:QM:MQ:NM	72180,1:72181:1.00E+00,1.39E-05:22:43867,1:28313,0:10.0:41.0:60.0:1.0
MT	3354	.	G	A	.	clustered;near_indel	GENE=ENSMUSG00000064341;MSI=2.0;MSINT=1;5pFlank=GGGCCCCCTTCGACCTGACA;3pFlank=AAGGAGAATCAGAATTAGTA;VARTYPE=SNV	AD:DP:AF:NC:FC:RC:PM:QM:MQ:NM	73593,1:73594:1.00E+00,1.36E-05:27:44560,1:29033,0:10.0:41.0:60.0:1.0
MT	3358	.	G	A	.	clustered;near_indel	GENE=ENSMUSG00000064341;MSI=2.0;MSINT=2;5pFlank=CCCCTTCGACCTGACAGAAG;3pFlank=AGAATCAGAATTAGTATCAG;VARTYPE=SNV	AD:DP:AF:NC:FC:RC:PM:QM:MQ:NM	75007,1:75008:1.00E+00,1.33E-05:27:45074,0:29932,1:13.0:41.0:60.0:1.0
MT	3358	.	G	T	.	clustered;near_indel	GENE=ENSMUSG00000064341;MSI=2.0;MSINT=2;5pFlank=CCCCTTCGACCTGACAGAAG;3pFlank=AGAATCAGAATTAGTATCAG;VARTYPE=SNV	AD:DP:AF:NC:FC:RC:PM:QM:MQ:NM	75007,1:75008:1.00E+00,1.33E-05:27:45074,1:29932,0:3.0:41.0:60.0:1.0
MT	3366	.	G	T	.	clustered;near_indel	GENE=ENSMUSG00000064341;MSI=2.0;MSINT=1;5pFlank=ACCTGACAGAAGGAGAATCA;3pFlank=AATTAGTATCAGGGTTTAAC;VARTYPE=SNV	AD:DP:AF:NC:FC:RC:PM:QM:MQ:NM	76081,1:76082:1.00E+00,1.31E-05:31:45315,1:30766,0:11.0:41.0:60.0:1.0
MT	3369	.	T	C	.	clustered;near_indel	GENE=ENSMUSG00000064341;MSI=2.0;MSINT=1;5pFlank=TGACAGAAGGAGAATCAGAA;3pFlank=TAGTATCAGGGTTTAACGTA;VARTYPE=SNV	AD:DP:AF:NC:FC:RC:PM:QM:MQ:NM	75795,3:75798:1.00E+00,3.96E-05:55:44268,3:31527,0:18.7:41.0:60.0:1.0
MT	3373	.	T	A	.	clustered;near_indel	GENE=ENSMUSG00000064341;MSI=1.0;MSINT=1;5pFlank=AGAAGGAGAATCAGAATTAG;3pFlank=ATCAGGGTTTAACGTAGAAT;VARTYPE=SNV	AD:DP:AF:NC:FC:RC:PM:QM:MQ:NM	75444,6:75450:1.00E+00,7.95E-05:21:43648,4:31796,2:17.0:41.0:60.0:1.0
MT	3377	.	A	G	.	clustered;near_indel	GENE=ENSMUSG00000064341;MSI=3.0;MSINT=1;5pFlank=GGAGAATCAGAATTAGTATC;3pFlank=GGGTTTAACGTAGAATACGC;VARTYPE=SNV	AD:DP:AF:NC:FC:RC:PM:QM:MQ:NM	75178,1:75179:1.00E+00,1.33E-05:26:42461,1:32717,0:32.0:41.0:60.0:1.0
MT	3380	.	G	A	.	clustered;near_indel	GENE=ENSMUSG00000064341;MSI=3.0;MSINT=1;5pFlank=GAATCAGAATTAGTATCAGG;3pFlank=TTTAACGTAGAATACGCAGC;VARTYPE=SNV	AD:DP:AF:NC:FC:RC:PM:QM:MQ:NM	75253,1:75254:1.00E+00,1.33E-05:38:41753,1:33500,0:13.0:41.0:60.0:1.0
MT	3384	.	A	G	.	clustered;near_indel	GENE=ENSMUSG00000064341;MSI=2.0;MSINT=1;5pFlank=CAGAATTAGTATCAGGGTTT;3pFlank=ACGTAGAATACGCAGCCGGC;VARTYPE=SNV	AD:DP:AF:NC:FC:RC:PM:QM:MQ:NM	75541,19:75560:1.00E+00,2.51E-04:26:41290,10:34251,9:23.4:41.0:60.0:1.0
MT	3387	.	G	A	.	clustered;near_indel	GENE=ENSMUSG00000064341;MSI=1.0;MSINT=1;5pFlank=AATTAGTATCAGGGTTTAAC;3pFlank=TAGAATACGCAGCCGGCCCA;VARTYPE=SNV	AD:DP:AF:NC:FC:RC:PM:QM:MQ:NM	76312,2:76314:1.00E+00,2.62E-05:33:40992,0:35320,2:19.0:41.0:60.0:1.0
MT	3390	.	G	T	.	clustered;near_indel	GENE=ENSMUSG00000064341;MSI=2.0;MSINT=1;5pFlank=TAGTATCAGGGTTTAACGTA;3pFlank=AATACGCAGCCGGCCCATTC;VARTYPE=SNV	AD:DP:AF:NC:FC:RC:PM:QM:MQ:NM	75883,2:75885:1.00E+00,2.64E-05:63:39942,2:35940,0:14.5:41.0:60.0:1.5
MT	3390	.	G	C	.	clustered;near_indel	GENE=ENSMUSG00000064341;MSI=2.0;MSINT=1;5pFlank=TAGTATCAGGGTTTAACGTA;3pFlank=AATACGCAGCCGGCCCATTC;VARTYPE=SNV	AD:DP:AF:NC:FC:RC:PM:QM:MQ:NM	75884,1:75885:1.00E+00,1.32E-05:63:39942,1:35940,0:49.0:41.0:60.0:1.0
MT	3394	.	A	T	.	clustered;near_indel	GENE=ENSMUSG00000064341;MSI=1.0;MSINT=1;5pFlank=ATCAGGGTTTAACGTAGAAT;3pFlank=CGCAGCCGGCCCATTCGCGT;VARTYPE=SNV	AD:DP:AF:NC:FC:RC:PM:QM:MQ:NM	76036,12:76048:1.00E+00,1.58E-04:7:39497,9:36539,3:30.5:41.0:60.0:1.0
MT	3396	.	G	A	.	clustered;near_indel	GENE=ENSMUSG00000064341;MSI=1.0;MSINT=1;5pFlank=CAGGGTTTAACGTAGAATAC;3pFlank=CAGCCGGCCCATTCGCGTTA;VARTYPE=SNV	AD:DP:AF:NC:FC:RC:PM:QM:MQ:NM	75260,1:75261:1.00E+00,1.33E-05:41:39348,0:35912,1:31.0:41.0:60.0:1.0
MT	3399	.	G	T	.	clustered;near_indel	GENE=ENSMUSG00000064341;MSI=2.0;MSINT=1;5pFlank=GGTTTAACGTAGAATACGCA;3pFlank=CCGGCCCATTCGCGTTATTC;VARTYPE=SNV	AD:DP:AF:NC:FC:RC:PM:QM:MQ:NM	74778,1:74779:1.00E+00,1.34E-05:42:38492,1:36286,0:4.0:41.0:60.0:1.0
MT	3401	.	C	T	.	clustered;near_indel	GENE=ENSMUSG00000064341;MSI=2.0;MSINT=1;5pFlank=TTTAACGTAGAATACGCAGC;3pFlank=GGCCCATTCGCGTTATTCTT;VARTYPE=SNV	AD:DP:AF:NC:FC:RC:PM:QM:MQ:NM	74351,1:74352:1.00E+00,1.34E-05:39:37473,0:36878,1:36.0:41.0:60.0:1.0
MT	3402	.	G	A	.	clustered;near_indel	GENE=ENSMUSG00000064341;MSI=2.0;MSINT=1;5pFlank=TTAACGTAGAATACGCAGCC;3pFlank=GCCCATTCGCGTTATTCTTT;VARTYPE=SNV	AD:DP:AF:NC:FC:RC:PM:QM:MQ:NM	74566,2:74568:1.00E+00,2.68E-05:41:37600,1:36965,1:16.5:41.0:60.0:1.0
MT	3402	.	G	T	.	clustered;near_indel	GENE=ENSMUSG00000064341;MSI=2.0;MSINT=1;5pFlank=TTAACGTAGAATACGCAGCC;3pFlank=GCCCATTCGCGTTATTCTTT;VARTYPE=SNV	AD:DP:AF:NC:FC:RC:PM:QM:MQ:NM	74567,1:74568:1.00E+00,1.34E-05:41:37600,0:36965,1:20.0:41.0:60.0:1.0
MT	3403	.	G	T	.	clustered;near_indel	GENE=ENSMUSG00000064341;MSI=3.0;MSINT=1;5pFlank=TAACGTAGAATACGCAGCCG;3pFlank=CCCATTCGCGTTATTCTTTA;VARTYPE=SNV	AD:DP:AF:NC:FC:RC:PM:QM:MQ:NM	74340,1:74341:1.00E+00,1.35E-05:44:37243,1:37097,0:22.0:41.0:60.0:1.0
MT	3404	.	C	T	.	clustered;near_indel	GENE=ENSMUSG00000064341;MSI=3.0;MSINT=1;5pFlank=AACGTAGAATACGCAGCCGG;3pFlank=CCATTCGCGTTATTCTTTAT;VARTYPE=SNV	AD:DP:AF:NC:FC:RC:PM:QM:MQ:NM	74347,40:74387:9.99E-01,5.38E-04:44:37391,16:36956,24:31.6:41.0:60.0:1.0
MT	3406	.	C	T	.	clustered;near_indel	GENE=ENSMUSG00000064341;MSI=1.0;MSINT=1;5pFlank=CGTAGAATACGCAGCCGGCC;3pFlank=ATTCGCGTTATTCTTTATAG;VARTYPE=SNV	AD:DP:AF:NC:FC:RC:PM:QM:MQ:NM	74367,1:74368:1.00E+00,1.34E-05:31:36641,1:37726,0:25.0:41.0:60.0:1.0
MT	3413	.	G	T	.	clustered;near_indel	GENE=ENSMUSG00000064341;MSI=2.0;MSINT=1;5pFlank=TACGCAGCCGGCCCATTCGC;3pFlank=TTATTCTTTATAGCAGAGTA;VARTYPE=SNV	AD:DP:AF:NC:FC:RC:PM:QM:MQ:NM	74617,1:74618:1.00E+00,1.34E-05:113:35371,1:39246,0:1.0:41.0:60.0:2.0
MT	3426	.	G	T	.	clustered;near_indel	GENE=ENSMUSG00000064341;MSI=1.0;MSINT=1;5pFlank=CATTCGCGTTATTCTTTATA;3pFlank=CAGAGTACACTAACATTATT;VARTYPE=SNV	AD:DP:AF:NC:FC:RC:PM:QM:MQ:NM	71351,1:71352:1.00E+00,1.40E-05:63:31191,1:40160,0:56.0:41.0:60.0:1.0
MT	3432	.	T	C	.	clustered;near_indel	GENE=ENSMUSG00000064341;MSI=1.0;MSINT=1;5pFlank=CGTTATTCTTTATAGCAGAG;3pFlank=ACACTAACATTATTCTAATA;VARTYPE=SNV	AD:DP:AF:NC:FC:RC:PM:QM:MQ:NM	70265,64:70329:9.99E-01,9.10E-04:16:29993,30:40272,34:27.1:41.0:60.0:1.4
MT	3434	.	C	A	.	clustered;near_indel	GENE=ENSMUSG00000064341;MSI=1.0;MSINT=1;5pFlank=TTATTCTTTATAGCAGAGTA;3pFlank=ACTAACATTATTCTAATAAA;VARTYPE=SNV	AD:DP:AF:NC:FC:RC:PM:QM:MQ:NM	70443,2:70445:1.00E+00,2.84E-05:27:29606,0:40836,2:7.5:41.0:60.0:1.0
MT	3434	.	C	G	.	clustered;near_indel	GENE=ENSMUSG00000064341;MSI=1.0;MSINT=1;5pFlank=TTATTCTTTATAGCAGAGTA;3pFlank=ACTAACATTATTCTAATAAA;VARTYPE=SNV	AD:DP:AF:NC:FC:RC:PM:QM:MQ:NM	70444,1:70445:1.00E+00,1.42E-05:27:29606,0:40836,1:38.0:41.0:60.0:1.0
MT	3436	.	C	A	.	clustered;near_indel	GENE=ENSMUSG00000064341;MSI=1.0;MSINT=1;5pFlank=ATTCTTTATAGCAGAGTACA;3pFlank=TAACATTATTCTAATAAACG;VARTYPE=SNV	AD:DP:AF:NC:FC:RC:PM:QM:MQ:NM	70270,1:70271:1.00E+00,1.42E-05:29:29429,0:40841,1:2.0:41.0:60.0:1.0
MT	3438	.	A	G	.	clustered;near_indel	GENE=ENSMUSG00000064341;MSI=2.0;MSINT=1;5pFlank=TCTTTATAGCAGAGTACACT;3pFlank=ACATTATTCTAATAAACGCC;VARTYPE=SNV	AD:DP:AF:NC:FC:RC:PM:QM:MQ:NM	70231,92:70323:9.99E-01,1.31E-03:57:29044,35:41187,57:25.9:41.0:60.0:1.0
MT	3440	.	C	A	.	clustered;near_indel	GENE=ENSMUSG00000064341;MSI=1.0;MSINT=1;5pFlank=TTTATAGCAGAGTACACTAA;3pFlank=ATTATTCTAATAAACGCCCT;VARTYPE=SNV	AD:DP:AF:NC:FC:RC:PM:QM:MQ:NM	70229,1:70230:1.00E+00,1.42E-05:42:28585,0:41644,1:14.0:41.0:60.0:1.0
MT	3441	.	AT	A	.	clustered	GENE=ENSMUSG00000064341;MSI=2.0;MSINT=1;5pFlank=TTATAGCAGAGTACACTAAC;3pFlank=TATTCTAATAAACGCCCTAA;VARTYPE=Deletion	AD:DP:AF:NC:FC:RC:PM:QM:MQ:NM	70159,3:70162:1.00E+00,4.28E-05:31:28657,0:41502,3:14.0:41.0:60.0:0.3
MT	3446	.	T	A	.	clustered;near_indel	GENE=ENSMUSG00000064341;MSI=1.0;MSINT=1;5pFlank=GCAGAGTACACTAACATTAT;3pFlank=CTAATAAACGCCCTAACAAC;VARTYPE=SNV	AD:DP:AF:NC:FC:RC:PM:QM:MQ:NM	70258,3:70261:1.00E+00,4.27E-05:11:28328,1:41930,2:16.0:41.0:60.0:1.0
MT	3456	.	G	T	.	clustered;near_indel	GENE=ENSMUSG00000064341;MSI=3.0;MSINT=1;5pFlank=CTAACATTATTCTAATAAAC;3pFlank=CCCTAACAACTATTATCTTC;VARTYPE=SNV	AD:DP:AF:NC:FC:RC:PM:QM:MQ:NM	67776,1:67777:1.00E+00,1.48E-05:67:26415,1:41361,0:7.0:41.0:60.0:1.0
MT	3463	.	C	A	.	clustered;near_indel	GENE=ENSMUSG00000064341;MSI=2.0;MSINT=1;5pFlank=TATTCTAATAAACGCCCTAA;3pFlank=AACTATTATCTTCCTAGGAC;VARTYPE=SNV	AD:DP:AF:NC:FC:RC:PM:QM:MQ:NM	66458,2:66460:1.00E+00,3.01E-05:20:25650,1:40808,1:24.0:41.0:60.0:1.0
MT	3466	.	C	A	.	clustered;near_indel	GENE=ENSMUSG00000064341;MSI=1.0;MSINT=1;5pFlank=TCTAATAAACGCCCTAACAA;3pFlank=TATTATCTTCCTAGGACCCC;VARTYPE=SNV	AD:DP:AF:NC:FC:RC:PM:QM:MQ:NM	65925,2:65927:1.00E+00,3.03E-05:30:25531,2:40394,0:10.0:41.0:60.0:1.0
MT	3469	.	T	C	.	clustered;near_indel	GENE=ENSMUSG00000064341;MSI=2.0;MSINT=1;5pFlank=AATAAACGCCCTAACAACTA;3pFlank=TATCTTCCTAGGACCCCTAT;VARTYPE=SNV	AD:DP:AF:NC:FC:RC:PM:QM:MQ:NM	64800,1:64801:1.00E+00,1.54E-05:73:25086,0:39714,1:6.0:41.0:60.0:1.0
MT	3476	.	C	A	.	clustered;near_indel	GENE=ENSMUSG00000064341;MSI=2.0;MSINT=1;5pFlank=GCCCTAACAACTATTATCTT;3pFlank=CTAGGACCCCTATACTATAT;VARTYPE=SNV	AD:DP:AF:NC:FC:RC:PM:QM:MQ:NM	60574,1:60575:1.00E+00,1.65E-05:25:24319,0:36255,1:2.0:41.0:60.0:1.0
MT	3480	.	G	T	.	clustered;near_indel	GENE=ENSMUSG00000064341;MSI=2.0;MSINT=1;5pFlank=TAACAACTATTATCTTCCTA;3pFlank=GACCCCTATACTATATCAAT;VARTYPE=SNV	AD:DP:AF:NC:FC:RC:PM:QM:MQ:NM	54292,2:54294:1.00E+00,3.68E-05:32:22986,1:31306,1:16.0:41.0:60.0:1.5
MT	3481	.	G	A	.	clustered;near_indel	GENE=ENSMUSG00000064341;MSI=1.0;MSINT=1;5pFlank=AACAACTATTATCTTCCTAG;3pFlank=ACCCCTATACTATATCAATT;VARTYPE=SNV	AD:DP:AF:NC:FC:RC:PM:QM:MQ:NM	53454,2:53456:1.00E+00,3.74E-05:25:22716,1:30737,1:10.5:41.0:60.0:1.5
MT	3481	.	G	T	.	clustered;near_indel	GENE=ENSMUSG00000064341;MSI=1.0;MSINT=1;5pFlank=AACAACTATTATCTTCCTAG;3pFlank=ACCCCTATACTATATCAATT;VARTYPE=SNV	AD:DP:AF:NC:FC:RC:PM:QM:MQ:NM	53455,1:53456:1.00E+00,1.87E-05:25:22716,0:30737,1:57.0:41.0:60.0:1.0
MT	3482	.	A	G	.	clustered;near_indel	GENE=ENSMUSG00000064341;MSI=4.0;MSINT=1;5pFlank=ACAACTATTATCTTCCTAGG;3pFlank=CCCCTATACTATATCAATTT;VARTYPE=SNV	AD:DP:AF:NC:FC:RC:PM:QM:MQ:NM	52736,15:52751:1.00E+00,2.84E-04:10:22551,9:30185,6:23.5:41.0:60.0:1.4
MT	3490	.	A	G	.	clustered;near_indel	GENE=ENSMUSG00000064341;MSI=1.0;MSINT=1;5pFlank=TATCTTCCTAGGACCCCTAT;3pFlank=CTATATCAATTTACCAGAAC;VARTYPE=SNV	AD:DP:AF:NC:FC:RC:PM:QM:MQ:NM	52229,7:52236:1.00E+00,1.34E-04:21:22735,2:29494,5:26.0:41.0:60.0:0.9
MT	3495	.	A	G	.	clustered;near_indel	GENE=ENSMUSG00000064341;MSI=2.0;MSINT=2;5pFlank=TCCTAGGACCCCTATACTAT;3pFlank=TCAATTTACCAGAACTCTAC;VARTYPE=SNV	AD:DP:AF:NC:FC:RC:PM:QM:MQ:NM	45180,7860:53040:8.52E-01,1.48E-01:53:20197,3447:24982,4413:27.3:41.0:60.0:1.1
MT	3495	.	A	T	.	clustered;near_indel	GENE=ENSMUSG00000064341;MSI=2.0;MSINT=2;5pFlank=TCCTAGGACCCCTATACTAT;3pFlank=TCAATTTACCAGAACTCTAC;VARTYPE=SNV	AD:DP:AF:NC:FC:RC:PM:QM:MQ:NM	53039,1:53040:1.00E+00,1.89E-05:53:20197,1:24982,0:61.0:41.0:60.0:1.0
MT	3497	.	C	A	.	clustered;near_indel	GENE=ENSMUSG00000064341;MSI=2.0;MSINT=1;5pFlank=CTAGGACCCCTATACTATAT;3pFlank=AATTTACCAGAACTCTACTC;VARTYPE=SNV	AD:DP:AF:NC:FC:RC:PM:QM:MQ:NM	54067,1:54068:1.00E+00,1.85E-05:27:23731,0:30336,1:2.0:41.0:60.0:1.0
MT	3504	.	C	G	.	clustered;near_indel	GENE=ENSMUSG00000064341;MSI=2.0;MSINT=1;5pFlank=CCCTATACTATATCAATTTA;3pFlank=CAGAACTCTACTCAACTAAC;VARTYPE=SNV	AD:DP:AF:NC:FC:RC:PM:QM:MQ:NM	56712,1:56713:1.00E+00,1.76E-05:37:25808,0:30904,1:11.0:41.0:60.0:1.0
MT	3515	.	C	A	.	clustered;near_indel	GENE=ENSMUSG00000064341;MSI=1.0;MSINT=1;5pFlank=ATCAATTTACCAGAACTCTA;3pFlank=TCAACTAACTTCATAATAGA;VARTYPE=SNV	AD:DP:AF:NC:FC:RC:PM:QM:MQ:NM	55795,1:55796:1.00E+00,1.79E-05:19:25743,0:30052,1:5.0:41.0:60.0:2.0
MT	3516	.	T	A	.	clustered;near_indel	GENE=ENSMUSG00000064341;MSI=1.0;MSINT=1;5pFlank=TCAATTTACCAGAACTCTAC;3pFlank=CAACTAACTTCATAATAGAA;VARTYPE=SNV	AD:DP:AF:NC:FC:RC:PM:QM:MQ:NM	54663,997:55660:9.82E-01,1.79E-02:18:25235,434:29428,563:25.7:41.0:60.0:1.1
MT	3520	.	C	A	.	clustered;near_indel	GENE=ENSMUSG00000064341;MSI=2.0;MSINT=4;5pFlank=TTTACCAGAACTCTACTCAA;3pFlank=TAACTTCATAATAGAAGCTC;VARTYPE=SNV	AD:DP:AF:NC:FC:RC:PM:QM:MQ:NM	55709,2:55711:1.00E+00,3.59E-05:25:25356,1:30353,1:7.0:41.0:60.0:0.5
MT	3524	.	C	A	.	clustered;near_indel	GENE=ENSMUSG00000064341;MSI=2.0;MSINT=1;5pFlank=CCAGAACTCTACTCAACTAA;3pFlank=TTCATAATAGAAGCTCTACT;VARTYPE=SNV	AD:DP:AF:NC:FC:RC:PM:QM:MQ:NM	55916,1:55917:1.00E+00,1.79E-05:32:25661,0:30255,1:32.0:41.0:60.0:1.0
MT	3527	.	C	A	.	clustered;near_indel	GENE=ENSMUSG00000064341;MSI=1.0;MSINT=1;5pFlank=GAACTCTACTCAACTAACTT;3pFlank=ATAATAGAAGCTCTACTACT;VARTYPE=SNV	AD:DP:AF:NC:FC:RC:PM:QM:MQ:NM	55764,1:55765:1.00E+00,1.79E-05:28:25679,0:30085,1:31.0:41.0:60.0:1.0
MT	3528	.	A	G	.	clustered;near_indel	GENE=ENSMUSG00000064341;MSI=1.0;MSINT=1;5pFlank=AACTCTACTCAACTAACTTC;3pFlank=TAATAGAAGCTCTACTACTA;VARTYPE=SNV	AD:DP:AF:NC:FC:RC:PM:QM:MQ:NM	55507,1:55508:1.00E+00,1.80E-05:9:25424,0:30083,1:20.0:41.0:60.0:2.0
MT	3534	.	G	T	.	clustered;near_indel	GENE=ENSMUSG00000064341;MSI=2.0;MSINT=1;5pFlank=ACTCAACTAACTTCATAATA;3pFlank=AAGCTCTACTACTATCATCA;VARTYPE=SNV	AD:DP:AF:NC:FC:RC:PM:QM:MQ:NM	54458,1:54459:1.00E+00,1.84E-05:54:25232,1:29226,0:35.0:41.0:60.0:1.0
MT	3538	.	C	A	.	clustered;near_indel	GENE=ENSMUSG00000064341;MSI=2.0;MSINT=2;5pFlank=AACTAACTTCATAATAGAAG;3pFlank=TCTACTACTATCATCAACAT;VARTYPE=SNV	AD:DP:AF:NC:FC:RC:PM:QM:MQ:NM	52570,1:52571:1.00E+00,1.90E-05:30:25038,0:27654,1:3.0:41.0:60.0:1.0
MT	3539	.	T	ACTA	.	clustered	GENE=ENSMUSG00000064341;MSI=0.0;MSINT=0;5pFlank=ACTAACTTCATAATAGAAGC;3pFlank=CTACTACTATCATCAACATT;VARTYPE=Complex	AD:DP:AF:NC:FC:RC:PM:QM:MQ:NM	52570,1:52571:1.00E+00,1.90E-05:30:25038,1:27654,0:50.0:41.0:60.0:0.0
MT	3539	.	T	A	.	clustered;near_indel	GENE=ENSMUSG00000064341;MSI=1.0;MSINT=1;5pFlank=ACTAACTTCATAATAGAAGC;3pFlank=CTACTACTATCATCAACATT;VARTYPE=SNV	AD:DP:AF:NC:FC:RC:PM:QM:MQ:NM	47193,5378:52571:8.98E-01,1.02E-01:30:22394,2574:24798,2804:28.5:41.0:60.0:1.1
MT	3540	.	C	A	.	clustered;near_indel	GENE=ENSMUSG00000064341;MSI=2.0;MSINT=2;5pFlank=CTAACTTCATAATAGAAGCT;3pFlank=TACTACTATCATCAACATTC;VARTYPE=SNV	AD:DP:AF:NC:FC:RC:PM:QM:MQ:NM	52529,1:52530:1.00E+00,1.90E-05:34:25104,0:27425,1:54.0:41.0:60.0:1.0
MT	3542	.	A	T	.	clustered;near_indel	GENE=ENSMUSG00000064341;MSI=2.0;MSINT=3;5pFlank=AACTTCATAATAGAAGCTCT;3pFlank=CTACTATCATCAACATTCCT;VARTYPE=SNV	AD:DP:AF:NC:FC:RC:PM:QM:MQ:NM	52137,11:52148:1.00E+00,2.11E-04:47:24810,6:27327,5:30.7:41.0:60.0:1.0
MT	3546	.	C	G	.	clustered;near_indel	GENE=ENSMUSG00000064341;MSI=2.0;MSINT=3;5pFlank=TCATAATAGAAGCTCTACTA;3pFlank=TATCATCAACATTCCTATGG;VARTYPE=SNV	AD:DP:AF:NC:FC:RC:PM:QM:MQ:NM	52235,1:52236:1.00E+00,1.91E-05:33:25115,0:27120,1:43.0:41.0:60.0:2.0
MT	3549	.	T	C	.	clustered;near_indel	GENE=ENSMUSG00000064341;MSI=2.0;MSINT=3;5pFlank=TAATAGAAGCTCTACTACTA;3pFlank=CATCAACATTCCTATGGATC;VARTYPE=SNV	AD:DP:AF:NC:FC:RC:PM:QM:MQ:NM	52426,2:52428:1.00E+00,3.81E-05:17:25211,0:27215,2:39.5:41.0:60.0:1.5
MT	3556	.	C	T	.	clustered;near_indel	GENE=ENSMUSG00000064341;MSI=1.0;MSINT=1;5pFlank=AGCTCTACTACTATCATCAA;3pFlank=ATTCCTATGGATCCGAGCAT;VARTYPE=SNV	AD:DP:AF:NC:FC:RC:PM:QM:MQ:NM	53838,16:53854:1.00E+00,2.97E-04:32:26272,7:27566,9:32.1:41.0:60.0:1.4
MT	3570	.	C	T	.	clustered;near_indel	GENE=ENSMUSG00000064341;MSI=1.0;MSINT=1;5pFlank=CATCAACATTCCTATGGATC;3pFlank=GAGCATCTTATCCACGCTTC;VARTYPE=SNV	AD:DP:AF:NC:FC:RC:PM:QM:MQ:NM	54000,21:54021:1.00E+00,3.89E-04:54:26670,9:27330,12:26.5:41.0:60.0:1.1
MT	3573	.	G	A	.	clustered;near_indel	GENE=ENSMUSG00000064341;MSI=1.0;MSINT=1;5pFlank=CAACATTCCTATGGATCCGA;3pFlank=CATCTTATCCACGCTTCCGT;VARTYPE=SNV	AD:DP:AF:NC:FC:RC:PM:QM:MQ:NM	54002,2:54004:1.00E+00,3.70E-05:39:26767,1:27235,1:9.0:41.0:60.0:1.5
MT	3577	.	CT	C	.	clustered	GENE=ENSMUSG00000064341;MSI=2.0;MSINT=1;5pFlank=ATTCCTATGGATCCGAGCAT;3pFlank=TATCCACGCTTCCGTTACGA;VARTYPE=Deletion	AD:DP:AF:NC:FC:RC:PM:QM:MQ:NM	54048,9:54057:1.00E+00,1.66E-04:19:26798,6:27250,3:29.2:41.0:60.0:0.9
MT	3586	.	G	A	.	clustered;near_indel	GENE=ENSMUSG00000064341;MSI=1.0;MSINT=1;5pFlank=GATCCGAGCATCTTATCCAC;3pFlank=CTTCCGTTACGATCAACTTA;VARTYPE=SNV	AD:DP:AF:NC:FC:RC:PM:QM:MQ:NM	54161,48:54209:9.99E-01,8.85E-04:49:26509,23:27652,25:29.1:41.0:60.0:1.0
MT	3591	.	C	T	.	clustered;near_indel	GENE=ENSMUSG00000064341;MSI=1.0;MSINT=1;5pFlank=GAGCATCTTATCCACGCTTC;3pFlank=GTTACGATCAACTTATACAT;VARTYPE=SNV	AD:DP:AF:NC:FC:RC:PM:QM:MQ:NM	53734,26:53760:1.00E+00,4.84E-04:57:26002,13:27731,13:26.2:41.0:60.0:1.1
MT	3591	.	C	A	.	clustered;near_indel	GENE=ENSMUSG00000064341;MSI=1.0;MSINT=1;5pFlank=GAGCATCTTATCCACGCTTC;3pFlank=GTTACGATCAACTTATACAT;VARTYPE=SNV	AD:DP:AF:NC:FC:RC:PM:QM:MQ:NM	53759,1:53760:1.00E+00,1.86E-05:57:26002,0:27731,1:46.0:41.0:60.0:1.0
MT	3593	.	T	C	.	clustered;near_indel	GENE=ENSMUSG00000064341;MSI=2.0;MSINT=1;5pFlank=GCATCTTATCCACGCTTCCG;3pFlank=TACGATCAACTTATACATCT;VARTYPE=SNV	AD:DP:AF:NC:FC:RC:PM:QM:MQ:NM	54073,37:54110:9.99E-01,6.84E-04:24:25780,16:28293,21:26.5:41.0:60.0:1.2
MT	3595	.	A	G	.	clustered;near_indel	GENE=ENSMUSG00000064341;MSI=1.0;MSINT=1;5pFlank=ATCTTATCCACGCTTCCGTT;3pFlank=CGATCAACTTATACATCTTC;VARTYPE=SNV	AD:DP:AF:NC:FC:RC:PM:QM:MQ:NM	52931,606:53537:9.89E-01,1.13E-02:14:25056,292:27875,314:26.9:41.0:60.0:1.1
MT	3596	.	C	A	.	clustered;near_indel	GENE=ENSMUSG00000064341;MSI=1.0;MSINT=1;5pFlank=TCTTATCCACGCTTCCGTTA;3pFlank=GATCAACTTATACATCTTCT;VARTYPE=SNV	AD:DP:AF:NC:FC:RC:PM:QM:MQ:NM	53512,1:53513:1.00E+00,1.87E-05:34:24931,0:28581,1:4.0:41.0:60.0:1.0
MT	3597	.	G	T	.	clustered;near_indel	GENE=ENSMUSG00000064341;MSI=1.0;MSINT=1;5pFlank=CTTATCCACGCTTCCGTTAC;3pFlank=ATCAACTTATACATCTTCTA;VARTYPE=SNV	AD:DP:AF:NC:FC:RC:PM:QM:MQ:NM	53260,1:53261:1.00E+00,1.88E-05:45:24786,1:28474,0:25.0:41.0:60.0:1.0
MT	3604	.	T	C	.	clustered;near_indel	GENE=ENSMUSG00000064341;MSI=2.0;MSINT=1;5pFlank=ACGCTTCCGTTACGATCAAC;3pFlank=TATACATCTTCTATGAAAAA;VARTYPE=SNV	AD:DP:AF:NC:FC:RC:PM:QM:MQ:NM	52018,21:52039:1.00E+00,4.04E-04:24:23729,15:28289,6:29.6:41.0:60.0:1.2
MT	3607	.	T	TAGGTCAAAGCTGC	.	clustered	GENE=ENSMUSG00000064341;MSI=1.0;MSINT=1;5pFlank=CTTCCGTTACGATCAACTTA;3pFlank=ACATCTTCTATGAAAAAACT;VARTYPE=Insertion	AD:DP:AF:NC:FC:RC:PM:QM:MQ:NM	51612,1:51613:1.00E+00,1.94E-05:71:23181,1:28431,0:21.0:41.0:60.0:1.0
MT	3608	.	A	T	.	clustered;near_indel	GENE=ENSMUSG00000064341;MSI=1.0;MSINT=1;5pFlank=TTCCGTTACGATCAACTTAT;3pFlank=CATCTTCTATGAAAAAACTT;VARTYPE=SNV	AD:DP:AF:NC:FC:RC:PM:QM:MQ:NM	51561,4:51565:1.00E+00,7.76E-05:24:22907,2:28651,2:21.2:41.0:60.0:1.2
MT	3608	.	A	G	.	clustered;near_indel	GENE=ENSMUSG00000064341;MSI=1.0;MSINT=1;5pFlank=TTCCGTTACGATCAACTTAT;3pFlank=CATCTTCTATGAAAAAACTT;VARTYPE=SNV	AD:DP:AF:NC:FC:RC:PM:QM:MQ:NM	51562,3:51565:1.00E+00,5.82E-05:24:22907,1:28651,2:37.3:41.0:60.0:1.7
MT	3614	.	T	G	.	clustered;near_indel	GENE=ENSMUSG00000064341;MSI=1.0;MSINT=1;5pFlank=TACGATCAACTTATACATCT;3pFlank=CTATGAAAAAACTTTCTACC;VARTYPE=SNV	AD:DP:AF:NC:FC:RC:PM:QM:MQ:NM	50904,1:50905:1.00E+00,1.96E-05:19:22270,1:28634,0:3.0:41.0:60.0:1.0
MT	3623	.	A	T	.	clustered;near_indel	GENE=ENSMUSG00000064341;MSI=6.0;MSINT=1;5pFlank=CTTATACATCTTCTATGAAA;3pFlank=AACTTTCTACCCCTAACACT;VARTYPE=SNV	AD:DP:AF:NC:FC:RC:PM:QM:MQ:NM	49961,1:49962:1.00E+00,2.00E-05:15:20508,0:29453,1:15.0:41.0:60.0:1.0
MT	3627	.	T	C	.	clustered;near_indel	GENE=ENSMUSG00000064341;MSI=3.0;MSINT=1;5pFlank=TACATCTTCTATGAAAAAAC;3pFlank=TTCTACCCCTAACACTAGCA;VARTYPE=SNV	AD:DP:AF:NC:FC:RC:PM:QM:MQ:NM	48767,1:48768:1.00E+00,2.05E-05:22:20642,0:28125,1:3.0:41.0:60.0:1.0
MT	3628	.	T	C	.	clustered;near_indel	GENE=ENSMUSG00000064341;MSI=3.0;MSINT=1;5pFlank=ACATCTTCTATGAAAAAACT;3pFlank=TCTACCCCTAACACTAGCAT;VARTYPE=SNV	AD:DP:AF:NC:FC:RC:PM:QM:MQ:NM	46526,190:46716:9.96E-01,4.07E-03:48:20518,83:26008,107:27.5:41.0:60.0:1.1
MT	3629	.	T	C	.	clustered;near_indel	GENE=ENSMUSG00000064341;MSI=1.0;MSINT=1;5pFlank=CATCTTCTATGAAAAAACTT;3pFlank=CTACCCCTAACACTAGCATT;VARTYPE=SNV	AD:DP:AF:NC:FC:RC:PM:QM:MQ:NM	46408,7:46415:1.00E+00,1.51E-04:10:20562,4:25846,3:39.0:41.0:60.0:1.0
MT	3630	.	C	A	.	clustered;near_indel	GENE=ENSMUSG00000064341;MSI=1.0;MSINT=1;5pFlank=ATCTTCTATGAAAAAACTTT;3pFlank=TACCCCTAACACTAGCATTA;VARTYPE=SNV	AD:DP:AF:NC:FC:RC:PM:QM:MQ:NM	46224,1:46225:1.00E+00,2.16E-05:33:20507,0:25717,1:40.0:41.0:60.0:1.0
MT	3633	.	C	A	.	clustered;near_indel	GENE=ENSMUSG00000064341;MSI=4.0;MSINT=1;5pFlank=TTCTATGAAAAAACTTTCTA;3pFlank=CCCTAACACTAGCATTATGT;VARTYPE=SNV	AD:DP:AF:NC:FC:RC:PM:QM:MQ:NM	45189,1:45190:1.00E+00,2.21E-05:45:19443,0:25746,1:2.0:41.0:60.0:1.0
MT	3635	.	C	A	.	clustered;near_indel	GENE=ENSMUSG00000064341;MSI=4.0;MSINT=1;5pFlank=CTATGAAAAAACTTTCTACC;3pFlank=CTAACACTAGCATTATGTAT;VARTYPE=SNV	AD:DP:AF:NC:FC:RC:PM:QM:MQ:NM	45015,1:45016:1.00E+00,2.22E-05:49:19380,1:25635,0:44.0:41.0:60.0:1.0
MT	3640	.	C	T	.	clustered;near_indel	GENE=ENSMUSG00000064341;MSI=1.0;MSINT=1;5pFlank=AAAAAACTTTCTACCCCTAA;3pFlank=ACTAGCATTATGTATGTGAC;VARTYPE=SNV	AD:DP:AF:NC:FC:RC:PM:QM:MQ:NM	44780,2:44782:1.00E+00,4.47E-05:25:19451,2:25329,0:57.5:41.0:60.0:1.0
MT	3642	.	C	T	.	clustered;near_indel	GENE=ENSMUSG00000064341;MSI=1.0;MSINT=1;5pFlank=AAAACTTTCTACCCCTAACA;3pFlank=TAGCATTATGTATGTGACAT;VARTYPE=SNV	AD:DP:AF:NC:FC:RC:PM:QM:MQ:NM	45119,6:45125:1.00E+00,1.33E-04:24:20150,1:24969,5:28.2:41.0:60.0:1.2
MT	3652	.	G	T	.	clustered;near_indel	GENE=ENSMUSG00000064341;MSI=2.0;MSINT=4;5pFlank=ACCCCTAACACTAGCATTAT;3pFlank=TATGTGACATATTTCTTTAC;VARTYPE=SNV	AD:DP:AF:NC:FC:RC:PM:QM:MQ:NM	46838,1:46839:1.00E+00,2.13E-05:37:22152,1:24686,0:10.0:41.0:60.0:1.0
MT	3653	.	T	C	.	clustered;near_indel	GENE=ENSMUSG00000064341;MSI=1.0;MSINT=1;5pFlank=CCCCTAACACTAGCATTATG;3pFlank=ATGTGACATATTTCTTTACC;VARTYPE=SNV	AD:DP:AF:NC:FC:RC:PM:QM:MQ:NM	46786,90:46876:9.98E-01,1.92E-03:17:22160,48:24626,42:28.5:41.0:60.0:1.1
MT	3657	.	T	C	.	clustered;near_indel	GENE=ENSMUSG00000064341;MSI=2.0;MSINT=2;5pFlank=TAACACTAGCATTATGTATG;3pFlank=GACATATTTCTTTACCAATT;VARTYPE=SNV	AD:DP:AF:NC:FC:RC:PM:QM:MQ:NM	46726,10:46736:1.00E+00,2.14E-04:10:22137,4:24589,6:34.6:41.0:60.0:1.0
MT	3675	.	AT	A	.	.	GENE=ENSMUSG00000064341;MSI=5.0;MSINT=1;5pFlank=TGTGACATATTTCTTTACCA;3pFlank=TTTTACAGCGGGAGTACCAC;VARTYPE=Deletion	AD:DP:AF:NC:FC:RC:PM:QM:MQ:NM	46515,1:46516:1.00E+00,2.15E-05:25:22294,0:24221,1:14.0:41.0:60.0:0.0
MT	3686	.	G	A	.	clustered;near_indel	GENE=ENSMUSG00000064341;MSI=3.0;MSINT=1;5pFlank=TCTTTACCAATTTTTACAGC;3pFlank=GGAGTACCACCATACATATA;VARTYPE=SNV	AD:DP:AF:NC:FC:RC:PM:QM:MQ:NM	42407,1:42408:1.00E+00,2.36E-05:49:21614,0:20793,1:32.0:41.0:60.0:1.0
MT	3688	.	G	T	.	clustered;near_indel	GENE=ENSMUSG00000064341;MSI=1.0;MSINT=1;5pFlank=TTTACCAATTTTTACAGCGG;3pFlank=AGTACCACCATACATATAGA;VARTYPE=SNV	AD:DP:AF:NC:FC:RC:PM:QM:MQ:NM	41508,1:41509:1.00E+00,2.41E-05:31:21669,1:19839,0:40.0:41.0:60.0:1.0
MT	3691	.	T	C	.	clustered;near_indel	GENE=ENSMUSG00000064341;MSI=1.0;MSINT=1;5pFlank=ACCAATTTTTACAGCGGGAG;3pFlank=ACCACCATACATATAGAAAT;VARTYPE=SNV	AD:DP:AF:NC:FC:RC:PM:QM:MQ:NM	40126,3:40129:1.00E+00,7.48E-05:37:21457,1:18669,2:31.7:41.0:60.0:1.0
MT	3694	.	C	A	.	clustered;near_indel	GENE=ENSMUSG00000064341;MSI=2.0;MSINT=3;5pFlank=AATTTTTACAGCGGGAGTAC;3pFlank=ACCATACATATAGAAATATG;VARTYPE=SNV	AD:DP:AF:NC:FC:RC:PM:QM:MQ:NM	40219,1:40220:1.00E+00,2.49E-05:52:21893,0:18325,1:35.0:41.0:60.0:1.0
MT	3694	.	C	T	.	clustered;near_indel	GENE=ENSMUSG00000064341;MSI=2.0;MSINT=3;5pFlank=AATTTTTACAGCGGGAGTAC;3pFlank=ACCATACATATAGAAATATG;VARTYPE=SNV	AD:DP:AF:NC:FC:RC:PM:QM:MQ:NM	40219,1:40220:1.00E+00,2.49E-05:52:21893,1:18325,0:33.0:41.0:60.0:1.0
MT	3697	.	C	A	.	clustered;near_indel	GENE=ENSMUSG00000064341;MSI=2.0;MSINT=3;5pFlank=TTTTACAGCGGGAGTACCAC;3pFlank=ATACATATAGAAATATGTCT;VARTYPE=SNV	AD:DP:AF:NC:FC:RC:PM:QM:MQ:NM	39395,1:39396:1.00E+00,2.54E-05:56:21816,1:17579,0:28.0:41.0:60.0:1.0
MT	3701	.	CAT	C	.	clustered	GENE=ENSMUSG00000064341;MSI=2.0;MSINT=2;5pFlank=ACAGCGGGAGTACCACCATA;3pFlank=ATAGAAATATGTCTGATAAA;VARTYPE=Deletion	AD:DP:AF:NC:FC:RC:PM:QM:MQ:NM	39812,2:39814:1.00E+00,5.02E-05:13:22492,2:17320,0:28.5:41.0:60.0:0.5
MT	3703	.	T	G	.	clustered;near_indel	GENE=ENSMUSG00000064341;MSI=2.0;MSINT=2;5pFlank=AGCGGGAGTACCACCATACA;3pFlank=ATAGAAATATGTCTGATAAA;VARTYPE=SNV	AD:DP:AF:NC:FC:RC:PM:QM:MQ:NM	39986,11:39997:1.00E+00,2.75E-04:25:22740,3:17244,8:22.5:41.0:60.0:0.9
MT	3714	.	G	T	.	clustered;near_indel	GENE=ENSMUSG00000064341;MSI=1.0;MSINT=1;5pFlank=CACCATACATATAGAAATAT;3pFlank=TCTGATAAAAGAATTACTTT;VARTYPE=SNV	AD:DP:AF:NC:FC:RC:PM:QM:MQ:NM	40891,2:40893:1.00E+00,4.89E-05:39:23848,2:17043,0:26.0:41.0:60.0:1.5
MT	3720	.	TA	T	.	clustered	GENE=ENSMUSG00000064341;MSI=4.0;MSINT=1;5pFlank=ACATATAGAAATATGTCTGA;3pFlank=AAAGAATTACTTTGATAGAG;VARTYPE=Deletion	AD:DP:AF:NC:FC:RC:PM:QM:MQ:NM	41453,5:41458:1.00E+00,1.21E-04:8:23930,4:17523,1:22.8:41.0:60.0:0.0
MT	3725	.	G	A	.	clustered;near_indel	GENE=ENSMUSG00000064341;MSI=2.0;MSINT=1;5pFlank=TAGAAATATGTCTGATAAAA;3pFlank=AATTACTTTGATAGAGTAAA;VARTYPE=SNV	AD:DP:AF:NC:FC:RC:PM:QM:MQ:NM	42031,1:42032:1.00E+00,2.38E-05:79:24653,1:17377,0:40.0:41.0:60.0:1.0
MT	3725	.	G	T	.	clustered;near_indel	GENE=ENSMUSG00000064341;MSI=2.0;MSINT=1;5pFlank=TAGAAATATGTCTGATAAAA;3pFlank=AATTACTTTGATAGAGTAAA;VARTYPE=SNV	AD:DP:AF:NC:FC:RC:PM:QM:MQ:NM	42031,1:42032:1.00E+00,2.38E-05:79:24653,1:17377,0:16.0:41.0:60.0:1.0
MT	3741	.	G	GTAAATTATAGAGGTTCAAGCCCTCTTATTTCTAGGACAATAGGAATTGAACCTACACTTAAGAATTCAAAATTCTCCGTGCTACCTAAACACCTTATCCTAATAGTAAGGTCAGCTAATTAAGCTATCGGGCCCATACCCCGAAAACGTTGGTTTAAATCCTTCCCGTACTAATAAATCCTATCACCCTTGCCATCATCTACTTCACAATCTTCTTAGGTCCTGTAATCACAATATCCAGCACCAACCTAATACTAATATGAGTAGGCCTGGAATTCAGCCTACTAGCAATTATCCCCATACTAATCAACAAAAAAAACCCACGATCAACTGAAGCAGCAACAAAATACTTCGTCACACAAGCAACAGCCTCAATAATTATCCTCCTGGCCATCGTAC…	.	clustered	GENE=ENSMUSG00000064341;MSI=2.0;MSINT=2;5pFlank=AAAAGAATTACTTTGATAGA;3pFlank=TAAATTATAGAGGTTCAAGC;VARTYPE=Insertion	AD:DP:AF:NC:FC:RC:PM:QM:MQ:NM	46113,1:46114:1.00E+00,2.17E-05:23:24904,0:17852,1:55.0:41.0:60.0:1.0
MT	3746	.	T	C	.	clustered;near_indel	GENE=ENSMUSG00000064341;MSI=2.0;MSINT=1;5pFlank=AATTACTTTGATAGAGTAAA;3pFlank=TATAGAGGTTCAAGCCCTCT;VARTYPE=SNV	AD:DP:AF:NC:FC:RC:PM:QM:MQ:NM	43808,55:43863:9.99E-01,1.25E-03:21:25352,37:18456,18:27.0:41.0:60.0:1.1
MT	3751	.	G	A	.	clustered;near_indel	GENE=ENSMUSG00000064341;MSI=1.0;MSINT=1;5pFlank=CTTTGATAGAGTAAATTATA;3pFlank=AGGTTCAAGCCCTCTTATTT;VARTYPE=SNV	AD:DP:AF:NC:FC:RC:PM:QM:MQ:NM	44675,1:44676:1.00E+00,2.24E-05:201:25144,1:19531,0:28.0:41.0:60.0:1.0
MT	3752	.	A	G	.	clustered;near_indel	GENE=ENSMUSG00000064341;MSI=2.0;MSINT=1;5pFlank=TTTGATAGAGTAAATTATAG;3pFlank=GGTTCAAGCCCTCTTATTTC;VARTYPE=SNV	AD:DP:AF:NC:FC:RC:PM:QM:MQ:NM	44801,5:44806:1.00E+00,1.12E-04:10:25400,2:19401,3:16.0:41.0:60.0:1.0
MT	3753	.	G	T	.	clustered;near_indel	GENE=ENSMUSG00000064341;MSI=2.0;MSINT=1;5pFlank=TTGATAGAGTAAATTATAGA;3pFlank=GTTCAAGCCCTCTTATTTCT;VARTYPE=SNV	AD:DP:AF:NC:FC:RC:PM:QM:MQ:NM	45002,1:45003:1.00E+00,2.22E-05:58:25460,1:19542,0:10.0:41.0:60.0:1.0
MT	3756	.	T	C	.	clustered;near_indel	GENE=ENSMUSG00000064341;MSI=1.0;MSINT=1;5pFlank=ATAGAGTAAATTATAGAGGT;3pFlank=CAAGCCCTCTTATTTCTAGG;VARTYPE=SNV	AD:DP:AF:NC:FC:RC:PM:QM:MQ:NM	45129,150:45279:9.97E-01,3.31E-03:13:25559,85:19570,65:26.7:41.0:60.0:1.1
MT	3757	.	C	T	.	clustered;near_indel	GENE=ENSMUSG00000064341;MSI=2.0;MSINT=1;5pFlank=TAGAGTAAATTATAGAGGTT;3pFlank=AAGCCCTCTTATTTCTAGGA;VARTYPE=SNV	AD:DP:AF:NC:FC:RC:PM:QM:MQ:NM	45788,1:45789:1.00E+00,2.18E-05:37:26010,1:19778,0:59.0:41.0:60.0:1.0
MT	3758	.	AAGCCCTCTTATTTCTAGGACAATAGGAATTGAACCTACACTTAAGAATTCAAAATTCTCCGTGCTACCTAAACACCTTATCCTAATAGTAAGGTCAGCTAATTAAGCTATCGGGCCCATACCCCGAAAACGTTGGTTTAAATCCTTCCCGTACTAATAAATCCTATCACCCTTGCCATCA	TGGAATATGGCGAGAAAACTGAAAATCACCGAAAATGAGAAATACAT	.	clustered	GENE=ENSMUSG00000064343;MSI=2.0;MSINT=2;5pFlank=AGAGTAAATTATAGAGGTTC;3pFlank=TCTACTTCACAATCTTCTTA;VARTYPE=Complex	AD:DP:AF:NC:FC:RC:PM:QM:MQ:NM	46016,2:46018:1.00E+00,4.35E-05:16:26109,1:19907,1:35.0:41.0:60.0:0.0
MT	3762	.	C	A	.	clustered;near_indel	GENE=ENSMUSG00000064341;MSI=3.0;MSINT=1;5pFlank=TAAATTATAGAGGTTCAAGC;3pFlank=CTCTTATTTCTAGGACAATA;VARTYPE=SNV	AD:DP:AF:NC:FC:RC:PM:QM:MQ:NM	46613,1:46614:1.00E+00,2.15E-05:62:26653,0:19960,1:19.0:41.0:60.0:1.0
MT	3766	.	T	C	.	clustered;near_indel	GENE=ENSMUSG00000064341;MSI=2.0;MSINT=1;5pFlank=TTATAGAGGTTCAAGCCCTC;3pFlank=TATTTCTAGGACAATAGGAA;VARTYPE=SNV	AD:DP:AF:NC:FC:RC:PM:QM:MQ:NM	48217,66:48283:9.99E-01,1.37E-03:13:27916,47:20301,19:26.6:41.0:60.0:1.0
MT	3771	.	T	C	.	clustered;near_indel	GENE=ENSMUSG00000064341;MSI=1.0;MSINT=1;5pFlank=GAGGTTCAAGCCCTCTTATT;3pFlank=CTAGGACAATAGGAATTGAA;VARTYPE=SNV	AD:DP:AF:NC:FC:RC:PM:QM:MQ:NM	48297,9:48306:1.00E+00,1.86E-04:7:27797,5:20500,4:35.4:41.0:60.0:0.9
MT	3772	.	C	A	.	clustered;near_indel	GENE=ENSMUSG00000064341;MSI=1.0;MSINT=1;5pFlank=AGGTTCAAGCCCTCTTATTT;3pFlank=TAGGACAATAGGAATTGAAC;VARTYPE=SNV	AD:DP:AF:NC:FC:RC:PM:QM:MQ:NM	48506,1:48507:1.00E+00,2.06E-05:51:27972,0:20534,1:35.0:41.0:60.0:1.0
MT	3777	.	A	G	.	clustered;near_indel	GENE=ENSMUSG00000064341;MSI=1.0;MSINT=1;5pFlank=CAAGCCCTCTTATTTCTAGG;3pFlank=CAATAGGAATTGAACCTACA;VARTYPE=SNV	AD:DP:AF:NC:FC:RC:PM:QM:MQ:NM	48682,29:48711:9.99E-01,5.95E-04:7:27267,17:21415,12:28.0:41.0:60.0:1.2
MT	3786	.	A	G	.	clustered;near_indel	GENE=ENSMUSG00000064341;MSI=2.0;MSINT=1;5pFlank=TTATTTCTAGGACAATAGGA;3pFlank=TTGAACCTACACTTAAGAAT;VARTYPE=SNV	AD:DP:AF:NC:FC:RC:PM:QM:MQ:NM	50601,1:50602:1.00E+00,1.98E-05:123:28527,1:22074,0:24.0:41.0:60.0:1.0
MT	3788	.	T	G	.	clustered;near_indel	GENE=ENSMUSG00000064341;MSI=1.0;MSINT=1;5pFlank=ATTTCTAGGACAATAGGAAT;3pFlank=GAACCTACACTTAAGAATTC;VARTYPE=SNV	AD:DP:AF:NC:FC:RC:PM:QM:MQ:NM	50982,26:51008:9.99E-01,5.10E-04:4:29217,18:21765,8:24.7:41.0:60.0:1.0
MT	3799	.	T	C	.	clustered;near_indel	GENE=ENSMUSG00000064341;MSI=2.0;MSINT=1;5pFlank=AATAGGAATTGAACCTACAC;3pFlank=TAAGAATTCAAAATTCTCCG;VARTYPE=SNV	AD:DP:AF:NC:FC:RC:PM:QM:MQ:NM	53376,28:53404:9.99E-01,5.24E-04:21:29971,12:23405,16:30.2:41.0:60.0:1.4
MT	3802	.	A	G	.	clustered;near_indel	GENE=ENSMUSG00000064341;MSI=1.0;MSINT=1;5pFlank=AGGAATTGAACCTACACTTA;3pFlank=GAATTCAAAATTCTCCGTGC;VARTYPE=SNV	AD:DP:AF:NC:FC:RC:PM:QM:MQ:NM	54735,1:54736:1.00E+00,1.83E-05:32:30397,0:24338,1:16.0:41.0:60.0:1.0
MT	3804	.	A	G	.	clustered;near_indel	GENE=ENSMUSG00000064341;MSI=2.0;MSINT=1;5pFlank=GAATTGAACCTACACTTAAG;3pFlank=ATTCAAAATTCTCCGTGCTA;VARTYPE=SNV	AD:DP:AF:NC:FC:RC:PM:QM:MQ:NM	55085,1:55086:1.00E+00,1.82E-05:14:30604,0:24481,1:21.0:41.0:60.0:1.0
MT	3817	.	C	A	.	clustered;near_indel	GENE=ENSMUSG00000064341;MSI=2.0;MSINT=1;5pFlank=ACTTAAGAATTCAAAATTCT;3pFlank=CGTGCTACCTAAACACCTTA;VARTYPE=SNV	AD:DP:AF:NC:FC:RC:PM:QM:MQ:NM	57213,1:57214:1.00E+00,1.75E-05:39:31284,0:25929,1:51.0:41.0:60.0:1.0
MT	3819	.	G	T	.	clustered;near_indel	GENE=ENSMUSG00000064341;MSI=1.0;MSINT=1;5pFlank=TTAAGAATTCAAAATTCTCC;3pFlank=TGCTACCTAAACACCTTATC;VARTYPE=SNV	AD:DP:AF:NC:FC:RC:PM:QM:MQ:NM	57152,1:57153:1.00E+00,1.75E-05:21:31148,1:26004,0:5.0:41.0:60.0:1.0
MT	3821	.	G	C	.	clustered;near_indel	GENE=ENSMUSG00000064341;MSI=1.0;MSINT=1;5pFlank=AAGAATTCAAAATTCTCCGT;3pFlank=CTACCTAAACACCTTATCCT;VARTYPE=SNV	AD:DP:AF:NC:FC:RC:PM:QM:MQ:NM	56904,64:56968:9.99E-01,1.12E-03:42:31041,35:25862,29:29.4:41.0:60.0:1.7
MT	3821	.	G	T	.	clustered;near_indel	GENE=ENSMUSG00000064341;MSI=1.0;MSINT=1;5pFlank=AAGAATTCAAAATTCTCCGT;3pFlank=CTACCTAAACACCTTATCCT;VARTYPE=SNV	AD:DP:AF:NC:FC:RC:PM:QM:MQ:NM	56967,1:56968:1.00E+00,1.76E-05:42:31041,0:25862,1:24.0:41.0:60.0:1.0
MT	3825	.	C	T	.	clustered;near_indel	GENE=ENSMUSG00000064341;MSI=2.0;MSINT=1;5pFlank=ATTCAAAATTCTCCGTGCTA;3pFlank=CTAAACACCTTATCCTAATA;VARTYPE=SNV	AD:DP:AF:NC:FC:RC:PM:QM:MQ:NM	57081,1:57082:1.00E+00,1.75E-05:24:30296,1:26785,0:15.0:41.0:60.0:1.0
MT	3826	.	C	A	.	clustered;near_indel	GENE=ENSMUSG00000064341;MSI=1.0;MSINT=1;5pFlank=TTCAAAATTCTCCGTGCTAC;3pFlank=TAAACACCTTATCCTAATAG;VARTYPE=SNV	AD:DP:AF:NC:FC:RC:PM:QM:MQ:NM	57154,1:57155:1.00E+00,1.75E-05:38:30342,0:26812,1:5.0:41.0:60.0:1.0
MT	3827	.	T	C	.	clustered;near_indel	GENE=ENSMUSG00000064341;MSI=3.0;MSINT=1;5pFlank=TCAAAATTCTCCGTGCTACC;3pFlank=AAACACCTTATCCTAATAGT;VARTYPE=SNV	AD:DP:AF:NC:FC:RC:PM:QM:MQ:NM	57481,1:57482:1.00E+00,1.74E-05:23:30664,1:26817,0:46.0:41.0:60.0:1.0
MT	3829	.	A	G	.	clustered;near_indel	GENE=ENSMUSG00000064341;MSI=3.0;MSINT=1;5pFlank=AAAATTCTCCGTGCTACCTA;3pFlank=ACACCTTATCCTAATAGTAA;VARTYPE=SNV	AD:DP:AF:NC:FC:RC:PM:QM:MQ:NM	57060,2:57062:1.00E+00,3.50E-05:64:29959,2:27101,0:12.5:41.0:60.0:1.0
MT	3834	.	CTTATCCTAATAGTAAGGTCAGCTAATTAAGCTATCGGGCCCATACCCCGAAAACGTTGGTTTAAATCCTTCCCGTACTAATAAA	ACGAATGCTGATGACCCCAGACAGTGCTCCAGTGCGGTGACACTAGCATCCACTGTGGTGTCTCAGTGCTCCATTTAAATTT	.	clustered	GENE=ENSMUSG00000064342;MSI=3.0;MSINT=1;5pFlank=TCTCCGTGCTACCTAAACAC;3pFlank=TCCTATCACCCTTGCCATCA;VARTYPE=Complex	AD:DP:AF:NC:FC:RC:PM:QM:MQ:NM	58073,2:58075:1.00E+00,3.44E-05:39:31021,1:27052,1:47.0:41.0:60.0:0.0
MT	3843	.	A	T	.	clustered;near_indel	GENE=ENSMUSG00000064341;MSI=1.0;MSINT=1;5pFlank=TACCTAAACACCTTATCCTA;3pFlank=TAGTAAGGTCAGCTAATTAA;VARTYPE=SNV	AD:DP:AF:NC:FC:RC:PM:QM:MQ:NM	59075,13:59088:1.00E+00,2.20E-04:46:30789,7:28286,6:19.2:41.0:60.0:1.8
MT	3846	.	G	A	.	clustered;near_indel	GENE=ENSMUSG00000064341;MSI=1.0;MSINT=1;5pFlank=CTAAACACCTTATCCTAATA;3pFlank=TAAGGTCAGCTAATTAAGCT;VARTYPE=SNV	AD:DP:AF:NC:FC:RC:PM:QM:MQ:NM	59551,2:59553:1.00E+00,3.36E-05:17:30736,1:28814,1:36.0:41.0:60.0:1.5
MT	3846	.	G	T	.	clustered;near_indel	GENE=ENSMUSG00000064341;MSI=1.0;MSINT=1;5pFlank=CTAAACACCTTATCCTAATA;3pFlank=TAAGGTCAGCTAATTAAGCT;VARTYPE=SNV	AD:DP:AF:NC:FC:RC:PM:QM:MQ:NM	59552,1:59553:1.00E+00,1.68E-05:17:30736,1:28814,0:1.0:41.0:60.0:1.0
MT	3848	.	A	T	.	clustered;near_indel	GENE=ENSMUSG00000064341;MSI=2.0;MSINT=1;5pFlank=AAACACCTTATCCTAATAGT;3pFlank=AGGTCAGCTAATTAAGCTAT;VARTYPE=SNV	AD:DP:AF:NC:FC:RC:PM:QM:MQ:NM	58556,1762:60318:9.71E-01,2.92E-02:57:30402,885:28115,877:26.9:41.0:60.0:1.1
MT	3848	.	A	G	.	clustered;near_indel	GENE=ENSMUSG00000064341;MSI=2.0;MSINT=1;5pFlank=AAACACCTTATCCTAATAGT;3pFlank=AGGTCAGCTAATTAAGCTAT;VARTYPE=SNV	AD:DP:AF:NC:FC:RC:PM:QM:MQ:NM	60279,39:60318:9.99E-01,6.47E-04:57:30402,23:28115,16:27.1:41.0:60.0:1.1
MT	3864	.	G	C	.	clustered;near_indel	GENE=ENSMUSG00000064342;MSI=1.0;MSINT=1;5pFlank=TAGTAAGGTCAGCTAATTAA;3pFlank=CTATCGGGCCCATACCCCGA;VARTYPE=SNV	AD:DP:AF:NC:FC:RC:PM:QM:MQ:NM	63600,53:63653:9.99E-01,8.33E-04:34:33437,26:30163,27:26.8:41.0:60.0:1.3
MT	3865	.	C	A	.	clustered;near_indel	GENE=ENSMUSG00000064342;MSI=1.0;MSINT=1;5pFlank=AGTAAGGTCAGCTAATTAAG;3pFlank=TATCGGGCCCATACCCCGAA;VARTYPE=SNV	AD:DP:AF:NC:FC:RC:PM:QM:MQ:NM	64017,1:64018:1.00E+00,1.56E-05:26:33864,0:30153,1:37.0:41.0:60.0:2.0
MT	3869	.	C	T	.	clustered;near_indel	GENE=ENSMUSG00000064342;MSI=3.0;MSINT=1;5pFlank=AGGTCAGCTAATTAAGCTAT;3pFlank=GGGCCCATACCCCGAAAACG;VARTYPE=SNV	AD:DP:AF:NC:FC:RC:PM:QM:MQ:NM	64158,9:64167:1.00E+00,1.40E-04:37:33487,6:30668,3:22.3:41.0:60.0:1.0
MT	3869	.	C	A	.	clustered;near_indel	GENE=ENSMUSG00000064342;MSI=3.0;MSINT=1;5pFlank=AGGTCAGCTAATTAAGCTAT;3pFlank=GGGCCCATACCCCGAAAACG;VARTYPE=SNV	AD:DP:AF:NC:FC:RC:PM:QM:MQ:NM	64164,3:64167:1.00E+00,4.68E-05:37:33487,0:30668,3:40.3:41.0:60.0:1.0
MT	3870	.	G	T	.	clustered;near_indel	GENE=ENSMUSG00000064342;MSI=3.0;MSINT=1;5pFlank=GGTCAGCTAATTAAGCTATC;3pFlank=GGCCCATACCCCGAAAACGT;VARTYPE=SNV	AD:DP:AF:NC:FC:RC:PM:QM:MQ:NM	63997,1:63998:1.00E+00,1.56E-05:45:33789,1:30208,0:14.0:41.0:60.0:1.0
MT	3872	.	G	A	.	clustered;near_indel	GENE=ENSMUSG00000064342;MSI=3.0;MSINT=1;5pFlank=TCAGCTAATTAAGCTATCGG;3pFlank=CCCATACCCCGAAAACGTTG;VARTYPE=SNV	AD:DP:AF:NC:FC:RC:PM:QM:MQ:NM	63930,6:63936:1.00E+00,9.38E-05:48:33744,1:30184,5:33.5:41.0:60.0:1.2
MT	3872	.	G	C	.	clustered;near_indel	GENE=ENSMUSG00000064342;MSI=3.0;MSINT=1;5pFlank=TCAGCTAATTAAGCTATCGG;3pFlank=CCCATACCCCGAAAACGTTG;VARTYPE=SNV	AD:DP:AF:NC:FC:RC:PM:QM:MQ:NM	63935,1:63936:1.00E+00,1.56E-05:48:33744,1:30184,0:7.0:41.0:60.0:1.0
MT	3872	.	G	T	.	clustered;near_indel	GENE=ENSMUSG00000064342;MSI=3.0;MSINT=1;5pFlank=TCAGCTAATTAAGCTATCGG;3pFlank=CCCATACCCCGAAAACGTTG;VARTYPE=SNV	AD:DP:AF:NC:FC:RC:PM:QM:MQ:NM	63935,1:63936:1.00E+00,1.56E-05:48:33744,1:30184,0:4.0:41.0:60.0:1.0
MT	3878	.	A	G	.	clustered;near_indel	GENE=ENSMUSG00000064342;MSI=4.0;MSINT=1;5pFlank=AATTAAGCTATCGGGCCCAT;3pFlank=CCCCGAAAACGTTGGTTTAA;VARTYPE=SNV	AD:DP:AF:NC:FC:RC:PM:QM:MQ:NM	64567,79:64646:9.99E-01,1.22E-03:22:34607,53:29960,26:27.8:41.0:60.0:1.6
MT	3879	.	C	T	.	clustered;near_indel	GENE=ENSMUSG00000064342;MSI=4.0;MSINT=1;5pFlank=ATTAAGCTATCGGGCCCATA;3pFlank=CCCGAAAACGTTGGTTTAAA;VARTYPE=SNV	AD:DP:AF:NC:FC:RC:PM:QM:MQ:NM	64831,46:64877:9.99E-01,7.09E-04:23:34646,22:30185,24:25.2:41.0:60.0:1.1
MT	3884	.	A	AT	.	clustered	GENE=ENSMUSG00000064342;MSI=4.0;MSINT=1;5pFlank=GCTATCGGGCCCATACCCCG;3pFlank=AAACGTTGGTTTAAATCCTT;VARTYPE=Insertion	AD:DP:AF:NC:FC:RC:PM:QM:MQ:NM	67139,1:67140:1.00E+00,1.49E-05:1:35393,0:31746,1:32.0:41.0:60.0:0.0
MT	3892	.	G	A	.	clustered;near_indel	GENE=ENSMUSG00000064342;MSI=2.0;MSINT=1;5pFlank=GCCCATACCCCGAAAACGTT;3pFlank=GTTTAAATCCTTCCCGTACT;VARTYPE=SNV	AD:DP:AF:NC:FC:RC:PM:QM:MQ:NM	70369,1:70370:1.00E+00,1.42E-05:42:37701,0:32668,1:37.0:41.0:60.0:2.0
MT	3893	.	G	A	.	clustered;near_indel	GENE=ENSMUSG00000064342;MSI=3.0;MSINT=1;5pFlank=CCCATACCCCGAAAACGTTG;3pFlank=TTTAAATCCTTCCCGTACTA;VARTYPE=SNV	AD:DP:AF:NC:FC:RC:PM:QM:MQ:NM	70413,113:70526:9.98E-01,1.60E-03:22:37525,58:32886,55:24.6:41.0:60.0:1.2
MT	3893	.	G	T	.	clustered;near_indel	GENE=ENSMUSG00000064342;MSI=3.0;MSINT=1;5pFlank=CCCATACCCCGAAAACGTTG;3pFlank=TTTAAATCCTTCCCGTACTA;VARTYPE=SNV	AD:DP:AF:NC:FC:RC:PM:QM:MQ:NM	70524,2:70526:1.00E+00,2.84E-05:22:37525,2:32886,0:20.0:41.0:60.0:2.0
MT	3894	.	T	C	.	clustered;near_indel	GENE=ENSMUSG00000064342;MSI=3.0;MSINT=1;5pFlank=CCATACCCCGAAAACGTTGG;3pFlank=TTAAATCCTTCCCGTACTAA;VARTYPE=SNV	AD:DP:AF:NC:FC:RC:PM:QM:MQ:NM	70414,181:70595:9.97E-01,2.56E-03:15:37362,103:33052,78:24.2:41.0:60.0:1.1
MT	3899	.	A	G	.	clustered;near_indel	GENE=ENSMUSG00000064342;MSI=1.0;MSINT=1;5pFlank=CCCCGAAAACGTTGGTTTAA;3pFlank=TCCTTCCCGTACTAATAAAT;VARTYPE=SNV	AD:DP:AF:NC:FC:RC:PM:QM:MQ:NM	70286,46:70332:9.99E-01,6.54E-04:56:37106,22:33180,24:23.4:41.0:60.0:1.1
MT	3900	.	T	C	.	clustered;near_indel	GENE=ENSMUSG00000064342;MSI=2.0;MSINT=1;5pFlank=CCCGAAAACGTTGGTTTAAA;3pFlank=CCTTCCCGTACTAATAAATC;VARTYPE=SNV	AD:DP:AF:NC:FC:RC:PM:QM:MQ:NM	69622,1:69623:1.00E+00,1.44E-05:15:37206,1:32416,0:17.0:41.0:60.0:1.0
MT	3902	.	C	T	.	clustered;near_indel	GENE=ENSMUSG00000064342;MSI=2.0;MSINT=1;5pFlank=CGAAAACGTTGGTTTAAATC;3pFlank=TTCCCGTACTAATAAATCCT;VARTYPE=SNV	AD:DP:AF:NC:FC:RC:PM:QM:MQ:NM	69074,4:69078:1.00E+00,5.79E-05:20:36803,3:32271,1:24.2:41.0:60.0:1.2
MT	3903	.	T	C	.	clustered;near_indel	GENE=ENSMUSG00000064342;MSI=2.0;MSINT=1;5pFlank=GAAAACGTTGGTTTAAATCC;3pFlank=TCCCGTACTAATAAATCCTA;VARTYPE=SNV	AD:DP:AF:NC:FC:RC:PM:QM:MQ:NM	69028,19:69047:1.00E+00,2.75E-04:155:36661,5:32367,14:28.5:41.0:60.0:1.5
MT	3904	.	T	C	.	clustered;near_indel	GENE=ENSMUSG00000064342;MSI=3.0;MSINT=1;5pFlank=AAAACGTTGGTTTAAATCCT;3pFlank=CCCGTACTAATAAATCCTAT;VARTYPE=SNV	AD:DP:AF:NC:FC:RC:PM:QM:MQ:NM	68984,125:69109:9.98E-01,1.81E-03:19:36568,67:32416,58:24.6:41.0:60.0:1.1
MT	3906	.	C	A	.	clustered;near_indel	GENE=ENSMUSG00000064342;MSI=3.0;MSINT=1;5pFlank=AACGTTGGTTTAAATCCTTC;3pFlank=CGTACTAATAAATCCTATCA;VARTYPE=SNV	AD:DP:AF:NC:FC:RC:PM:QM:MQ:NM	69464,1:69465:1.00E+00,1.44E-05:22:36574,0:32890,1:1.0:41.0:60.0:3.0
MT	3909	.	T	C	.	clustered;near_indel	GENE=ENSMUSG00000064342;MSI=1.0;MSINT=1;5pFlank=GTTGGTTTAAATCCTTCCCG;3pFlank=ACTAATAAATCCTATCACCC;VARTYPE=SNV	AD:DP:AF:NC:FC:RC:PM:QM:MQ:NM	69337,16:69353:1.00E+00,2.31E-04:29:35925,5:33412,11:24.2:41.0:60.0:1.1
MT	3910	.	A	G	.	clustered;near_indel	GENE=ENSMUSG00000064342;MSI=1.0;MSINT=1;5pFlank=TTGGTTTAAATCCTTCCCGT;3pFlank=CTAATAAATCCTATCACCCT;VARTYPE=SNV	AD:DP:AF:NC:FC:RC:PM:QM:MQ:NM	68727,279:69006:9.96E-01,4.04E-03:18:35150,154:33577,125:26.7:41.0:60.0:1.2
MT	3924	.	T	C	.	clustered;near_indel	GENE=ENSMUSG00000064342;MSI=1.0;MSINT=1;5pFlank=TCCCGTACTAATAAATCCTA;3pFlank=CACCCTTGCCATCATCTACT;VARTYPE=SNV	AD:DP:AF:NC:FC:RC:PM:QM:MQ:NM	68026,25:68051:1.00E+00,3.67E-04:8:34843,12:33183,13:27.4:41.0:60.0:1.0
MT	3925	.	C	A	.	clustered;near_indel	GENE=ENSMUSG00000064342;MSI=1.0;MSINT=1;5pFlank=CCCGTACTAATAAATCCTAT;3pFlank=ACCCTTGCCATCATCTACTT;VARTYPE=SNV	AD:DP:AF:NC:FC:RC:PM:QM:MQ:NM	67967,1:67968:1.00E+00,1.47E-05:26:34541,0:33426,1:57.0:41.0:60.0:1.0
MT	3931	.	T	A	.	clustered;near_indel	GENE=ENSMUSG00000064343;MSI=1.0;MSINT=1;5pFlank=CTAATAAATCCTATCACCCT;3pFlank=GCCATCATCTACTTCACAAT;VARTYPE=SNV	AD:DP:AF:NC:FC:RC:PM:QM:MQ:NM	67898,1:67899:1.00E+00,1.47E-05:56:34763,0:33135,1:59.0:41.0:60.0:1.0
MT	3932	.	G	A	.	clustered;near_indel	GENE=ENSMUSG00000064343;MSI=2.0;MSINT=1;5pFlank=TAATAAATCCTATCACCCTT;3pFlank=CCATCATCTACTTCACAATC;VARTYPE=SNV	AD:DP:AF:NC:FC:RC:PM:QM:MQ:NM	67860,2:67862:1.00E+00,2.95E-05:29:34616,2:33243,0:12.5:41.0:60.0:1.0
MT	3932	.	G	T	.	clustered;near_indel	GENE=ENSMUSG00000064343;MSI=2.0;MSINT=1;5pFlank=TAATAAATCCTATCACCCTT;3pFlank=CCATCATCTACTTCACAATC;VARTYPE=SNV	AD:DP:AF:NC:FC:RC:PM:QM:MQ:NM	67861,1:67862:1.00E+00,1.47E-05:29:34616,1:33243,0:35.0:41.0:60.0:1.0
MT	3935	.	A	C	.	clustered;near_indel	GENE=ENSMUSG00000064343;MSI=2.0;MSINT=3;5pFlank=TAAATCCTATCACCCTTGCC;3pFlank=TCATCTACTTCACAATCTTC;VARTYPE=SNV	AD:DP:AF:NC:FC:RC:PM:QM:MQ:NM	67485,1:67486:1.00E+00,1.48E-05:228:34647,0:32838,1:16.0:41.0:60.0:1.0
MT	3939	.	T	C	.	clustered;near_indel	GENE=ENSMUSG00000064343;MSI=2.0;MSINT=3;5pFlank=TCCTATCACCCTTGCCATCA;3pFlank=CTACTTCACAATCTTCTTAG;VARTYPE=SNV	AD:DP:AF:NC:FC:RC:PM:QM:MQ:NM	69016,1:69017:1.00E+00,1.45E-05:5:35423,0:33593,1:32.0:41.0:60.0:1.0
MT	3940	.	C	A	.	clustered;near_indel	GENE=ENSMUSG00000064343;MSI=1.0;MSINT=1;5pFlank=CCTATCACCCTTGCCATCAT;3pFlank=TACTTCACAATCTTCTTAGG;VARTYPE=SNV	AD:DP:AF:NC:FC:RC:PM:QM:MQ:NM	69113,2:69115:1.00E+00,2.89E-05:31:35296,0:33817,2:16.0:41.0:60.0:1.5
MT	3946	.	C	A	.	clustered;near_indel	GENE=ENSMUSG00000064343;MSI=2.0;MSINT=2;5pFlank=ACCCTTGCCATCATCTACTT;3pFlank=ACAATCTTCTTAGGTCCTGT;VARTYPE=SNV	AD:DP:AF:NC:FC:RC:PM:QM:MQ:NM	70491,1:70492:1.00E+00,1.42E-05:27:35387,0:35104,1:11.0:41.0:60.0:1.0
MT	3951	.	T	C	.	clustered;near_indel	GENE=ENSMUSG00000064343;MSI=1.0;MSINT=1;5pFlank=TGCCATCATCTACTTCACAA;3pFlank=CTTCTTAGGTCCTGTAATCA;VARTYPE=SNV	AD:DP:AF:NC:FC:RC:PM:QM:MQ:NM	70107,1:70108:1.00E+00,1.43E-05:16:35120,1:34987,0:27.0:41.0:60.0:1.0
MT	3952	.	C	A	.	clustered;near_indel	GENE=ENSMUSG00000064343;MSI=2.0;MSINT=1;5pFlank=GCCATCATCTACTTCACAAT;3pFlank=TTCTTAGGTCCTGTAATCAC;VARTYPE=SNV	AD:DP:AF:NC:FC:RC:PM:QM:MQ:NM	70285,1:70286:1.00E+00,1.42E-05:28:35859,0:34426,1:37.0:41.0:60.0:1.0
MT	3956	.	T	C	.	clustered;near_indel	GENE=ENSMUSG00000064343;MSI=2.0;MSINT=1;5pFlank=TCATCTACTTCACAATCTTC;3pFlank=TAGGTCCTGTAATCACAATA;VARTYPE=SNV	AD:DP:AF:NC:FC:RC:PM:QM:MQ:NM	70429,26:70455:1.00E+00,3.69E-04:30:35425,14:35004,12:24.2:41.0:60.0:1.1
MT	3959	.	G	A	.	clustered;near_indel	GENE=ENSMUSG00000064343;MSI=2.0;MSINT=1;5pFlank=TCTACTTCACAATCTTCTTA;3pFlank=GTCCTGTAATCACAATATCC;VARTYPE=SNV	AD:DP:AF:NC:FC:RC:PM:QM:MQ:NM	68916,1:68917:1.00E+00,1.45E-05:31:34543,0:34373,1:26.0:41.0:60.0:1.0
MT	3960	.	G	A	.	clustered;near_indel	GENE=ENSMUSG00000064343;MSI=1.0;MSINT=1;5pFlank=CTACTTCACAATCTTCTTAG;3pFlank=TCCTGTAATCACAATATCCA;VARTYPE=SNV	AD:DP:AF:NC:FC:RC:PM:QM:MQ:NM	68778,1:68779:1.00E+00,1.45E-05:24:33878,0:34900,1:28.0:41.0:60.0:1.0
MT	3961	.	T	C	.	clustered;near_indel	GENE=ENSMUSG00000064343;MSI=2.0;MSINT=1;5pFlank=TACTTCACAATCTTCTTAGG;3pFlank=CCTGTAATCACAATATCCAG;VARTYPE=SNV	AD:DP:AF:NC:FC:RC:PM:QM:MQ:NM	68826,24:68850:1.00E+00,3.49E-04:12:34018,14:34808,10:25.0:41.0:60.0:1.2
MT	3962	.	C	G	.	clustered;near_indel	GENE=ENSMUSG00000064343;MSI=2.0;MSINT=1;5pFlank=ACTTCACAATCTTCTTAGGT;3pFlank=CTGTAATCACAATATCCAGC;VARTYPE=SNV	AD:DP:AF:NC:FC:RC:PM:QM:MQ:NM	68800,1:68801:1.00E+00,1.45E-05:39:33859,0:34941,1:2.0:41.0:60.0:1.0
MT	3963	.	C	A	.	clustered;near_indel	GENE=ENSMUSG00000064343;MSI=1.0;MSINT=1;5pFlank=CTTCACAATCTTCTTAGGTC;3pFlank=TGTAATCACAATATCCAGCA;VARTYPE=SNV	AD:DP:AF:NC:FC:RC:PM:QM:MQ:NM	68741,1:68742:1.00E+00,1.45E-05:36:33695,0:35046,1:1.0:41.0:60.0:1.0
MT	3966	.	T	C	.	clustered;near_indel	GENE=ENSMUSG00000064343;MSI=2.0;MSINT=1;5pFlank=CACAATCTTCTTAGGTCCTG;3pFlank=AATCACAATATCCAGCACCA;VARTYPE=SNV	AD:DP:AF:NC:FC:RC:PM:QM:MQ:NM	69592,47:69639:9.99E-01,6.75E-04:22:34353,27:35239,20:28.3:41.0:60.0:1.1
MT	3970	.	C	T	.	clustered;near_indel	GENE=ENSMUSG00000064343;MSI=2.0;MSINT=2;5pFlank=ATCTTCTTAGGTCCTGTAAT;3pFlank=ACAATATCCAGCACCAACCT;VARTYPE=SNV	AD:DP:AF:NC:FC:RC:PM:QM:MQ:NM	69689,1:69690:1.00E+00,1.43E-05:30:34112,1:35577,0:6.0:41.0:60.0:1.0
MT	3978	.	C	A	.	clustered;near_indel	GENE=ENSMUSG00000064343;MSI=2.0;MSINT=1;5pFlank=AGGTCCTGTAATCACAATAT;3pFlank=CAGCACCAACCTAATACTAA;VARTYPE=SNV	AD:DP:AF:NC:FC:RC:PM:QM:MQ:NM	69008,1:69009:1.00E+00,1.45E-05:28:33972,0:35036,1:41.0:41.0:60.0:2.0
MT	3982	.	C	A	.	clustered;near_indel	GENE=ENSMUSG00000064343;MSI=1.0;MSINT=1;5pFlank=CCTGTAATCACAATATCCAG;3pFlank=ACCAACCTAATACTAATATG;VARTYPE=SNV	AD:DP:AF:NC:FC:RC:PM:QM:MQ:NM	68349,4:68353:1.00E+00,5.85E-05:33:33692,0:34657,4:22.0:41.0:60.0:1.0
MT	3985	.	C	A	.	clustered;near_indel	GENE=ENSMUSG00000064343;MSI=2.0;MSINT=1;5pFlank=GTAATCACAATATCCAGCAC;3pFlank=AACCTAATACTAATATGAGT;VARTYPE=SNV	AD:DP:AF:NC:FC:RC:PM:QM:MQ:NM	66949,2:66951:1.00E+00,2.99E-05:53:33230,0:33719,2:10.0:41.0:60.0:1.5
MT	3988	.	C	A	.	clustered;near_indel	GENE=ENSMUSG00000064343;MSI=2.0;MSINT=1;5pFlank=ATCACAATATCCAGCACCAA;3pFlank=CTAATACTAATATGAGTAGG;VARTYPE=SNV	AD:DP:AF:NC:FC:RC:PM:QM:MQ:NM	67381,1:67382:1.00E+00,1.48E-05:30:33744,0:33637,1:9.0:41.0:60.0:1.0
MT	3989	.	C	A	.	clustered;near_indel	GENE=ENSMUSG00000064343;MSI=1.0;MSINT=1;5pFlank=TCACAATATCCAGCACCAAC;3pFlank=TAATACTAATATGAGTAGGC;VARTYPE=SNV	AD:DP:AF:NC:FC:RC:PM:QM:MQ:NM	67214,1:67215:1.00E+00,1.49E-05:53:33783,1:33431,0:16.0:41.0:60.0:1.0
MT	3991	.	A	G	.	clustered;near_indel	GENE=ENSMUSG00000064343;MSI=2.0;MSINT=1;5pFlank=ACAATATCCAGCACCAACCT;3pFlank=ATACTAATATGAGTAGGCCT;VARTYPE=SNV	AD:DP:AF:NC:FC:RC:PM:QM:MQ:NM	67013,1:67014:1.00E+00,1.49E-05:24:33518,1:33495,0:2.0:41.0:60.0:1.0
MT	3995	.	C	T	.	clustered;near_indel	GENE=ENSMUSG00000064344;MSI=1.0;MSINT=1;5pFlank=TATCCAGCACCAACCTAATA;3pFlank=TAATATGAGTAGGCCTGGAA;VARTYPE=SNV	AD:DP:AF:NC:FC:RC:PM:QM:MQ:NM	67355,24:67379:1.00E+00,3.56E-04:28:33637,6:33717,18:26.2:41.0:60.0:1.2
MT	3995	.	C	A	.	clustered;near_indel	GENE=ENSMUSG00000064344;MSI=1.0;MSINT=1;5pFlank=TATCCAGCACCAACCTAATA;3pFlank=TAATATGAGTAGGCCTGGAA;VARTYPE=SNV	AD:DP:AF:NC:FC:RC:PM:QM:MQ:NM	67378,1:67379:1.00E+00,1.48E-05:28:33637,0:33717,1:1.0:41.0:60.0:1.0
MT	4002	.	G	T	.	clustered;near_indel	GENE=ENSMUSG00000064344;MSI=1.0;MSINT=1;5pFlank=CACCAACCTAATACTAATAT;3pFlank=AGTAGGCCTGGAATTCAGCC;VARTYPE=SNV	AD:DP:AF:NC:FC:RC:PM:QM:MQ:NM	66990,1:66991:1.00E+00,1.49E-05:24:33633,1:33357,0:46.0:41.0:60.0:1.0
MT	4004	.	G	A	.	clustered;near_indel	GENE=ENSMUSG00000064344;MSI=1.0;MSINT=1;5pFlank=CCAACCTAATACTAATATGA;3pFlank=TAGGCCTGGAATTCAGCCTA;VARTYPE=SNV	AD:DP:AF:NC:FC:RC:PM:QM:MQ:NM	67197,2:67199:1.00E+00,2.98E-05:26:33872,2:33325,0:29.5:41.0:60.0:1.0
MT	4012	.	G	A	.	clustered;near_indel	GENE=ENSMUSG00000064344;MSI=2.0;MSINT=1;5pFlank=ATACTAATATGAGTAGGCCT;3pFlank=GAATTCAGCCTACTAGCAAT;VARTYPE=SNV	AD:DP:AF:NC:FC:RC:PM:QM:MQ:NM	68776,1:68777:1.00E+00,1.45E-05:41:34623,0:34153,1:8.0:41.0:60.0:1.0
MT	4015	.	A	G	.	clustered;near_indel	GENE=ENSMUSG00000064344;MSI=2.0;MSINT=1;5pFlank=CTAATATGAGTAGGCCTGGA;3pFlank=TTCAGCCTACTAGCAATTAT;VARTYPE=SNV	AD:DP:AF:NC:FC:RC:PM:QM:MQ:NM	68684,5:68689:1.00E+00,7.28E-05:73:34722,3:33962,2:35.6:41.0:60.0:1.2
MT	4020	.	G	T	.	clustered;near_indel	GENE=ENSMUSG00000064344;MSI=2.0;MSINT=1;5pFlank=ATGAGTAGGCCTGGAATTCA;3pFlank=CCTACTAGCAATTATCCCCA;VARTYPE=SNV	AD:DP:AF:NC:FC:RC:PM:QM:MQ:NM	65997,1:65998:1.00E+00,1.52E-05:36:35221,1:30776,0:43.0:41.0:60.0:1.0
MT	4022	.	C	A	.	clustered;near_indel	GENE=ENSMUSG00000064344;MSI=1.0;MSINT=1;5pFlank=GAGTAGGCCTGGAATTCAGC;3pFlank=TACTAGCAATTATCCCCATA;VARTYPE=SNV	AD:DP:AF:NC:FC:RC:PM:QM:MQ:NM	65805,1:65806:1.00E+00,1.52E-05:58:34922,0:30883,1:24.0:41.0:60.0:1.0
MT	4023	.	T	C	.	clustered;near_indel	GENE=ENSMUSG00000064344;MSI=2.0;MSINT=3;5pFlank=AGTAGGCCTGGAATTCAGCC;3pFlank=ACTAGCAATTATCCCCATAC;VARTYPE=SNV	AD:DP:AF:NC:FC:RC:PM:QM:MQ:NM	65756,55:65811:9.99E-01,8.36E-04:10:34732,28:31024,27:24.7:41.0:60.0:1.1
MT	4030	.	AAT	CAG	.	clustered	GENE=ENSMUSG00000064344;MSI=2.0;MSINT=1;5pFlank=CTGGAATTCAGCCTACTAGC;3pFlank=TATCCCCATACTAATCAACA;VARTYPE=Complex	AD:DP:AF:NC:FC:RC:PM:QM:MQ:NM	64129,1:64130:1.00E+00,1.56E-05:11:34234,0:29895,1:9.0:41.0:60.0:2.0
MT	4032	.	T	A	.	clustered;near_indel	GENE=ENSMUSG00000064344;MSI=2.0;MSINT=1;5pFlank=GGAATTCAGCCTACTAGCAA;3pFlank=TATCCCCATACTAATCAACA;VARTYPE=SNV	AD:DP:AF:NC:FC:RC:PM:QM:MQ:NM	63896,18:63914:1.00E+00,2.82E-04:12:34754,12:29141,6:26.9:41.0:60.0:1.2
MT	4038	.	C	A	.	clustered;near_indel	GENE=ENSMUSG00000064344;MSI=4.0;MSINT=1;5pFlank=CAGCCTACTAGCAATTATCC;3pFlank=CATACTAATCAACAAAAAAA;VARTYPE=SNV	AD:DP:AF:NC:FC:RC:PM:QM:MQ:NM	64933,1:64934:1.00E+00,1.54E-05:39:36318,1:28615,0:19.0:41.0:60.0:1.0
MT	4041	.	T	C	.	clustered;near_indel	GENE=ENSMUSG00000064344;MSI=1.0;MSINT=1;5pFlank=CCTACTAGCAATTATCCCCA;3pFlank=ACTAATCAACAAAAAAAACC;VARTYPE=SNV	AD:DP:AF:NC:FC:RC:PM:QM:MQ:NM	64949,1:64950:1.00E+00,1.54E-05:45:36023,1:28926,0:1.0:41.0:60.0:1.0
MT	4043	.	C	A	.	clustered;near_indel	GENE=ENSMUSG00000064344;MSI=1.0;MSINT=1;5pFlank=TACTAGCAATTATCCCCATA;3pFlank=TAATCAACAAAAAAAACCCA;VARTYPE=SNV	AD:DP:AF:NC:FC:RC:PM:QM:MQ:NM	65002,1:65003:1.00E+00,1.54E-05:36:36162,0:28840,1:36.0:41.0:60.0:1.0
MT	4049	.	A	T	.	clustered;near_indel	GENE=ENSMUSG00000064344;MSI=2.0;MSINT=1;5pFlank=CAATTATCCCCATACTAATC;3pFlank=ACAAAAAAAACCCACGATCA;VARTYPE=SNV	AD:DP:AF:NC:FC:RC:PM:QM:MQ:NM	67476,35:67511:9.99E-01,5.18E-04:21:37220,17:30256,18:28.1:41.0:60.0:1.0
MT	4051	.	C	CA	.	clustered	GENE=ENSMUSG00000064344;MSI=9.0;MSINT=1;5pFlank=ATTATCCCCATACTAATCAA;3pFlank=AAAAAAAACCCACGATCAAC;VARTYPE=Insertion	AD:DP:AF:NC:FC:RC:PM:QM:MQ:NM	68044,102:68146:9.99E-01,1.50E-03:34:35409,56:29113,45:29.0:41.0:60.0:0.0
MT	4051	.	CA	C	.	clustered	GENE=ENSMUSG00000064344;MSI=8.0;MSINT=1;5pFlank=ATTATCCCCATACTAATCAA;3pFlank=AAAAAAACCCACGATCAACT;VARTYPE=Deletion	AD:DP:AF:NC:FC:RC:PM:QM:MQ:NM	70388,9:70397:1.00E+00,1.28E-04:15:39380,7:31008,2:31.2:41.0:60.0:0.0
MT	4061	.	C	A	.	clustered;near_indel	GENE=ENSMUSG00000064344;MSI=3.0;MSINT=1;5pFlank=TACTAATCAACAAAAAAAAC;3pFlank=CACGATCAACTGAAGCAGCA;VARTYPE=SNV	AD:DP:AF:NC:FC:RC:PM:QM:MQ:NM	71379,1:71380:1.00E+00,1.40E-05:44:39910,0:31469,1:18.0:41.0:60.0:1.0
MT	4064	.	C	A	.	clustered;near_indel	GENE=ENSMUSG00000064344;MSI=1.0;MSINT=1;5pFlank=TAATCAACAAAAAAAACCCA;3pFlank=GATCAACTGAAGCAGCAACA;VARTYPE=SNV	AD:DP:AF:NC:FC:RC:PM:QM:MQ:NM	70816,1:70817:1.00E+00,1.41E-05:37:39366,0:31450,1:13.0:41.0:60.0:1.0
MT	4065	.	G	T	.	clustered;near_indel	GENE=ENSMUSG00000064345;MSI=1.0;MSINT=1;5pFlank=AATCAACAAAAAAAACCCAC;3pFlank=ATCAACTGAAGCAGCAACAA;VARTYPE=SNV	AD:DP:AF:NC:FC:RC:PM:QM:MQ:NM	70742,1:70743:1.00E+00,1.41E-05:39:39333,1:31409,0:20.0:41.0:60.0:1.0
MT	4066	.	A	T	.	clustered;near_indel	GENE=ENSMUSG00000064345;MSI=1.0;MSINT=1;5pFlank=ATCAACAAAAAAAACCCACG;3pFlank=TCAACTGAAGCAGCAACAAA;VARTYPE=SNV	AD:DP:AF:NC:FC:RC:PM:QM:MQ:NM	70006,1:70007:1.00E+00,1.43E-05:9:38614,1:31392,0:24.0:41.0:60.0:1.0
MT	4076	.	G	A	.	clustered;near_indel	GENE=ENSMUSG00000064345;MSI=2.0;MSINT=3;5pFlank=AAAACCCACGATCAACTGAA;3pFlank=CAGCAACAAAATACTTCGTC;VARTYPE=SNV	AD:DP:AF:NC:FC:RC:PM:QM:MQ:NM	71757,1:71758:1.00E+00,1.39E-05:33:39089,1:32668,0:9.0:41.0:60.0:1.0
MT	4077	.	C	A	.	clustered;near_indel	GENE=ENSMUSG00000064345;MSI=2.0;MSINT=3;5pFlank=AAACCCACGATCAACTGAAG;3pFlank=AGCAACAAAATACTTCGTCA;VARTYPE=SNV	AD:DP:AF:NC:FC:RC:PM:QM:MQ:NM	72101,1:72102:1.00E+00,1.39E-05:40:39169,0:32932,1:45.0:41.0:60.0:1.0
MT	4079	.	G	A	.	clustered;near_indel	GENE=ENSMUSG00000064345;MSI=2.0;MSINT=3;5pFlank=ACCCACGATCAACTGAAGCA;3pFlank=CAACAAAATACTTCGTCACA;VARTYPE=SNV	AD:DP:AF:NC:FC:RC:PM:QM:MQ:NM	72283,1:72284:1.00E+00,1.38E-05:39:39048,0:33235,1:43.0:41.0:60.0:1.0
MT	4080	.	C	G	.	clustered;near_indel	GENE=ENSMUSG00000064345;MSI=2.0;MSINT=1;5pFlank=CCCACGATCAACTGAAGCAG;3pFlank=AACAAAATACTTCGTCACAC;VARTYPE=SNV	AD:DP:AF:NC:FC:RC:PM:QM:MQ:NM	73042,1:73043:1.00E+00,1.37E-05:59:39546,0:33496,1:1.0:41.0:60.0:1.0
MT	4085	.	A	G	.	clustered;near_indel	GENE=ENSMUSG00000064345;MSI=4.0;MSINT=1;5pFlank=GATCAACTGAAGCAGCAACA;3pFlank=AATACTTCGTCACACAAGCA;VARTYPE=SNV	AD:DP:AF:NC:FC:RC:PM:QM:MQ:NM	73712,1:73713:1.00E+00,1.36E-05:31:39697,1:34015,0:6.0:41.0:60.0:1.0
MT	4093	.	C	A	.	clustered;near_indel	GENE=ENSMUSG00000064345;MSI=1.0;MSINT=1;5pFlank=GAAGCAGCAACAAAATACTT;3pFlank=GTCACACAAGCAACAGCCTC;VARTYPE=SNV	AD:DP:AF:NC:FC:RC:PM:QM:MQ:NM	74312,1:74313:1.00E+00,1.35E-05:40:39789,0:34523,1:21.0:41.0:60.0:1.0
MT	4094	.	G	T	.	clustered;near_indel	GENE=ENSMUSG00000064345;MSI=1.0;MSINT=1;5pFlank=AAGCAGCAACAAAATACTTC;3pFlank=TCACACAAGCAACAGCCTCA;VARTYPE=SNV	AD:DP:AF:NC:FC:RC:PM:QM:MQ:NM	74287,1:74288:1.00E+00,1.35E-05:28:39505,1:34782,0:15.0:41.0:60.0:1.0
MT	4100	.	C	T	.	clustered;near_indel	GENE=ENSMUSG00000064345;MSI=3.0;MSINT=2;5pFlank=CAACAAAATACTTCGTCACA;3pFlank=AAGCAACAGCCTCAATAATT;VARTYPE=SNV	AD:DP:AF:NC:FC:RC:PM:QM:MQ:NM	73451,1:73452:1.00E+00,1.36E-05:16:38139,1:35312,0:1.0:41.0:60.0:1.0
MT	4103	.	G	C	.	clustered;near_indel	GENE=ENSMUSG00000064345;MSI=1.0;MSINT=1;5pFlank=CAAAATACTTCGTCACACAA;3pFlank=CAACAGCCTCAATAATTATC;VARTYPE=SNV	AD:DP:AF:NC:FC:RC:PM:QM:MQ:NM	73100,82:73182:9.99E-01,1.12E-03:42:37737,44:35361,38:25.4:41.0:60.0:1.1
MT	4103	.	G	A	.	clustered;near_indel	GENE=ENSMUSG00000064345;MSI=1.0;MSINT=1;5pFlank=CAAAATACTTCGTCACACAA;3pFlank=CAACAGCCTCAATAATTATC;VARTYPE=SNV	AD:DP:AF:NC:FC:RC:PM:QM:MQ:NM	73180,2:73182:1.00E+00,2.73E-05:42:37737,0:35361,2:40.5:41.0:60.0:1.0
MT	4104	.	C	A	.	clustered;near_indel	GENE=ENSMUSG00000064345;MSI=2.0;MSINT=1;5pFlank=AAAATACTTCGTCACACAAG;3pFlank=AACAGCCTCAATAATTATCC;VARTYPE=SNV	AD:DP:AF:NC:FC:RC:PM:QM:MQ:NM	73151,1:73152:1.00E+00,1.37E-05:43:37720,0:35431,1:16.0:41.0:60.0:1.0
MT	4107	.	C	G	.	clustered;near_indel	GENE=ENSMUSG00000064345;MSI=1.0;MSINT=1;5pFlank=ATACTTCGTCACACAAGCAA;3pFlank=AGCCTCAATAATTATCCTCC;VARTYPE=SNV	AD:DP:AF:NC:FC:RC:PM:QM:MQ:NM	72505,1:72506:1.00E+00,1.38E-05:25:37206,0:35299,1:8.0:41.0:60.0:1.0
MT	4112	.	TCAATAATTATCCTCCTGGCCATCGTACTCAACTATAAACAACTAGGAACATGAATATTTCAACAACAAACAAACGGTCTTATCCTTAACATAACATTAATAGCCCTATCCATAAAACTAGGCCTCGCCCCATTCCACTTCTGATTACCAGAAGTAACTCAAGGGATCCCACTGCACATAGGACTTATTCTTCTTACATGACAAAAAATTGCTCCCCTATCAATTTTAATTCAAATTTACCCGCTACTCAACTCTACTATCATTTTAATACTAGCAATTACTTCTATTTTCATAGGGGCATGAGGAGGACTTAACCAAACACAAATACGAAAAATTATAGCCTATTCATCAATTGCCCACATAGGATGAATATTAGCAATTCTTCCTTACAACCCATCC…	T	.	clustered	GENE=ENSMUSG00000064345;MSI=2.0;MSINT=2;5pFlank=TCGTCACACAAGCAACAGCC;3pFlank=CAATAACCCTACCCCTAGCC;VARTYPE=Deletion	AD:DP:AF:NC:FC:RC:PM:QM:MQ:NM	72872,1:72873:1.00E+00,1.37E-05:43:37186,0:35687,1:55.0:41.0:11.0:0.0
MT	4116	.	TA	T	.	clustered	GENE=ENSMUSG00000064345;MSI=2.0;MSINT=1;5pFlank=CACACAAGCAACAGCCTCAA;3pFlank=ATTATCCTCCTGGCCATCGT;VARTYPE=Deletion	AD:DP:AF:NC:FC:RC:PM:QM:MQ:NM	72390,1:72391:1.00E+00,1.38E-05:39:36235,1:36155,0:1.0:41.0:60.0:0.0
MT	4122	.	T	C	.	clustered;near_indel	GENE=ENSMUSG00000064345;MSI=2.0;MSINT=1;5pFlank=AGCAACAGCCTCAATAATTA;3pFlank=CCTCCTGGCCATCGTACTCA;VARTYPE=SNV	AD:DP:AF:NC:FC:RC:PM:QM:MQ:NM	71249,185:71434:9.97E-01,2.59E-03:27:35709,94:35540,91:25.8:41.0:60.0:1.1
MT	4126	.	C	A	.	clustered;near_indel	GENE=ENSMUSG00000064345;MSI=2.0;MSINT=1;5pFlank=ACAGCCTCAATAATTATCCT;3pFlank=CTGGCCATCGTACTCAACTA;VARTYPE=SNV	AD:DP:AF:NC:FC:RC:PM:QM:MQ:NM	70996,1:70997:1.00E+00,1.41E-05:27:35026,1:35970,0:35.0:41.0:60.0:1.0
MT	4127	.	C	A	.	clustered;near_indel	GENE=ENSMUSG00000064345;MSI=2.0;MSINT=3;5pFlank=CAGCCTCAATAATTATCCTC;3pFlank=TGGCCATCGTACTCAACTAT;VARTYPE=SNV	AD:DP:AF:NC:FC:RC:PM:QM:MQ:NM	70845,1:70846:1.00E+00,1.41E-05:35:34892,0:35953,1:12.0:41.0:60.0:1.0
MT	4131	.	C	A	.	clustered;near_indel	GENE=ENSMUSG00000064345;MSI=2.0;MSINT=1;5pFlank=CTCAATAATTATCCTCCTGG;3pFlank=CATCGTACTCAACTATAAAC;VARTYPE=SNV	AD:DP:AF:NC:FC:RC:PM:QM:MQ:NM	70369,1:70370:1.00E+00,1.42E-05:44:34275,0:36094,1:59.0:41.0:60.0:1.0
MT	4135	.	C	A	.	clustered;near_indel	GENE=ENSMUSG00000064345;MSI=1.0;MSINT=1;5pFlank=ATAATTATCCTCCTGGCCAT;3pFlank=GTACTCAACTATAAACAACT;VARTYPE=SNV	AD:DP:AF:NC:FC:RC:PM:QM:MQ:NM	70391,2:70393:1.00E+00,2.84E-05:48:34178,0:36213,2:16.5:41.0:60.0:2.0
MT	4140	.	T	C	.	clustered;near_indel	GENE=ENSMUSG00000064345;MSI=1.0;MSINT=1;5pFlank=TATCCTCCTGGCCATCGTAC;3pFlank=CAACTATAAACAACTAGGAA;VARTYPE=SNV	AD:DP:AF:NC:FC:RC:PM:QM:MQ:NM	70394,53:70447:9.99E-01,7.52E-04:13:33798,27:36596,26:32.0:41.0:60.0:1.0
MT	4142	.	A	G	.	clustered;near_indel	GENE=ENSMUSG00000064345;MSI=2.0;MSINT=1;5pFlank=TCCTCCTGGCCATCGTACTC;3pFlank=ACTATAAACAACTAGGAACA;VARTYPE=SNV	AD:DP:AF:NC:FC:RC:PM:QM:MQ:NM	70358,5:70363:1.00E+00,7.11E-05:23:33356,1:37002,4:22.2:41.0:60.0:1.0
MT	4144	.	C	A	.	clustered;near_indel	GENE=ENSMUSG00000064345;MSI=1.0;MSINT=1;5pFlank=CTCCTGGCCATCGTACTCAA;3pFlank=TATAAACAACTAGGAACATG;VARTYPE=SNV	AD:DP:AF:NC:FC:RC:PM:QM:MQ:NM	70443,2:70445:1.00E+00,2.84E-05:37:33143,0:37299,2:28.0:41.0:60.0:1.0
MT	4144	.	C	G	.	clustered;near_indel	GENE=ENSMUSG00000064345;MSI=1.0;MSINT=1;5pFlank=CTCCTGGCCATCGTACTCAA;3pFlank=TATAAACAACTAGGAACATG;VARTYPE=SNV	AD:DP:AF:NC:FC:RC:PM:QM:MQ:NM	70444,1:70445:1.00E+00,1.42E-05:37:33143,0:37299,1:1.0:41.0:60.0:1.0
MT	4164	.	G	A	.	near_indel	GENE=ENSMUSG00000064345;MSI=2.0;MSINT=1;5pFlank=CTATAAACAACTAGGAACAT;3pFlank=AATATTTCAACAACAAACAA;VARTYPE=SNV	AD:DP:AF:NC:FC:RC:PM:QM:MQ:NM	71302,1:71303:1.00E+00,1.40E-05:38:31713,0:39589,1:16.0:41.0:60.0:1.0
MT	4175	.	C	A	.	clustered;near_indel	GENE=ENSMUSG00000064345;MSI=2.0;MSINT=1;5pFlank=TAGGAACATGAATATTTCAA;3pFlank=AACAAACAAACGGTCTTATC;VARTYPE=SNV	AD:DP:AF:NC:FC:RC:PM:QM:MQ:NM	70981,2:70983:1.00E+00,2.82E-05:19:30005,0:40976,2:34.0:41.0:60.0:1.0
MT	4177	.	ACAAACAAACGGTCTTATCCTTAACATAACATTAATAGCCCTATCCATAAAACTAGGC	GCATATTTCACGTCCTAAAGTGTGTATTTCTCATTTTCGATGATTTTCAGTTCT	.	clustered	GENE=ENSMUSG00000064345;MSI=2.0;MSINT=1;5pFlank=GGAACATGAATATTTCAACA;3pFlank=CTCGCCCCATTCCACTTCTG;VARTYPE=Complex	AD:DP:AF:NC:FC:RC:PM:QM:MQ:NM	70569,2:70571:1.00E+00,2.83E-05:22:29550,1:41019,1:41.5:41.0:60.0:1.0
MT	4182	.	C	T	.	clustered;near_indel	GENE=ENSMUSG00000064345;MSI=3.0;MSINT=1;5pFlank=ATGAATATTTCAACAACAAA;3pFlank=AAACGGTCTTATCCTTAACA;VARTYPE=SNV	AD:DP:AF:NC:FC:RC:PM:QM:MQ:NM	69954,1:69955:1.00E+00,1.43E-05:32:28996,1:40958,0:19.0:41.0:60.0:2.0
MT	4187	.	G	T	.	clustered;near_indel	GENE=ENSMUSG00000064345;MSI=2.0;MSINT=1;5pFlank=TATTTCAACAACAAACAAAC;3pFlank=GTCTTATCCTTAACATAACA;VARTYPE=SNV	AD:DP:AF:NC:FC:RC:PM:QM:MQ:NM	68626,1:68627:1.00E+00,1.46E-05:48:28389,1:40237,0:52.0:41.0:60.0:1.0
MT	4188	.	G	A	.	clustered;near_indel	GENE=ENSMUSG00000064345;MSI=1.0;MSINT=1;5pFlank=ATTTCAACAACAAACAAACG;3pFlank=TCTTATCCTTAACATAACAT;VARTYPE=SNV	AD:DP:AF:NC:FC:RC:PM:QM:MQ:NM	68468,56:68524:9.99E-01,8.17E-04:28:28251,28:40217,28:28.1:41.0:60.0:1.2
MT	4189	.	T	C	.	clustered;near_indel	GENE=ENSMUSG00000064345;MSI=1.0;MSINT=1;5pFlank=TTTCAACAACAAACAAACGG;3pFlank=CTTATCCTTAACATAACATT;VARTYPE=SNV	AD:DP:AF:NC:FC:RC:PM:QM:MQ:NM	67913,4:67917:1.00E+00,5.89E-05:8:28282,2:39631,2:20.0:41.0:60.0:1.0
MT	4196	.	C	T	.	clustered;near_indel	GENE=ENSMUSG00000064345;MSI=2.0;MSINT=1;5pFlank=AACAAACAAACGGTCTTATC;3pFlank=TTAACATAACATTAATAGCC;VARTYPE=SNV	AD:DP:AF:NC:FC:RC:PM:QM:MQ:NM	66672,1:66673:1.00E+00,1.50E-05:37:27349,1:39323,0:3.0:41.0:60.0:1.0
MT	4197	.	T	A	.	clustered;near_indel	GENE=ENSMUSG00000064345;MSI=2.0;MSINT=1;5pFlank=ACAAACAAACGGTCTTATCC;3pFlank=TAACATAACATTAATAGCCC;VARTYPE=SNV	AD:DP:AF:NC:FC:RC:PM:QM:MQ:NM	66550,1:66551:1.00E+00,1.50E-05:4:27250,0:39300,1:7.0:41.0:60.0:1.0
MT	4201	.	C	A	.	clustered;near_indel	GENE=ENSMUSG00000064345;MSI=2.0;MSINT=5;5pFlank=ACAAACGGTCTTATCCTTAA;3pFlank=ATAACATTAATAGCCCTATC;VARTYPE=SNV	AD:DP:AF:NC:FC:RC:PM:QM:MQ:NM	65661,1:65662:1.00E+00,1.52E-05:26:26423,0:39238,1:6.0:41.0:60.0:1.0
MT	4205	.	A	G	.	clustered;near_indel	GENE=ENSMUSG00000064345;MSI=1.0;MSINT=1;5pFlank=ACGGTCTTATCCTTAACATA;3pFlank=CATTAATAGCCCTATCCATA;VARTYPE=SNV	AD:DP:AF:NC:FC:RC:PM:QM:MQ:NM	64721,37:64758:9.99E-01,5.71E-04:29:25688,17:39033,20:29.6:41.0:60.0:1.1
MT	4207	.	A	C	.	clustered;near_indel	GENE=ENSMUSG00000064345;MSI=2.0;MSINT=1;5pFlank=GGTCTTATCCTTAACATAAC;3pFlank=TTAATAGCCCTATCCATAAA;VARTYPE=SNV	AD:DP:AF:NC:FC:RC:PM:QM:MQ:NM	63967,1:63968:1.00E+00,1.56E-05:24:25266,1:38701,0:34.0:41.0:60.0:2.0
MT	4214	.	G	A	.	clustered;near_indel	GENE=ENSMUSG00000064345;MSI=3.0;MSINT=1;5pFlank=TCCTTAACATAACATTAATA;3pFlank=CCCTATCCATAAAACTAGGC;VARTYPE=SNV	AD:DP:AF:NC:FC:RC:PM:QM:MQ:NM	61015,1:61016:1.00E+00,1.64E-05:73:24271,1:36744,0:13.0:41.0:60.0:2.0
MT	4215	.	C	A	.	clustered;near_indel	GENE=ENSMUSG00000064345;MSI=3.0;MSINT=1;5pFlank=CCTTAACATAACATTAATAG;3pFlank=CCTATCCATAAAACTAGGCC;VARTYPE=SNV	AD:DP:AF:NC:FC:RC:PM:QM:MQ:NM	60482,2:60484:1.00E+00,3.31E-05:58:24229,0:36253,2:10.5:41.0:60.0:1.0
MT	4217	.	C	G	.	clustered;near_indel	GENE=ENSMUSG00000064345;MSI=1.0;MSINT=1;5pFlank=TTAACATAACATTAATAGCC;3pFlank=TATCCATAAAACTAGGCCTC;VARTYPE=SNV	AD:DP:AF:NC:FC:RC:PM:QM:MQ:NM	59904,1:59905:1.00E+00,1.67E-05:32:24184,0:35720,1:16.0:41.0:60.0:1.0
MT	4222	.	C	A	.	clustered;near_indel	GENE=ENSMUSG00000064345;MSI=1.0;MSINT=1;5pFlank=ATAACATTAATAGCCCTATC;3pFlank=ATAAAACTAGGCCTCGCCCC;VARTYPE=SNV	AD:DP:AF:NC:FC:RC:PM:QM:MQ:NM	60493,1:60494:1.00E+00,1.65E-05:37:23691,1:36802,0:3.0:41.0:60.0:1.0
MT	4227	.	A	G	.	clustered;near_indel	GENE=ENSMUSG00000064345;MSI=4.0;MSINT=1;5pFlank=ATTAATAGCCCTATCCATAA;3pFlank=ACTAGGCCTCGCCCCATTCC;VARTYPE=SNV	AD:DP:AF:NC:FC:RC:PM:QM:MQ:NM	60153,21:60174:1.00E+00,3.49E-04:28:23719,9:36434,12:26.9:41.0:60.0:1.0
MT	4233	.	G	T	.	clustered;near_indel	GENE=ENSMUSG00000064345;MSI=2.0;MSINT=1;5pFlank=AGCCCTATCCATAAAACTAG;3pFlank=CCTCGCCCCATTCCACTTCT;VARTYPE=SNV	AD:DP:AF:NC:FC:RC:PM:QM:MQ:NM	59534,1:59535:1.00E+00,1.68E-05:37:23713,1:35821,0:4.0:41.0:60.0:1.0
MT	4238	.	G	T	.	clustered;near_indel	GENE=ENSMUSG00000064345;MSI=4.0;MSINT=1;5pFlank=TATCCATAAAACTAGGCCTC;3pFlank=CCCCATTCCACTTCTGATTA;VARTYPE=SNV	AD:DP:AF:NC:FC:RC:PM:QM:MQ:NM	57953,3:57956:1.00E+00,5.18E-05:45:23829,3:34122,0:24.7:41.0:60.0:0.7
MT	4238	.	G	A	.	clustered;near_indel	GENE=ENSMUSG00000064345;MSI=4.0;MSINT=1;5pFlank=TATCCATAAAACTAGGCCTC;3pFlank=CCCCATTCCACTTCTGATTA;VARTYPE=SNV	AD:DP:AF:NC:FC:RC:PM:QM:MQ:NM	57955,1:57956:1.00E+00,1.73E-05:45:23829,0:34122,1:67.0:41.0:60.0:1.0
MT	4238	.	G	C	.	clustered;near_indel	GENE=ENSMUSG00000064345;MSI=4.0;MSINT=1;5pFlank=TATCCATAAAACTAGGCCTC;3pFlank=CCCCATTCCACTTCTGATTA;VARTYPE=SNV	AD:DP:AF:NC:FC:RC:PM:QM:MQ:NM	57955,1:57956:1.00E+00,1.73E-05:45:23829,1:34122,0:10.0:41.0:60.0:1.0
MT	4239	.	C	A	.	clustered;near_indel	GENE=ENSMUSG00000064345;MSI=4.0;MSINT=1;5pFlank=ATCCATAAAACTAGGCCTCG;3pFlank=CCCATTCCACTTCTGATTAC;VARTYPE=SNV	AD:DP:AF:NC:FC:RC:PM:QM:MQ:NM	57933,2:57935:1.00E+00,3.45E-05:39:23873,0:34060,2:26.5:41.0:60.0:1.0
MT	4240	.	C	G	.	clustered;near_indel	GENE=ENSMUSG00000064345;MSI=4.0;MSINT=1;5pFlank=TCCATAAAACTAGGCCTCGC;3pFlank=CCATTCCACTTCTGATTACC;VARTYPE=SNV	AD:DP:AF:NC:FC:RC:PM:QM:MQ:NM	57592,1:57593:1.00E+00,1.74E-05:31:23659,0:33932,1:12.0:41.0:60.0:1.0
MT	4240	.	C	T	.	clustered;near_indel	GENE=ENSMUSG00000064345;MSI=4.0;MSINT=1;5pFlank=TCCATAAAACTAGGCCTCGC;3pFlank=CCATTCCACTTCTGATTACC;VARTYPE=SNV	AD:DP:AF:NC:FC:RC:PM:QM:MQ:NM	57592,1:57593:1.00E+00,1.74E-05:31:23659,1:33932,0:14.0:41.0:60.0:1.0
MT	4246	.	C	G	.	clustered;near_indel	GENE=ENSMUSG00000064345;MSI=2.0;MSINT=1;5pFlank=AAACTAGGCCTCGCCCCATT;3pFlank=CACTTCTGATTACCAGAAGT;VARTYPE=SNV	AD:DP:AF:NC:FC:RC:PM:QM:MQ:NM	57076,2:57078:1.00E+00,3.50E-05:30:22923,0:34152,2:18.5:41.0:60.0:1.0
MT	4246	.	C	A	.	clustered;near_indel	GENE=ENSMUSG00000064345;MSI=2.0;MSINT=1;5pFlank=AAACTAGGCCTCGCCCCATT;3pFlank=CACTTCTGATTACCAGAAGT;VARTYPE=SNV	AD:DP:AF:NC:FC:RC:PM:QM:MQ:NM	57077,1:57078:1.00E+00,1.75E-05:30:22923,0:34152,1:24.0:41.0:60.0:1.0
MT	4247	.	C	A	.	clustered;near_indel	GENE=ENSMUSG00000064345;MSI=1.0;MSINT=1;5pFlank=AACTAGGCCTCGCCCCATTC;3pFlank=ACTTCTGATTACCAGAAGTA;VARTYPE=SNV	AD:DP:AF:NC:FC:RC:PM:QM:MQ:NM	56956,1:56957:1.00E+00,1.76E-05:23:22855,0:34101,1:10.0:41.0:60.0:2.0
MT	4262	.	G	A	.	clustered;near_indel	GENE=ENSMUSG00000064345;MSI=2.0;MSINT=1;5pFlank=CATTCCACTTCTGATTACCA;3pFlank=AAGTAACTCAAGGGATCCCA;VARTYPE=SNV	AD:DP:AF:NC:FC:RC:PM:QM:MQ:NM	54579,1:54580:1.00E+00,1.83E-05:20:21698,1:32880,0:8.0:41.0:60.0:1.0
MT	4262	.	G	T	.	clustered;near_indel	GENE=ENSMUSG00000064345;MSI=2.0;MSINT=1;5pFlank=CATTCCACTTCTGATTACCA;3pFlank=AAGTAACTCAAGGGATCCCA;VARTYPE=SNV	AD:DP:AF:NC:FC:RC:PM:QM:MQ:NM	54579,1:54580:1.00E+00,1.83E-05:20:21698,1:32880,0:25.0:41.0:60.0:1.0
MT	4265	.	G	A	.	clustered;near_indel	GENE=ENSMUSG00000064345;MSI=1.0;MSINT=1;5pFlank=TCCACTTCTGATTACCAGAA;3pFlank=TAACTCAAGGGATCCCACTG;VARTYPE=SNV	AD:DP:AF:NC:FC:RC:PM:QM:MQ:NM	53700,1:53701:1.00E+00,1.86E-05:28:21169,1:32531,0:61.0:41.0:60.0:1.0
MT	4268	.	A	T	.	clustered;near_indel	GENE=ENSMUSG00000064345;MSI=1.0;MSINT=1;5pFlank=ACTTCTGATTACCAGAAGTA;3pFlank=CTCAAGGGATCCCACTGCAC;VARTYPE=SNV	AD:DP:AF:NC:FC:RC:PM:QM:MQ:NM	52777,13:52790:1.00E+00,2.46E-04:52:21157,4:31620,9:24.7:41.0:60.0:1.2
MT	4271	.	C	A	.	clustered;near_indel	GENE=ENSMUSG00000064345;MSI=2.0;MSINT=1;5pFlank=TCTGATTACCAGAAGTAACT;3pFlank=AAGGGATCCCACTGCACATA;VARTYPE=SNV	AD:DP:AF:NC:FC:RC:PM:QM:MQ:NM	52322,2:52324:1.00E+00,3.82E-05:18:21343,0:30979,2:45.5:41.0:60.0:1.0
MT	4276	.	G	A	.	clustered;near_indel	GENE=ENSMUSG00000064345;MSI=1.0;MSINT=1;5pFlank=TTACCAGAAGTAACTCAAGG;3pFlank=ATCCCACTGCACATAGGACT;VARTYPE=SNV	AD:DP:AF:NC:FC:RC:PM:QM:MQ:NM	49723,1:49724:1.00E+00,2.01E-05:35:20991,1:28731,0:19.0:41.0:60.0:1.0
MT	4276	.	G	T	.	clustered;near_indel	GENE=ENSMUSG00000064345;MSI=1.0;MSINT=1;5pFlank=TTACCAGAAGTAACTCAAGG;3pFlank=ATCCCACTGCACATAGGACT;VARTYPE=SNV	AD:DP:AF:NC:FC:RC:PM:QM:MQ:NM	49723,1:49724:1.00E+00,2.01E-05:35:20991,1:28731,0:54.0:41.0:60.0:1.0
MT	4277	.	A	G	.	clustered;near_indel	GENE=ENSMUSG00000064345;MSI=1.0;MSINT=1;5pFlank=TACCAGAAGTAACTCAAGGG;3pFlank=TCCCACTGCACATAGGACTT;VARTYPE=SNV	AD:DP:AF:NC:FC:RC:PM:QM:MQ:NM	49069,42:49111:9.99E-01,8.55E-04:13:20714,13:28355,29:30.7:41.0:60.0:1.1
MT	4286	.	C	A	.	clustered;near_indel	GENE=ENSMUSG00000064345;MSI=2.0;MSINT=2;5pFlank=TAACTCAAGGGATCCCACTG;3pFlank=ACATAGGACTTATTCTTCTT;VARTYPE=SNV	AD:DP:AF:NC:FC:RC:PM:QM:MQ:NM	47497,1:47498:1.00E+00,2.11E-05:32:21205,0:26291,1:30.0:41.0:60.0:1.0
MT	4286	.	C	T	.	clustered;near_indel	GENE=ENSMUSG00000064345;MSI=2.0;MSINT=2;5pFlank=TAACTCAAGGGATCCCACTG;3pFlank=ACATAGGACTTATTCTTCTT;VARTYPE=SNV	AD:DP:AF:NC:FC:RC:PM:QM:MQ:NM	47497,1:47498:1.00E+00,2.11E-05:32:21205,1:26291,0:21.0:41.0:60.0:1.0
MT	4289	.	A	T	.	clustered;near_indel	GENE=ENSMUSG00000064345;MSI=1.0;MSINT=1;5pFlank=CTCAAGGGATCCCACTGCAC;3pFlank=TAGGACTTATTCTTCTTACA;VARTYPE=SNV	AD:DP:AF:NC:FC:RC:PM:QM:MQ:NM	47322,1:47323:1.00E+00,2.11E-05:117:21322,0:26000,1:35.0:41.0:60.0:2.0
MT	4304	.	C	G	.	near_indel	GENE=ENSMUSG00000064345;MSI=2.0;MSINT=1;5pFlank=TGCACATAGGACTTATTCTT;3pFlank=TTACATGACAAAAAATTGCT;VARTYPE=SNV	AD:DP:AF:NC:FC:RC:PM:QM:MQ:NM	46117,1:46118:1.00E+00,2.17E-05:26:22380,0:23737,1:2.0:41.0:60.0:1.0
MT	4322	.	G	A	.	clustered;near_indel	GENE=ENSMUSG00000064345;MSI=1.0;MSINT=1;5pFlank=TTCTTACATGACAAAAAATT;3pFlank=CTCCCCTATCAATTTTAATT;VARTYPE=SNV	AD:DP:AF:NC:FC:RC:PM:QM:MQ:NM	43014,1:43015:1.00E+00,2.32E-05:41:22250,0:20764,1:20.0:41.0:60.0:1.0
MT	4323	.	C	A	.	clustered;near_indel	GENE=ENSMUSG00000064345;MSI=1.0;MSINT=1;5pFlank=TCTTACATGACAAAAAATTG;3pFlank=TCCCCTATCAATTTTAATTC;VARTYPE=SNV	AD:DP:AF:NC:FC:RC:PM:QM:MQ:NM	42443,1:42444:1.00E+00,2.36E-05:55:22136,0:20307,1:39.0:41.0:60.0:1.0
MT	4324	.	T	A	.	clustered;near_indel	GENE=ENSMUSG00000064345;MSI=4.0;MSINT=1;5pFlank=CTTACATGACAAAAAATTGC;3pFlank=CCCCTATCAATTTTAATTCA;VARTYPE=SNV	AD:DP:AF:NC:FC:RC:PM:QM:MQ:NM	42140,2:42142:1.00E+00,4.75E-05:18:22157,1:19983,1:24.5:41.0:60.0:1.0
MT	4328	.	C	A	.	clustered;near_indel	GENE=ENSMUSG00000064345;MSI=1.0;MSINT=1;5pFlank=CATGACAAAAAATTGCTCCC;3pFlank=TATCAATTTTAATTCAAATT;VARTYPE=SNV	AD:DP:AF:NC:FC:RC:PM:QM:MQ:NM	41991,1:41992:1.00E+00,2.38E-05:44:22084,0:19907,1:9.0:41.0:60.0:1.0
MT	4328	.	CT	C	.	clustered	GENE=ENSMUSG00000064345;MSI=4.0;MSINT=1;5pFlank=CATGACAAAAAATTGCTCCC;3pFlank=ATCAATTTTAATTCAAATTT;VARTYPE=Deletion	AD:DP:AF:NC:FC:RC:PM:QM:MQ:NM	41797,1:41798:1.00E+00,2.39E-05:59:21858,1:19939,0:26.0:41.0:60.0:0.0
MT	4353	.	C	T	.	clustered;near_indel	GENE=ENSMUSG00000064345;MSI=1.0;MSINT=1;5pFlank=AATTTTAATTCAAATTTACC;3pFlank=GCTACTCAACTCTACTATCA;VARTYPE=SNV	AD:DP:AF:NC:FC:RC:PM:QM:MQ:NM	40980,4:40984:1.00E+00,9.76E-05:65:21870,3:19110,1:14.0:41.0:60.0:1.2
MT	4356	.	T	C	.	clustered;near_indel	GENE=ENSMUSG00000064345;MSI=1.0;MSINT=1;5pFlank=TTTAATTCAAATTTACCCGC;3pFlank=ACTCAACTCTACTATCATTT;VARTYPE=SNV	AD:DP:AF:NC:FC:RC:PM:QM:MQ:NM	40595,233:40828:9.94E-01,5.71E-03:84:21616,119:18979,114:26.9:41.0:60.0:1.1
MT	4360	.	C	A	.	clustered;near_indel	GENE=ENSMUSG00000064345;MSI=2.0;MSINT=1;5pFlank=ATTCAAATTTACCCGCTACT;3pFlank=AACTCTACTATCATTTTAAT;VARTYPE=SNV	AD:DP:AF:NC:FC:RC:PM:QM:MQ:NM	40662,1:40663:1.00E+00,2.46E-05:24:21516,0:19146,1:33.0:41.0:60.0:1.0
MT	4362	.	A	G	.	clustered;near_indel	GENE=ENSMUSG00000064345;MSI=1.0;MSINT=1;5pFlank=TCAAATTTACCCGCTACTCA;3pFlank=CTCTACTATCATTTTAATAC;VARTYPE=SNV	AD:DP:AF:NC:FC:RC:PM:QM:MQ:NM	40582,1:40583:1.00E+00,2.46E-05:61:21594,1:18988,0:20.0:41.0:60.0:1.0
MT	4364	.	T	A	.	clustered;near_indel	GENE=ENSMUSG00000064345;MSI=1.0;MSINT=1;5pFlank=AAATTTACCCGCTACTCAAC;3pFlank=CTACTATCATTTTAATACTA;VARTYPE=SNV	AD:DP:AF:NC:FC:RC:PM:QM:MQ:NM	40558,11:40569:1.00E+00,2.71E-04:8:21772,6:18786,5:31.2:41.0:60.0:1.0
MT	4365	.	C	A	.	clustered;near_indel	GENE=ENSMUSG00000064345;MSI=2.0;MSINT=2;5pFlank=AATTTACCCGCTACTCAACT;3pFlank=TACTATCATTTTAATACTAG;VARTYPE=SNV	AD:DP:AF:NC:FC:RC:PM:QM:MQ:NM	40784,1:40785:1.00E+00,2.45E-05:51:21813,0:18971,1:1.0:41.0:60.0:3.0
MT	4368	.	C	G	.	clustered;near_indel	GENE=ENSMUSG00000064345;MSI=1.0;MSINT=1;5pFlank=TTACCCGCTACTCAACTCTA;3pFlank=TATCATTTTAATACTAGCAA;VARTYPE=SNV	AD:DP:AF:NC:FC:RC:PM:QM:MQ:NM	41329,1:41330:1.00E+00,2.42E-05:29:22094,0:19235,1:13.0:41.0:60.0:2.0
MT	4376	.	T	C	.	clustered;near_indel	GENE=ENSMUSG00000064345;MSI=4.0;MSINT=1;5pFlank=TACTCAACTCTACTATCATT;3pFlank=TAATACTAGCAATTACTTCT;VARTYPE=SNV	AD:DP:AF:NC:FC:RC:PM:QM:MQ:NM	41723,5:41728:1.00E+00,1.20E-04:19:22081,3:19642,2:22.4:41.0:60.0:1.0
MT	4377	.	T	C	.	clustered;near_indel	GENE=ENSMUSG00000064345;MSI=2.0;MSINT=1;5pFlank=ACTCAACTCTACTATCATTT;3pFlank=AATACTAGCAATTACTTCTA;VARTYPE=SNV	AD:DP:AF:NC:FC:RC:PM:QM:MQ:NM	41885,13:41898:1.00E+00,3.10E-04:9:22364,5:19521,8:31.5:41.0:60.0:1.3
MT	4385	.	G	A	.	clustered;near_indel	GENE=ENSMUSG00000064345;MSI=1.0;MSINT=1;5pFlank=CTACTATCATTTTAATACTA;3pFlank=CAATTACTTCTATTTTCATA;VARTYPE=SNV	AD:DP:AF:NC:FC:RC:PM:QM:MQ:NM	41776,1:41777:1.00E+00,2.39E-05:87:21553,0:20223,1:47.0:41.0:60.0:1.0
MT	4386	.	C	A	.	clustered;near_indel	GENE=ENSMUSG00000064345;MSI=2.0;MSINT=1;5pFlank=TACTATCATTTTAATACTAG;3pFlank=AATTACTTCTATTTTCATAG;VARTYPE=SNV	AD:DP:AF:NC:FC:RC:PM:QM:MQ:NM	41856,1:41857:1.00E+00,2.39E-05:67:21597,0:20259,1:33.0:41.0:60.0:1.0
MT	4389	.	T	C	.	clustered;near_indel	GENE=ENSMUSG00000064345;MSI=2.0;MSINT=1;5pFlank=TATCATTTTAATACTAGCAA;3pFlank=TACTTCTATTTTCATAGGGG;VARTYPE=SNV	AD:DP:AF:NC:FC:RC:PM:QM:MQ:NM	41795,9:41804:1.00E+00,2.15E-04:113:21584,7:20211,2:24.2:41.0:60.0:1.2
MT	4404	.	TA	T	.	clustered	GENE=ENSMUSG00000064345;MSI=1.0;MSINT=1;5pFlank=AGCAATTACTTCTATTTTCA;3pFlank=GGGGCATGAGGAGGACTTAA;VARTYPE=Deletion	AD:DP:AF:NC:FC:RC:PM:QM:MQ:NM	41900,1:41901:1.00E+00,2.39E-05:32:21262,1:20638,0:46.0:41.0:60.0:0.0
MT	4406	.	G	A	.	clustered;near_indel	GENE=ENSMUSG00000064345;MSI=4.0;MSINT=1;5pFlank=CAATTACTTCTATTTTCATA;3pFlank=GGGCATGAGGAGGACTTAAC;VARTYPE=SNV	AD:DP:AF:NC:FC:RC:PM:QM:MQ:NM	41855,1:41856:1.00E+00,2.39E-05:39:21213,1:20641,0:41.0:41.0:60.0:1.0
MT	4406	.	G	T	.	clustered;near_indel	GENE=ENSMUSG00000064345;MSI=4.0;MSINT=1;5pFlank=CAATTACTTCTATTTTCATA;3pFlank=GGGCATGAGGAGGACTTAAC;VARTYPE=SNV	AD:DP:AF:NC:FC:RC:PM:QM:MQ:NM	41855,1:41856:1.00E+00,2.39E-05:39:21213,1:20641,0:21.0:41.0:60.0:1.0
MT	4409	.	G	A	.	clustered;near_indel	GENE=ENSMUSG00000064345;MSI=1.0;MSINT=1;5pFlank=TTACTTCTATTTTCATAGGG;3pFlank=CATGAGGAGGACTTAACCAA;VARTYPE=SNV	AD:DP:AF:NC:FC:RC:PM:QM:MQ:NM	41767,4:41771:1.00E+00,9.58E-05:86:21278,2:20489,2:29.2:41.0:60.0:1.0
MT	4410	.	C	T	.	clustered;near_indel	GENE=ENSMUSG00000064345;MSI=1.0;MSINT=1;5pFlank=TACTTCTATTTTCATAGGGG;3pFlank=ATGAGGAGGACTTAACCAAA;VARTYPE=SNV	AD:DP:AF:NC:FC:RC:PM:QM:MQ:NM	41692,1:41693:1.00E+00,2.40E-05:46:21261,1:20431,0:17.0:41.0:60.0:1.0
MT	4412	.	T	C	.	clustered;near_indel	GENE=ENSMUSG00000064345;MSI=1.0;MSINT=1;5pFlank=CTTCTATTTTCATAGGGGCA;3pFlank=GAGGAGGACTTAACCAAACA;VARTYPE=SNV	AD:DP:AF:NC:FC:RC:PM:QM:MQ:NM	42382,2:42384:1.00E+00,4.72E-05:26:21550,0:20832,2:31.5:41.0:60.0:1.5
MT	4413	.	G	T	.	clustered;near_indel	GENE=ENSMUSG00000064345;MSI=1.0;MSINT=1;5pFlank=TTCTATTTTCATAGGGGCAT;3pFlank=AGGAGGACTTAACCAAACAC;VARTYPE=SNV	AD:DP:AF:NC:FC:RC:PM:QM:MQ:NM	43351,1:43352:1.00E+00,2.31E-05:23:21658,1:21693,0:18.0:41.0:60.0:3.0
MT	4415	.	G	A	.	clustered;near_indel	GENE=ENSMUSG00000064345;MSI=2.0;MSINT=1;5pFlank=CTATTTTCATAGGGGCATGA;3pFlank=GAGGACTTAACCAAACACAA;VARTYPE=SNV	AD:DP:AF:NC:FC:RC:PM:QM:MQ:NM	43873,1:43874:1.00E+00,2.28E-05:40:22036,1:21837,0:5.0:41.0:60.0:1.0
MT	4420	.	A	G	.	clustered;near_indel	GENE=ENSMUSG00000064345;MSI=1.0;MSINT=1;5pFlank=TTCATAGGGGCATGAGGAGG;3pFlank=CTTAACCAAACACAAATACG;VARTYPE=SNV	AD:DP:AF:NC:FC:RC:PM:QM:MQ:NM	44485,20:44505:1.00E+00,4.49E-04:23:22215,14:22270,6:23.0:41.0:60.0:1.4
MT	4423	.	T	C	.	clustered;near_indel	GENE=ENSMUSG00000064345;MSI=2.0;MSINT=1;5pFlank=ATAGGGGCATGAGGAGGACT;3pFlank=AACCAAACACAAATACGAAA;VARTYPE=SNV	AD:DP:AF:NC:FC:RC:PM:QM:MQ:NM	45234,18:45252:1.00E+00,3.98E-04:14:22597,10:22637,8:31.7:41.0:60.0:1.1
MT	4425	.	A	G	.	clustered;near_indel	GENE=ENSMUSG00000064345;MSI=2.0;MSINT=1;5pFlank=AGGGGCATGAGGAGGACTTA;3pFlank=CCAAACACAAATACGAAAAA;VARTYPE=SNV	AD:DP:AF:NC:FC:RC:PM:QM:MQ:NM	45881,5:45886:1.00E+00,1.09E-04:28:22617,2:23264,3:26.0:41.0:60.0:1.4
MT	4427	.	C	A	.	clustered;near_indel	GENE=ENSMUSG00000064345;MSI=3.0;MSINT=1;5pFlank=GGGCATGAGGAGGACTTAAC;3pFlank=AAACACAAATACGAAAAATT;VARTYPE=SNV	AD:DP:AF:NC:FC:RC:PM:QM:MQ:NM	46165,2:46167:1.00E+00,4.33E-05:39:22471,1:23694,1:43.5:41.0:60.0:1.5
MT	4433	.	C	A	.	clustered;near_indel	GENE=ENSMUSG00000064345;MSI=3.0;MSINT=1;5pFlank=GAGGAGGACTTAACCAAACA;3pFlank=AAATACGAAAAATTATAGCC;VARTYPE=SNV	AD:DP:AF:NC:FC:RC:PM:QM:MQ:NM	46620,1:46621:1.00E+00,2.14E-05:24:22656,0:23964,1:43.0:41.0:60.0:1.0
MT	4433	.	CAA	C	.	clustered	GENE=ENSMUSG00000064345;MSI=3.0;MSINT=1;5pFlank=GAGGAGGACTTAACCAAACA;3pFlank=ATACGAAAAATTATAGCCTA;VARTYPE=Deletion	AD:DP:AF:NC:FC:RC:PM:QM:MQ:NM	46632,1:46633:1.00E+00,2.14E-05:19:22611,0:24021,1:11.0:41.0:60.0:0.0
MT	4435	.	A	AATACGAAAAATTATAGCCTATTCATCAATTGCCCACATAGGATGAATATTAGCAATTCTTCCTTACAACCCATCCCTCACTCTACTCAACCTCATAATCTATATTATTCTTACAGCCCCTATATTCATAGCACTT	.	clustered	GENE=ENSMUSG00000064345;MSI=3.0;MSINT=1;5pFlank=GGAGGACTTAACCAAACACA;3pFlank=ATACGAAAAATTATAGCCTA;VARTYPE=Insertion	AD:DP:AF:NC:FC:RC:PM:QM:MQ:NM	46668,1:46669:1.00E+00,2.14E-05:155:22647,0:24021,1:58.0:41.0:21.0:2.0
MT	4451	.	G	A	.	clustered;near_indel	GENE=ENSMUSG00000064345;MSI=2.0;MSINT=1;5pFlank=CACAAATACGAAAAATTATA;3pFlank=CCTATTCATCAATTGCCCAC;VARTYPE=SNV	AD:DP:AF:NC:FC:RC:PM:QM:MQ:NM	46196,1:46197:1.00E+00,2.16E-05:76:20625,0:25571,1:29.0:41.0:60.0:1.0
MT	4452	.	C	T	.	clustered;near_indel	GENE=ENSMUSG00000064345;MSI=2.0;MSINT=1;5pFlank=ACAAATACGAAAAATTATAG;3pFlank=CTATTCATCAATTGCCCACA;VARTYPE=SNV	AD:DP:AF:NC:FC:RC:PM:QM:MQ:NM	46125,10:46135:1.00E+00,2.17E-04:70:20580,5:25545,5:27.8:41.0:60.0:1.3
MT	4453	.	C	A	.	clustered;near_indel	GENE=ENSMUSG00000064345;MSI=1.0;MSINT=1;5pFlank=CAAATACGAAAAATTATAGC;3pFlank=TATTCATCAATTGCCCACAT;VARTYPE=SNV	AD:DP:AF:NC:FC:RC:PM:QM:MQ:NM	45991,1:45992:1.00E+00,2.17E-05:36:20544,1:25447,0:7.0:41.0:60.0:1.0
MT	4458	.	C	A	.	clustered;near_indel	GENE=ENSMUSG00000064345;MSI=2.0;MSINT=3;5pFlank=ACGAAAAATTATAGCCTATT;3pFlank=ATCAATTGCCCACATAGGAT;VARTYPE=SNV	AD:DP:AF:NC:FC:RC:PM:QM:MQ:NM	46317,1:46318:1.00E+00,2.16E-05:41:20056,0:26261,1:1.0:41.0:60.0:1.0
MT	4464	.	T	C	.	clustered;near_indel	GENE=ENSMUSG00000064345;MSI=2.0;MSINT=1;5pFlank=AATTATAGCCTATTCATCAA;3pFlank=TGCCCACATAGGATGAATAT;VARTYPE=SNV	AD:DP:AF:NC:FC:RC:PM:QM:MQ:NM	45525,4:45529:1.00E+00,8.79E-05:95:19540,1:25985,3:32.0:41.0:60.0:1.0
MT	4466	.	G	T	.	clustered;near_indel	GENE=ENSMUSG00000064345;MSI=3.0;MSINT=1;5pFlank=TTATAGCCTATTCATCAATT;3pFlank=CCCACATAGGATGAATATTA;VARTYPE=SNV	AD:DP:AF:NC:FC:RC:PM:QM:MQ:NM	45826,1:45827:1.00E+00,2.18E-05:32:19637,1:26189,0:32.0:41.0:60.0:2.0
MT	4468	.	C	T	.	clustered;near_indel	GENE=ENSMUSG00000064345;MSI=3.0;MSINT=1;5pFlank=ATAGCCTATTCATCAATTGC;3pFlank=CACATAGGATGAATATTAGC;VARTYPE=SNV	AD:DP:AF:NC:FC:RC:PM:QM:MQ:NM	35069,9976:45045:7.79E-01,2.21E-01:82:15359,4277:19710,5699:29.9:41.0:59.8:1.2
MT	4469	.	C	A	.	clustered;near_indel	GENE=ENSMUSG00000064345;MSI=2.0;MSINT=2;5pFlank=TAGCCTATTCATCAATTGCC;3pFlank=ACATAGGATGAATATTAGCA;VARTYPE=SNV	AD:DP:AF:NC:FC:RC:PM:QM:MQ:NM	45228,1:45229:1.00E+00,2.21E-05:20:19654,0:25574,1:10.0:41.0:60.0:1.0
MT	4470	.	A	G	.	clustered;near_indel	GENE=ENSMUSG00000064345;MSI=1.0;MSINT=1;5pFlank=AGCCTATTCATCAATTGCCC;3pFlank=CATAGGATGAATATTAGCAA;VARTYPE=SNV	AD:DP:AF:NC:FC:RC:PM:QM:MQ:NM	45001,38:45039:9.99E-01,8.44E-04:10:19459,15:25541,23:30.9:41.0:60.0:1.3
MT	4470	.	A	C	.	clustered;near_indel	GENE=ENSMUSG00000064345;MSI=1.0;MSINT=1;5pFlank=AGCCTATTCATCAATTGCCC;3pFlank=CATAGGATGAATATTAGCAA;VARTYPE=SNV	AD:DP:AF:NC:FC:RC:PM:QM:MQ:NM	45038,1:45039:1.00E+00,2.22E-05:10:19459,0:25541,1:1.0:41.0:60.0:1.0
MT	4487	.	G	T	.	clustered;near_indel	GENE=ENSMUSG00000064345;MSI=1.0;MSINT=1;5pFlank=CCCACATAGGATGAATATTA;3pFlank=CAATTCTTCCTTACAACCCA;VARTYPE=SNV	AD:DP:AF:NC:FC:RC:PM:QM:MQ:NM	46297,3:46300:1.00E+00,6.48E-05:57:19274,3:27021,0:13.3:41.0:60.0:1.0
MT	4487	.	G	A	.	clustered;near_indel	GENE=ENSMUSG00000064345;MSI=1.0;MSINT=1;5pFlank=CCCACATAGGATGAATATTA;3pFlank=CAATTCTTCCTTACAACCCA;VARTYPE=SNV	AD:DP:AF:NC:FC:RC:PM:QM:MQ:NM	46299,1:46300:1.00E+00,2.16E-05:57:19274,0:27021,1:55.0:41.0:60.0:3.0
MT	4487	.	G	C	.	clustered;near_indel	GENE=ENSMUSG00000064345;MSI=1.0;MSINT=1;5pFlank=CCCACATAGGATGAATATTA;3pFlank=CAATTCTTCCTTACAACCCA;VARTYPE=SNV	AD:DP:AF:NC:FC:RC:PM:QM:MQ:NM	46299,1:46300:1.00E+00,2.16E-05:57:19274,1:27021,0:19.0:41.0:60.0:3.0
MT	4496	.	C	A	.	clustered;near_indel	GENE=ENSMUSG00000064345;MSI=2.0;MSINT=1;5pFlank=GATGAATATTAGCAATTCTT;3pFlank=CTTACAACCCATCCCTCACT;VARTYPE=SNV	AD:DP:AF:NC:FC:RC:PM:QM:MQ:NM	45703,1:45704:1.00E+00,2.19E-05:35:19222,0:26481,1:18.0:41.0:60.0:1.0
MT	4506	.	C	A	.	clustered;near_indel	GENE=ENSMUSG00000064345;MSI=1.0;MSINT=1;5pFlank=AGCAATTCTTCCTTACAACC;3pFlank=ATCCCTCACTCTACTCAACC;VARTYPE=SNV	AD:DP:AF:NC:FC:RC:PM:QM:MQ:NM	43032,1:43033:1.00E+00,2.32E-05:40:18169,0:24863,1:39.0:41.0:60.0:1.0
MT	4510	.	C	T	.	clustered;near_indel	GENE=ENSMUSG00000064345;MSI=3.0;MSINT=1;5pFlank=ATTCTTCCTTACAACCCATC;3pFlank=CTCACTCTACTCAACCTCAT;VARTYPE=SNV	AD:DP:AF:NC:FC:RC:PM:QM:MQ:NM	42651,5:42656:1.00E+00,1.17E-04:43:18164,1:24487,4:23.4:41.0:60.0:1.6
MT	4513	.	C	A	.	clustered;near_indel	GENE=ENSMUSG00000064345;MSI=1.0;MSINT=1;5pFlank=CTTCCTTACAACCCATCCCT;3pFlank=ACTCTACTCAACCTCATAAT;VARTYPE=SNV	AD:DP:AF:NC:FC:RC:PM:QM:MQ:NM	42789,1:42790:1.00E+00,2.34E-05:14:18516,0:24272,1:8.0:41.0:60.0:1.0
MT	4513	.	C	G	.	clustered;near_indel	GENE=ENSMUSG00000064345;MSI=1.0;MSINT=1;5pFlank=CTTCCTTACAACCCATCCCT;3pFlank=ACTCTACTCAACCTCATAAT;VARTYPE=SNV	AD:DP:AF:NC:FC:RC:PM:QM:MQ:NM	42789,1:42790:1.00E+00,2.34E-05:14:18516,0:24272,1:43.0:41.0:60.0:1.0
MT	4514	.	A	G	.	clustered;near_indel	GENE=ENSMUSG00000064345;MSI=1.0;MSINT=1;5pFlank=TTCCTTACAACCCATCCCTC;3pFlank=CTCTACTCAACCTCATAATC;VARTYPE=SNV	AD:DP:AF:NC:FC:RC:PM:QM:MQ:NM	42348,97:42445:9.98E-01,2.29E-03:208:18211,35:24137,62:27.3:41.0:59.6:1.1
MT	4517	.	C	A	.	clustered;near_indel	GENE=ENSMUSG00000064345;MSI=2.0;MSINT=2;5pFlank=CTTACAACCCATCCCTCACT;3pFlank=TACTCAACCTCATAATCTAT;VARTYPE=SNV	AD:DP:AF:NC:FC:RC:PM:QM:MQ:NM	42561,1:42562:1.00E+00,2.35E-05:24:18613,0:23948,1:31.0:41.0:60.0:2.0
MT	4520	.	C	A	.	clustered;near_indel	GENE=ENSMUSG00000064345;MSI=1.0;MSINT=1;5pFlank=ACAACCCATCCCTCACTCTA;3pFlank=TCAACCTCATAATCTATATT;VARTYPE=SNV	AD:DP:AF:NC:FC:RC:PM:QM:MQ:NM	42418,1:42419:1.00E+00,2.36E-05:24:18695,0:23723,1:2.0:41.0:60.0:1.0
MT	4528	.	C	T	.	clustered;near_indel	GENE=ENSMUSG00000064345;MSI=1.0;MSINT=1;5pFlank=TCCCTCACTCTACTCAACCT;3pFlank=ATAATCTATATTATTCTTAC;VARTYPE=SNV	AD:DP:AF:NC:FC:RC:PM:QM:MQ:NM	41451,13:41464:1.00E+00,3.14E-04:31:18426,5:23025,8:21.8:41.0:60.0:1.1
MT	4530	.	T	C	.	clustered;near_indel	GENE=ENSMUSG00000064345;MSI=2.0;MSINT=1;5pFlank=CCTCACTCTACTCAACCTCA;3pFlank=AATCTATATTATTCTTACAG;VARTYPE=SNV	AD:DP:AF:NC:FC:RC:PM:QM:MQ:NM	41440,15:41455:1.00E+00,3.62E-04:32:18499,9:22941,6:24.1:41.0:59.6:1.8
MT	4536	.	A	G	.	clustered;near_indel	GENE=ENSMUSG00000064345;MSI=2.0;MSINT=2;5pFlank=TCTACTCAACCTCATAATCT;3pFlank=TATTATTCTTACAGCCCCTA;VARTYPE=SNV	AD:DP:AF:NC:FC:RC:PM:QM:MQ:NM	41486,193:41679:9.95E-01,4.63E-03:25:18215,78:23271,115:24.2:41.0:59.7:1.7
MT	4546	.	TA	T	.	clustered	GENE=ENSMUSG00000064345;MSI=2.0;MSINT=1;5pFlank=CTCATAATCTATATTATTCT;3pFlank=CAGCCCCTATATTCATAGCA;VARTYPE=Deletion	AD:DP:AF:NC:FC:RC:PM:QM:MQ:NM	38284,2:38286:1.00E+00,5.22E-05:13:16801,0:21483,2:36.0:41.0:60.0:0.0
MT	4551	.	C	T	.	clustered;near_indel	GENE=ENSMUSG00000064345;MSI=4.0;MSINT=1;5pFlank=AATCTATATTATTCTTACAG;3pFlank=CCCTATATTCATAGCACTTA;VARTYPE=SNV	AD:DP:AF:NC:FC:RC:PM:QM:MQ:NM	34468,2313:36781:9.37E-01,6.29E-02:63:15444,996:19024,1317:26.0:41.0:57.5:1.2
MT	4552	.	C	A	.	clustered;near_indel	GENE=ENSMUSG00000064345;MSI=4.0;MSINT=1;5pFlank=ATCTATATTATTCTTACAGC;3pFlank=CCTATATTCATAGCACTTAT;VARTYPE=SNV	AD:DP:AF:NC:FC:RC:PM:QM:MQ:NM	36696,1:36697:1.00E+00,2.73E-05:37:16348,0:20348,1:17.0:41.0:39.0:1.0
MT	4553	.	C	A	.	clustered;near_indel	GENE=ENSMUSG00000064345;MSI=4.0;MSINT=1;5pFlank=TCTATATTATTCTTACAGCC;3pFlank=CTATATTCATAGCACTTATA;VARTYPE=SNV	AD:DP:AF:NC:FC:RC:PM:QM:MQ:NM	36863,1:36864:1.00E+00,2.71E-05:73:16575,0:20288,1:59.0:41.0:51.0:1.0
MT	4556	.	A	G	.	clustered;near_indel	GENE=ENSMUSG00000064345;MSI=2.0;MSINT=2;5pFlank=ATATTATTCTTACAGCCCCT;3pFlank=TATTCATAGCACTTATACTA;VARTYPE=SNV	AD:DP:AF:NC:FC:RC:PM:QM:MQ:NM	36694,20:36714:9.99E-01,5.45E-04:26:16412,11:20282,9:27.5:41.0:59.6:1.2
MT	4561	.	C	T	.	clustered;near_indel	GENE=ENSMUSG00000064345;MSI=1.0;MSINT=1;5pFlank=ATTCTTACAGCCCCTATATT;3pFlank=ATAGCACTTATACTAAATAA;VARTYPE=SNV	AD:DP:AF:NC:FC:RC:PM:QM:MQ:NM	36474,5:36479:1.00E+00,1.37E-04:41:16848,1:19626,4:30.8:41.0:60.0:2.2
MT	4563	.	T	C	.	clustered;near_indel	GENE=ENSMUSG00000064345;MSI=1.0;MSINT=1;5pFlank=TCTTACAGCCCCTATATTCA;3pFlank=AGCACTTATACTAAATAACT;VARTYPE=SNV	AD:DP:AF:NC:FC:RC:PM:QM:MQ:NM	36278,1:36279:1.00E+00,2.76E-05:43:16918,1:19360,0:29.0:41.0:60.0:1.0
MT	4565	.	G	T	.	clustered;near_indel	GENE=ENSMUSG00000064345;MSI=1.0;MSINT=1;5pFlank=TTACAGCCCCTATATTCATA;3pFlank=CACTTATACTAAATAACTCT;VARTYPE=SNV	AD:DP:AF:NC:FC:RC:PM:QM:MQ:NM	36221,1:36222:1.00E+00,2.76E-05:62:16801,1:19420,0:43.0:41.0:60.0:1.0
MT	4566	.	C	A	.	clustered;near_indel	GENE=ENSMUSG00000064345;MSI=1.0;MSINT=1;5pFlank=TACAGCCCCTATATTCATAG;3pFlank=ACTTATACTAAATAACTCTA;VARTYPE=SNV	AD:DP:AF:NC:FC:RC:PM:QM:MQ:NM	36204,1:36205:1.00E+00,2.76E-05:47:16843,0:19361,1:8.0:41.0:60.0:2.0
MT	4573	.	A	G	.	clustered;near_indel	GENE=ENSMUSG00000064345;MSI=1.0;MSINT=1;5pFlank=CCTATATTCATAGCACTTAT;3pFlank=CTAAATAACTCTATAACCAT;VARTYPE=SNV	AD:DP:AF:NC:FC:RC:PM:QM:MQ:NM	36949,2:36951:1.00E+00,5.41E-05:24:17464,2:19485,0:8.0:41.0:60.0:1.0
MT	4574	.	C	A	.	clustered;near_indel	GENE=ENSMUSG00000064345;MSI=1.0;MSINT=1;5pFlank=CTATATTCATAGCACTTATA;3pFlank=TAAATAACTCTATAACCATC;VARTYPE=SNV	AD:DP:AF:NC:FC:RC:PM:QM:MQ:NM	36865,1:36866:1.00E+00,2.71E-05:39:17389,0:19476,1:14.0:41.0:60.0:1.0
MT	4575	.	T	C	.	clustered;near_indel	GENE=ENSMUSG00000064345;MSI=3.0;MSINT=1;5pFlank=TATATTCATAGCACTTATAC;3pFlank=AAATAACTCTATAACCATCA;VARTYPE=SNV	AD:DP:AF:NC:FC:RC:PM:QM:MQ:NM	33943,3069:37012:9.17E-01,8.29E-02:30:16029,1424:17914,1645:27.2:41.0:59.6:1.2
MT	4580	.	A	T	.	clustered;near_indel	GENE=ENSMUSG00000064345;MSI=2.0;MSINT=1;5pFlank=TCATAGCACTTATACTAAAT;3pFlank=ACTCTATAACCATCAACTCA;VARTYPE=SNV	AD:DP:AF:NC:FC:RC:PM:QM:MQ:NM	36565,1:36566:1.00E+00,2.73E-05:128:17019,1:19546,0:5.0:41.0:60.0:1.0
MT	4599	.	C	T	.	clustered;near_indel	GENE=ENSMUSG00000064345;MSI=2.0;MSINT=1;5pFlank=TAACTCTATAACCATCAACT;3pFlank=AATCTCACTTCTATGAAATA;VARTYPE=SNV	AD:DP:AF:NC:FC:RC:PM:QM:MQ:NM	36294,12:36306:1.00E+00,3.31E-04:33:17288,5:19006,7:33.3:41.0:60.0:1.0
MT	4600	.	A	T	.	clustered;near_indel	GENE=ENSMUSG00000064345;MSI=2.0;MSINT=1;5pFlank=AACTCTATAACCATCAACTC;3pFlank=ATCTCACTTCTATGAAATAA;VARTYPE=SNV	AD:DP:AF:NC:FC:RC:PM:QM:MQ:NM	36134,48:36182:9.99E-01,1.33E-03:18:17136,22:18998,26:27.1:41.0:59.4:1.2
MT	4605	.	C	A	.	clustered;near_indel	GENE=ENSMUSG00000064345;MSI=1.0;MSINT=1;5pFlank=TATAACCATCAACTCAATCT;3pFlank=ACTTCTATGAAATAAAACTC;VARTYPE=SNV	AD:DP:AF:NC:FC:RC:PM:QM:MQ:NM	36348,1:36349:1.00E+00,2.75E-05:35:17305,0:19043,1:1.0:41.0:60.0:1.0
MT	4606	.	A	T	.	clustered;near_indel	GENE=ENSMUSG00000064345;MSI=1.0;MSINT=1;5pFlank=ATAACCATCAACTCAATCTC;3pFlank=CTTCTATGAAATAAAACTCC;VARTYPE=SNV	AD:DP:AF:NC:FC:RC:PM:QM:MQ:NM	36127,3:36130:1.00E+00,8.30E-05:22:17256,1:18871,2:47.3:41.0:60.0:1.3
MT	4619	.	A	T	.	clustered;near_indel	GENE=ENSMUSG00000064345;MSI=4.0;MSINT=1;5pFlank=CAATCTCACTTCTATGAAAT;3pFlank=AAACTCCAGCAATACTAACT;VARTYPE=SNV	AD:DP:AF:NC:FC:RC:PM:QM:MQ:NM	36759,1:36760:1.00E+00,2.72E-05:6:16836,0:19923,1:47.0:41.0:60.0:3.0
MT	4625	.	C	A	.	clustered;near_indel	GENE=ENSMUSG00000064345;MSI=2.0;MSINT=1;5pFlank=CACTTCTATGAAATAAAACT;3pFlank=CAGCAATACTAACTATAATC;VARTYPE=SNV	AD:DP:AF:NC:FC:RC:PM:QM:MQ:NM	36217,1:36218:1.00E+00,2.76E-05:54:16828,0:19389,1:10.0:41.0:60.0:1.0
MT	4635	.	T	C	.	clustered;near_indel	GENE=ENSMUSG00000064345;MSI=2.0;MSINT=1;5pFlank=AAATAAAACTCCAGCAATAC;3pFlank=AACTATAATCTCACTGATAT;VARTYPE=SNV	AD:DP:AF:NC:FC:RC:PM:QM:MQ:NM	35683,1:35684:1.00E+00,2.80E-05:28:16353,1:19330,0:52.0:41.0:60.0:1.0
MT	4645	.	C	T	.	clustered;near_indel	GENE=ENSMUSG00000064345;MSI=1.0;MSINT=1;5pFlank=CCAGCAATACTAACTATAAT;3pFlank=TCACTGATATTACTATCCCT;VARTYPE=SNV	AD:DP:AF:NC:FC:RC:PM:QM:MQ:NM	35205,1:35206:1.00E+00,2.84E-05:38:15739,0:19466,1:14.0:41.0:60.0:1.0
MT	4649	.	C	A	.	clustered;near_indel	GENE=ENSMUSG00000064345;MSI=1.0;MSINT=1;5pFlank=CAATACTAACTATAATCTCA;3pFlank=TGATATTACTATCCCTAGGA;VARTYPE=SNV	AD:DP:AF:NC:FC:RC:PM:QM:MQ:NM	35105,1:35106:1.00E+00,2.85E-05:33:15796,0:19309,1:1.0:41.0:60.0:2.0
MT	4658	.	C	A	.	clustered;near_indel	GENE=ENSMUSG00000064345;MSI=1.0;MSINT=1;5pFlank=CTATAATCTCACTGATATTA;3pFlank=TATCCCTAGGAGGCCTTCCA;VARTYPE=SNV	AD:DP:AF:NC:FC:RC:PM:QM:MQ:NM	34593,1:34594:1.00E+00,2.89E-05:44:15680,0:18913,1:16.0:41.0:60.0:1.0
MT	4662	.	C	A	.	clustered;near_indel	GENE=ENSMUSG00000064345;MSI=3.0;MSINT=1;5pFlank=AATCTCACTGATATTACTAT;3pFlank=CCTAGGAGGCCTTCCACCAC;VARTYPE=SNV	AD:DP:AF:NC:FC:RC:PM:QM:MQ:NM	33736,1:33737:1.00E+00,2.96E-05:39:15363,0:18373,1:34.0:41.0:60.0:1.0
MT	4672	.	C	T	.	clustered;near_indel	GENE=ENSMUSG00000064345;MSI=2.0;MSINT=1;5pFlank=ATATTACTATCCCTAGGAGG;3pFlank=CTTCCACCACTAACAGGATT;VARTYPE=SNV	AD:DP:AF:NC:FC:RC:PM:QM:MQ:NM	34694,1:34695:1.00E+00,2.88E-05:48:16573,1:18121,0:17.0:41.0:60.0:2.0
MT	4684	.	A	T	.	clustered;near_indel	GENE=ENSMUSG00000064345;MSI=2.0;MSINT=1;5pFlank=CTAGGAGGCCTTCCACCACT;3pFlank=ACAGGATTCTTACCAAAATG;VARTYPE=SNV	AD:DP:AF:NC:FC:RC:PM:QM:MQ:NM	35279,4:35283:1.00E+00,1.13E-04:60:17813,1:17466,3:19.5:41.0:60.0:1.0
MT	4685	.	A	G	.	clustered;near_indel	GENE=ENSMUSG00000064345;MSI=1.0;MSINT=1;5pFlank=TAGGAGGCCTTCCACCACTA;3pFlank=CAGGATTCTTACCAAAATGA;VARTYPE=SNV	AD:DP:AF:NC:FC:RC:PM:QM:MQ:NM	35292,4:35296:1.00E+00,1.13E-04:89:17899,2:17393,2:30.0:41.0:58.5:1.2
MT	4693	.	C	A	.	clustered;near_indel	GENE=ENSMUSG00000064345;MSI=2.0;MSINT=1;5pFlank=CTTCCACCACTAACAGGATT;3pFlank=TTACCAAAATGAATTATCAT;VARTYPE=SNV	AD:DP:AF:NC:FC:RC:PM:QM:MQ:NM	35739,1:35740:1.00E+00,2.80E-05:50:18365,1:17374,0:51.0:41.0:60.0:1.0
MT	4697	.	C	A	.	clustered;near_indel	GENE=ENSMUSG00000064345;MSI=2.0;MSINT=1;5pFlank=CACCACTAACAGGATTCTTA;3pFlank=CAAAATGAATTATCATCACA;VARTYPE=SNV	AD:DP:AF:NC:FC:RC:PM:QM:MQ:NM	35972,1:35973:1.00E+00,2.78E-05:42:18240,0:17732,1:62.0:41.0:60.0:3.0
MT	4728	.	A	G	.	near_indel	GENE=ENSMUSG00000064345;MSI=6.0;MSINT=1;5pFlank=TATCATCACAGAACTTATAA;3pFlank=AAACAACTGTCTAATTATAG;VARTYPE=SNV	AD:DP:AF:NC:FC:RC:PM:QM:MQ:NM	34549,1:34550:1.00E+00,2.89E-05:19:17344,0:17205,1:61.0:41.0:60.0:1.0
MT	4744	.	T	A	.	clustered;near_indel	GENE=ENSMUSG00000064345;MSI=2.0;MSINT=2;5pFlank=ATAAAAAACAACTGTCTAAT;3pFlank=ATAGCAACACTCATAGCAAT;VARTYPE=SNV	AD:DP:AF:NC:FC:RC:PM:QM:MQ:NM	32956,5:32961:1.00E+00,1.52E-04:23:17111,4:15845,1:45.6:41.0:60.0:1.6
MT	4746	.	T	C	.	clustered;near_indel	GENE=ENSMUSG00000064345;MSI=2.0;MSINT=2;5pFlank=AAAAAACAACTGTCTAATTA;3pFlank=AGCAACACTCATAGCAATAA;VARTYPE=SNV	AD:DP:AF:NC:FC:RC:PM:QM:MQ:NM	32816,1:32817:1.00E+00,3.05E-05:46:16979,0:15837,1:22.0:41.0:60.0:1.0
MT	4748	.	G	A	.	clustered;near_indel	GENE=ENSMUSG00000064345;MSI=1.0;MSINT=1;5pFlank=AAAACAACTGTCTAATTATA;3pFlank=CAACACTCATAGCAATAATA;VARTYPE=SNV	AD:DP:AF:NC:FC:RC:PM:QM:MQ:NM	33011,8:33019:1.00E+00,2.42E-04:49:17040,6:15971,2:26.5:41.0:57.9:1.1
MT	4751	.	A	T	.	clustered;near_indel	GENE=ENSMUSG00000064345;MSI=2.0;MSINT=2;5pFlank=ACAACTGTCTAATTATAGCA;3pFlank=CACTCATAGCAATAATAGCT;VARTYPE=SNV	AD:DP:AF:NC:FC:RC:PM:QM:MQ:NM	32474,112:32586:9.97E-01,3.44E-03:45:16801,61:15673,51:29.2:41.0:59.7:1.1
MT	4756	.	C	A	.	clustered;near_indel	GENE=ENSMUSG00000064345;MSI=1.0;MSINT=1;5pFlank=TGTCTAATTATAGCAACACT;3pFlank=ATAGCAATAATAGCTCTACT;VARTYPE=SNV	AD:DP:AF:NC:FC:RC:PM:QM:MQ:NM	32080,1:32081:1.00E+00,3.12E-05:34:17051,0:15029,1:14.0:41.0:60.0:1.0
MT	4760	.	G	A	.	clustered;near_indel	GENE=ENSMUSG00000064345;MSI=1.0;MSINT=1;5pFlank=TAATTATAGCAACACTCATA;3pFlank=CAATAATAGCTCTACTAAAC;VARTYPE=SNV	AD:DP:AF:NC:FC:RC:PM:QM:MQ:NM	31809,1:31810:1.00E+00,3.14E-05:95:16757,0:15052,1:15.0:41.0:60.0:1.0
MT	4765	.	A	T	.	clustered;near_indel	GENE=ENSMUSG00000064345;MSI=2.0;MSINT=1;5pFlank=ATAGCAACACTCATAGCAAT;3pFlank=ATAGCTCTACTAAACCTATT;VARTYPE=SNV	AD:DP:AF:NC:FC:RC:PM:QM:MQ:NM	31682,2:31684:1.00E+00,6.31E-05:16:16698,0:14984,2:13.5:41.0:60.0:1.0
MT	4769	.	G	T	.	clustered;near_indel	GENE=ENSMUSG00000064345;MSI=1.0;MSINT=1;5pFlank=CAACACTCATAGCAATAATA;3pFlank=CTCTACTAAACCTATTCTTT;VARTYPE=SNV	AD:DP:AF:NC:FC:RC:PM:QM:MQ:NM	31059,1:31060:1.00E+00,3.22E-05:74:16561,1:14498,0:7.0:41.0:21.0:3.0
MT	4784	.	T	C	.	clustered;near_indel	GENE=ENSMUSG00000064345;MSI=2.0;MSINT=1;5pFlank=TAATAGCTCTACTAAACCTA;3pFlank=TCTTTTATACTCGCCTAATT;VARTYPE=SNV	AD:DP:AF:NC:FC:RC:PM:QM:MQ:NM	30508,32:30540:9.99E-01,1.05E-03:39:15665,18:14843,14:23.3:41.0:57.8:1.2
MT	4786	.	C	A	.	clustered;near_indel	GENE=ENSMUSG00000064345;MSI=4.0;MSINT=1;5pFlank=ATAGCTCTACTAAACCTATT;3pFlank=TTTTATACTCGCCTAATTTA;VARTYPE=SNV	AD:DP:AF:NC:FC:RC:PM:QM:MQ:NM	30488,2:30490:1.00E+00,6.56E-05:59:15469,0:15019,2:36.0:41.0:60.0:1.0
MT	4789	.	T	C	.	clustered;near_indel	GENE=ENSMUSG00000064345;MSI=4.0;MSINT=1;5pFlank=GCTCTACTAAACCTATTCTT;3pFlank=TATACTCGCCTAATTTATTC;VARTYPE=SNV	AD:DP:AF:NC:FC:RC:PM:QM:MQ:NM	30598,16:30614:9.99E-01,5.23E-04:49:15375,6:15223,10:35.0:41.0:52.8:1.1
MT	4794	.	C	G	.	clustered;near_indel	GENE=ENSMUSG00000064345;MSI=1.0;MSINT=1;5pFlank=ACTAAACCTATTCTTTTATA;3pFlank=TCGCCTAATTTATTCCACTT;VARTYPE=SNV	AD:DP:AF:NC:FC:RC:PM:QM:MQ:NM	30795,1:30796:1.00E+00,3.25E-05:26:14423,0:16372,1:19.0:41.0:53.0:3.0
MT	4795	.	T	C	.	clustered;near_indel	GENE=ENSMUSG00000064345;MSI=1.0;MSINT=1;5pFlank=CTAAACCTATTCTTTTATAC;3pFlank=CGCCTAATTTATTCCACTTC;VARTYPE=SNV	AD:DP:AF:NC:FC:RC:PM:QM:MQ:NM	30749,86:30835:9.97E-01,2.79E-03:15:14334,44:16415,42:25.3:41.0:54.5:1.2
MT	4807	.	T	C	.	clustered;near_indel	GENE=ENSMUSG00000064345;MSI=2.0;MSINT=1;5pFlank=TTTTATACTCGCCTAATTTA;3pFlank=TCCACTTCACTAACAATATT;VARTYPE=SNV	AD:DP:AF:NC:FC:RC:PM:QM:MQ:NM	31412,6:31418:1.00E+00,1.91E-04:166:13177,3:18235,3:22.7:41.0:57.2:1.3
MT	4809	.	C	T	.	clustered;near_indel	GENE=ENSMUSG00000064345;MSI=2.0;MSINT=1;5pFlank=TTATACTCGCCTAATTTATT;3pFlank=CACTTCACTAACAATATTTC;VARTYPE=SNV	AD:DP:AF:NC:FC:RC:PM:QM:MQ:NM	31474,4:31478:1.00E+00,1.27E-04:44:13115,2:18359,2:35.2:41.0:60.0:1.0
MT	4810	.	C	A	.	clustered;near_indel	GENE=ENSMUSG00000064345;MSI=1.0;MSINT=1;5pFlank=TATACTCGCCTAATTTATTC;3pFlank=ACTTCACTAACAATATTTCC;VARTYPE=SNV	AD:DP:AF:NC:FC:RC:PM:QM:MQ:NM	31397,1:31398:1.00E+00,3.18E-05:45:13095,0:18302,1:28.0:41.0:60.0:1.0
MT	4826	.	T	C	.	clustered;near_indel	GENE=ENSMUSG00000064345;MSI=3.0;MSINT=1;5pFlank=ATTCCACTTCACTAACAATA;3pFlank=TTCCAACCAACAATAACTCA;VARTYPE=SNV	AD:DP:AF:NC:FC:RC:PM:QM:MQ:NM	30924,3:30927:1.00E+00,9.70E-05:50:12667,1:18257,2:32.0:41.0:56.0:1.0
MT	4832	.	A	T	.	clustered;near_indel	GENE=ENSMUSG00000064345;MSI=2.0;MSINT=1;5pFlank=CTTCACTAACAATATTTCCA;3pFlank=CCAACAATAACTCAAAAATA;VARTYPE=SNV	AD:DP:AF:NC:FC:RC:PM:QM:MQ:NM	30404,2:30406:1.00E+00,6.58E-05:30:12491,2:17913,0:49.0:41.0:45.0:1.0
MT	4837	.	CAATAACTCAAAAAT	C	.	clustered	GENE=ENSMUSG00000064345;MSI=2.0;MSINT=3;5pFlank=CTAACAATATTTCCAACCAA;3pFlank=AATAACTCACCAAACAAAAA;VARTYPE=Deletion	AD:DP:AF:NC:FC:RC:PM:QM:MQ:NM	30325,2:30327:1.00E+00,6.59E-05:24:12496,0:17829,2:13.5:41.0:60.0:0.5
MT	4842	.	A	G	.	clustered;near_indel	GENE=ENSMUSG00000064345;MSI=1.0;MSINT=1;5pFlank=AATATTTCCAACCAACAATA;3pFlank=CTCAAAAATAATAACTCACC;VARTYPE=SNV	AD:DP:AF:NC:FC:RC:PM:QM:MQ:NM	30442,1:30443:1.00E+00,3.28E-05:19:12625,1:17816,0:23.0:41.0:60.0:1.0
MT	4857	.	C	A	.	clustered;near_indel	GENE=ENSMUSG00000064345;MSI=1.0;MSINT=1;5pFlank=CAATAACTCAAAAATAATAA;3pFlank=TCACCAAACAAAAACTAAAC;VARTYPE=SNV	AD:DP:AF:NC:FC:RC:PM:QM:MQ:NM	30298,1:30299:1.00E+00,3.30E-05:15:12973,0:17325,1:56.0:41.0:60.0:1.0
MT	4859	.	C	T	.	clustered;near_indel	GENE=ENSMUSG00000064345;MSI=1.0;MSINT=1;5pFlank=ATAACTCAAAAATAATAACT;3pFlank=ACCAAACAAAAACTAAACCC;VARTYPE=SNV	AD:DP:AF:NC:FC:RC:PM:QM:MQ:NM	30502,3:30505:1.00E+00,9.83E-05:28:13072,2:17430,1:46.3:41.0:57.3:1.0
MT	4864	.	A	G	.	clustered;near_indel	GENE=ENSMUSG00000064345;MSI=3.0;MSINT=1;5pFlank=TCAAAAATAATAACTCACCA;3pFlank=ACAAAAACTAAACCCAACCT;VARTYPE=SNV	AD:DP:AF:NC:FC:RC:PM:QM:MQ:NM	30434,63:30497:9.98E-01,2.07E-03:71:13124,28:17310,35:32.9:41.0:55.8:1.1
MT	4865	.	A	G	.	clustered;near_indel	GENE=ENSMUSG00000064345;MSI=1.0;MSINT=1;5pFlank=CAAAAATAATAACTCACCAA;3pFlank=CAAAAACTAAACCCAACCTA;VARTYPE=SNV	AD:DP:AF:NC:FC:RC:PM:QM:MQ:NM	30559,14:30573:1.00E+00,4.58E-04:37:13177,7:17382,7:24.6:41.0:53.1:1.2
MT	4874	.	A	T	.	clustered;near_indel	GENE=ENSMUSG00000064345;MSI=3.0;MSINT=1;5pFlank=TAACTCACCAAACAAAAACT;3pFlank=AACCCAACCTAATATTTTCC;VARTYPE=SNV	AD:DP:AF:NC:FC:RC:PM:QM:MQ:NM	30735,15:30750:1.00E+00,4.88E-04:78:14190,7:16545,8:27.5:41.0:47.0:1.3
MT	4876	.	A	G	.	clustered;near_indel	GENE=ENSMUSG00000064345;MSI=3.0;MSINT=1;5pFlank=ACTCACCAAACAAAAACTAA;3pFlank=CCCAACCTAATATTTTCCAC;VARTYPE=SNV	AD:DP:AF:NC:FC:RC:PM:QM:MQ:NM	30623,32:30655:9.99E-01,1.04E-03:113:14322,18:16301,14:28.3:41.0:52.6:1.2
MT	4890	.	T	C	.	clustered;near_indel	GENE=ENSMUSG00000064345;MSI=4.0;MSINT=1;5pFlank=AACTAAACCCAACCTAATAT;3pFlank=TTCCACCCTAGCTATCATAA;VARTYPE=SNV	AD:DP:AF:NC:FC:RC:PM:QM:MQ:NM	31366,2:31368:1.00E+00,6.38E-05:49:15695,1:15671,1:20.5:41.0:60.0:1.5
MT	4892	.	T	C	.	clustered;near_indel	GENE=ENSMUSG00000064345;MSI=2.0;MSINT=1;5pFlank=CTAAACCCAACCTAATATTT;3pFlank=CCACCCTAGCTATCATAAGC;VARTYPE=SNV	AD:DP:AF:NC:FC:RC:PM:QM:MQ:NM	31232,7:31239:1.00E+00,2.24E-04:11:16346,3:14886,4:19.7:41.0:52.1:1.6
MT	4901	.	G	A	.	clustered;near_indel	GENE=ENSMUSG00000064345;MSI=1.0;MSINT=1;5pFlank=ACCTAATATTTTCCACCCTA;3pFlank=CTATCATAAGCACAATAACC;VARTYPE=SNV	AD:DP:AF:NC:FC:RC:PM:QM:MQ:NM	30538,1:30539:1.00E+00,3.27E-05:28:16384,1:14154,0:6.0:41.0:41.0:1.0
MT	4903	.	T	C	.	clustered;near_indel	GENE=ENSMUSG00000064345;MSI=1.0;MSINT=1;5pFlank=CTAATATTTTCCACCCTAGC;3pFlank=ATCATAAGCACAATAACCCT;VARTYPE=SNV	AD:DP:AF:NC:FC:RC:PM:QM:MQ:NM	30708,4:30712:1.00E+00,1.30E-04:29:16831,2:13877,2:17.8:41.0:46.5:1.0
MT	4906	.	C	T	.	clustered;near_indel	GENE=ENSMUSG00000064345;MSI=1.0;MSINT=1;5pFlank=ATATTTTCCACCCTAGCTAT;3pFlank=ATAAGCACAATAACCCTACC;VARTYPE=SNV	AD:DP:AF:NC:FC:RC:PM:QM:MQ:NM	31812,1:31813:1.00E+00,3.14E-05:6:17824,1:13988,0:19.0:41.0:60.0:1.0
MT	4912	.	C	A	.	clustered;near_indel	GENE=ENSMUSG00000064345;MSI=2.0;MSINT=2;5pFlank=TCCACCCTAGCTATCATAAG;3pFlank=ACAATAACCCTACCCCTAGC;VARTYPE=SNV	AD:DP:AF:NC:FC:RC:PM:QM:MQ:NM	32558,2:32560:1.00E+00,6.14E-05:18:19240,1:13318,1:16.5:41.0:46.5:1.0
MT	4921	.	C	T	.	clustered;near_indel	GENE=ENSMUSG00000064345;MSI=3.0;MSINT=1;5pFlank=GCTATCATAAGCACAATAAC;3pFlank=CTACCCCTAGCCCCCCAACT;VARTYPE=SNV	AD:DP:AF:NC:FC:RC:PM:QM:MQ:NM	32042,1:32043:1.00E+00,3.12E-05:25:21455,1:10587,0:41.0:41.0:60.0:1.0
MT	4925	.	C	A	.	clustered;near_indel	GENE=ENSMUSG00000064345;MSI=4.0;MSINT=1;5pFlank=TCATAAGCACAATAACCCTA;3pFlank=CCCTAGCCCCCCAACTAATT;VARTYPE=SNV	AD:DP:AF:NC:FC:RC:PM:QM:MQ:NM	31682,1:31683:1.00E+00,3.16E-05:15:21918,0:9763,1:6.0:41.0:24.0:1.0
MT	4925	.	C	G	.	clustered;near_indel	GENE=ENSMUSG00000064345;MSI=4.0;MSINT=1;5pFlank=TCATAAGCACAATAACCCTA;3pFlank=CCCTAGCCCCCCAACTAATT;VARTYPE=SNV	AD:DP:AF:NC:FC:RC:PM:QM:MQ:NM	31682,1:31683:1.00E+00,3.16E-05:15:21918,0:9763,1:40.0:41.0:60.0:1.0
MT	4926	.	C	A	.	clustered;near_indel	GENE=ENSMUSG00000064345;MSI=4.0;MSINT=1;5pFlank=CATAAGCACAATAACCCTAC;3pFlank=CCTAGCCCCCCAACTAATTA;VARTYPE=SNV	AD:DP:AF:NC:FC:RC:PM:QM:MQ:NM	31777,1:31778:1.00E+00,3.15E-05:15:22118,0:9659,1:25.0:41.0:60.0:1.0
MT	4927	.	C	G	.	clustered;near_indel	GENE=ENSMUSG00000064345;MSI=4.0;MSINT=1;5pFlank=ATAAGCACAATAACCCTACC;3pFlank=CTAGCCCCCCAACTAATTAC;VARTYPE=SNV	AD:DP:AF:NC:FC:RC:PM:QM:MQ:NM	31532,1:31533:1.00E+00,3.17E-05:16:22327,0:9204,1:5.0:41.0:60.0:1.0
MT	4927	.	C	T	.	clustered;near_indel	GENE=ENSMUSG00000064345;MSI=4.0;MSINT=1;5pFlank=ATAAGCACAATAACCCTACC;3pFlank=CTAGCCCCCCAACTAATTAC;VARTYPE=SNV	AD:DP:AF:NC:FC:RC:PM:QM:MQ:NM	31532,1:31533:1.00E+00,3.17E-05:16:22327,0:9204,1:35.0:41.0:60.0:1.0
MT	4931	.	G	GC	.	clustered	GENE=ENSMUSG00000064345;MSI=7.0;MSINT=1;5pFlank=GCACAATAACCCTACCCCTA;3pFlank=CCCCCCAACTAATTACCTAG;VARTYPE=Insertion	AD:DP:AF:NC:FC:RC:PM:QM:MQ:NM	32928,12:32940:1.00E+00,3.64E-04:37:23528,10:8181,2:13.2:41.0:52.0:0.3
MT	4931	.	G	T	.	clustered;near_indel	GENE=ENSMUSG00000064345;MSI=6.0;MSINT=1;5pFlank=GCACAATAACCCTACCCCTA;3pFlank=CCCCCCAACTAATTACCTAG;VARTYPE=SNV	AD:DP:AF:NC:FC:RC:PM:QM:MQ:NM	32938,2:32940:1.00E+00,6.07E-05:37:23528,2:8181,0:10.0:41.0:46.5:1.0
MT	4933	.	C	A	.	clustered;near_indel	GENE=ENSMUSG00000064345;MSI=6.0;MSINT=1;5pFlank=ACAATAACCCTACCCCTAGC;3pFlank=CCCCAACTAATTACCTAGAA;VARTYPE=SNV	AD:DP:AF:NC:FC:RC:PM:QM:MQ:NM	33806,1:33807:1.00E+00,2.96E-05:18:25240,0:8566,1:33.0:41.0:32.0:1.0
MT	4936	.	C	T	.	clustered;near_indel	GENE=ENSMUSG00000064345;MSI=6.0;MSINT=1;5pFlank=ATAACCCTACCCCTAGCCCC;3pFlank=CAACTAATTACCTAGAAGTT;VARTYPE=SNV	AD:DP:AF:NC:FC:RC:PM:QM:MQ:NM	34568,2594:37162:9.30E-01,6.98E-02:32:26620,1732:7948,862:23.8:41.0:57.1:1.1
MT	4940	.	C	G	.	clustered;near_indel	GENE=ENSMUSG00000064345;MSI=1.0;MSINT=1;5pFlank=CCCTACCCCTAGCCCCCCAA;3pFlank=TAATTACCTAGAAGTTTAGG;VARTYPE=SNV	AD:DP:AF:NC:FC:RC:PM:QM:MQ:NM	40243,1:40244:1.00E+00,2.48E-05:14:31199,0:9044,1:58.0:41.0:32.0:1.0
MT	4954	.	G	T	.	clustered;near_indel	GENE=ENSMUSG00000064345;MSI=3.0;MSINT=1;5pFlank=CCCCAACTAATTACCTAGAA;3pFlank=TTTAGGATATACTAGTCCGC;VARTYPE=SNV	AD:DP:AF:NC:FC:RC:PM:QM:MQ:NM	48223,1:48224:1.00E+00,2.07E-05:14:37950,1:10273,0:42.0:41.0:60.0:1.0
MT	4957	.	T	C	.	clustered;near_indel	GENE=ENSMUSG00000064345;MSI=1.0;MSINT=1;5pFlank=CAACTAATTACCTAGAAGTT;3pFlank=AGGATATACTAGTCCGCGAG;VARTYPE=SNV	AD:DP:AF:NC:FC:RC:PM:QM:MQ:NM	50548,11:50559:1.00E+00,2.18E-04:11:40093,11:10455,0:25.5:41.0:60.0:1.0
MT	4961	.	A	T	.	clustered;near_indel	GENE=ENSMUSG00000064345;MSI=2.0;MSINT=2;5pFlank=TAATTACCTAGAAGTTTAGG;3pFlank=TATACTAGTCCGCGAGCCTT;VARTYPE=SNV	AD:DP:AF:NC:FC:RC:PM:QM:MQ:NM	51206,23:51229:1.00E+00,4.49E-04:130:40360,19:10846,4:22.2:41.0:57.2:1.0
MT	4962	.	T	G	.	clustered;near_indel	GENE=ENSMUSG00000064345;MSI=2.0;MSINT=2;5pFlank=AATTACCTAGAAGTTTAGGA;3pFlank=ATACTAGTCCGCGAGCCTTC;VARTYPE=SNV	AD:DP:AF:NC:FC:RC:PM:QM:MQ:NM	50563,859:51422:9.83E-01,1.67E-02:33:39790,682:10773,177:27.3:41.0:55.5:1.1
MT	4965	.	A	T	.	clustered;near_indel	GENE=ENSMUSG00000064345;MSI=1.0;MSINT=1;5pFlank=TACCTAGAAGTTTAGGATAT;3pFlank=CTAGTCCGCGAGCCTTCAAA;VARTYPE=SNV	AD:DP:AF:NC:FC:RC:PM:QM:MQ:NM	51877,1:51878:1.00E+00,1.93E-05:39:40352,1:11525,0:21.0:41.0:43.0:1.0
MT	4970	.	T	C	.	clustered;near_indel	GENE=ENSMUSG00000064345;MSI=2.0;MSINT=1;5pFlank=AGAAGTTTAGGATATACTAG;3pFlank=CCGCGAGCCTTCAAAGCCCT;VARTYPE=SNV	AD:DP:AF:NC:FC:RC:PM:QM:MQ:NM	52989,9:52998:1.00E+00,1.70E-04:26:40835,6:12154,3:34.7:41.0:60.0:1.0
MT	4971	.	C	T	.	clustered;near_indel	GENE=ENSMUSG00000064345;MSI=2.0;MSINT=1;5pFlank=GAAGTTTAGGATATACTAGT;3pFlank=CGCGAGCCTTCAAAGCCCTA;VARTYPE=SNV	AD:DP:AF:NC:FC:RC:PM:QM:MQ:NM	53592,2:53594:1.00E+00,3.73E-05:21:41006,2:12586,0:42.0:41.0:60.0:1.0
MT	4974	.	C	T	.	clustered;near_indel	GENE=ENSMUSG00000064345;MSI=2.0;MSINT=2;5pFlank=GTTTAGGATATACTAGTCCG;3pFlank=GAGCCTTCAAAGCCCTAAGA;VARTYPE=SNV	AD:DP:AF:NC:FC:RC:PM:QM:MQ:NM	54546,2:54548:1.00E+00,3.67E-05:26:41586,2:12960,0:28.0:41.0:60.0:1.5
MT	4975	.	G	T	.	clustered;near_indel	GENE=ENSMUSG00000064345;MSI=1.0;MSINT=1;5pFlank=TTTAGGATATACTAGTCCGC;3pFlank=AGCCTTCAAAGCCCTAAGAA;VARTYPE=SNV	AD:DP:AF:NC:FC:RC:PM:QM:MQ:NM	57021,2:57023:1.00E+00,3.51E-05:23:43906,2:13115,0:18.0:41.0:27.0:1.5
MT	4977	.	G	T	.	clustered;near_indel	GENE=ENSMUSG00000064345;MSI=2.0;MSINT=1;5pFlank=TAGGATATACTAGTCCGCGA;3pFlank=CCTTCAAAGCCCTAAGAAAA;VARTYPE=SNV	AD:DP:AF:NC:FC:RC:PM:QM:MQ:NM	56785,1:56786:1.00E+00,1.76E-05:21:43526,1:13259,0:29.0:41.0:33.0:1.0
MT	4980	.	T	C	.	clustered;near_indel	GENE=ENSMUSG00000064345;MSI=2.0;MSINT=1;5pFlank=GATATACTAGTCCGCGAGCC;3pFlank=TCAAAGCCCTAAGAAAACAC;VARTYPE=SNV	AD:DP:AF:NC:FC:RC:PM:QM:MQ:NM	57458,3:57461:1.00E+00,5.22E-05:440:44215,2:13243,1:21.7:41.0:60.0:1.0
MT	4982	.	C	G	.	clustered;near_indel	GENE=ENSMUSG00000064345;MSI=3.0;MSINT=1;5pFlank=TATACTAGTCCGCGAGCCTT;3pFlank=AAAGCCCTAAGAAAACACAC;VARTYPE=SNV	AD:DP:AF:NC:FC:RC:PM:QM:MQ:NM	58690,1:58691:1.00E+00,1.70E-05:41:44852,1:13838,0:19.0:41.0:60.0:1.0
MT	4985	.	A	G	.	clustered;near_indel	GENE=ENSMUSG00000064345;MSI=1.0;MSINT=1;5pFlank=ACTAGTCCGCGAGCCTTCAA;3pFlank=GCCCTAAGAAAACACACAAG;VARTYPE=SNV	AD:DP:AF:NC:FC:RC:PM:QM:MQ:NM	58708,4:58712:1.00E+00,6.81E-05:24:44682,4:14026,0:26.8:41.0:60.0:1.0
MT	4986	.	G	T	.	clustered;near_indel	GENE=ENSMUSG00000064345;MSI=3.0;MSINT=1;5pFlank=CTAGTCCGCGAGCCTTCAAA;3pFlank=CCCTAAGAAAACACACAAGT;VARTYPE=SNV	AD:DP:AF:NC:FC:RC:PM:QM:MQ:NM	58788,1:58789:1.00E+00,1.70E-05:60:44602,1:14186,0:39.0:41.0:60.0:1.0
MT	4993	.	G	T	.	clustered;near_indel	GENE=ENSMUSG00000064345;MSI=4.0;MSINT=1;5pFlank=GCGAGCCTTCAAAGCCCTAA;3pFlank=AAAACACACAAGTTTAACTT;VARTYPE=SNV	AD:DP:AF:NC:FC:RC:PM:QM:MQ:NM	60067,1:60068:1.00E+00,1.66E-05:28:44128,0:15939,1:29.0:41.0:60.0:1.0
MT	4994	.	A	G	.	clustered;near_indel	GENE=ENSMUSG00000064345;MSI=4.0;MSINT=1;5pFlank=CGAGCCTTCAAAGCCCTAAG;3pFlank=AAACACACAAGTTTAACTTC;VARTYPE=SNV	AD:DP:AF:NC:FC:RC:PM:QM:MQ:NM	60086,2:60088:1.00E+00,3.33E-05:8:43872,2:16214,0:20.0:41.0:60.0:1.0
MT	4995	.	A	T	.	clustered;near_indel	GENE=ENSMUSG00000064345;MSI=4.0;MSINT=1;5pFlank=GAGCCTTCAAAGCCCTAAGA;3pFlank=AACACACAAGTTTAACTTCT;VARTYPE=SNV	AD:DP:AF:NC:FC:RC:PM:QM:MQ:NM	60216,14:60230:1.00E+00,2.32E-04:58:43870,9:16346,5:28.1:41.0:51.8:1.1
MT	5003	.	A	G	.	clustered	GENE=ENSMUSG00000064345;MSI=2.0;MSINT=1;5pFlank=AAAGCCCTAAGAAAACACAC;3pFlank=AGTTTAACTTCTGATAAGGA;VARTYPE=SNV	AD:DP:AF:NC:FC:RC:PM:QM:MQ:NM	60950,1:60951:1.00E+00,1.64E-05:180:43149,1:17801,0:28.0:41.0:60.0:1.0
MT	5007	.	T	C	.	clustered	GENE=ENSMUSG00000064345;MSI=3.0;MSINT=1;5pFlank=CCCTAAGAAAACACACAAGT;3pFlank=TAACTTCTGATAAGGACTGT;VARTYPE=SNV	AD:DP:AF:NC:FC:RC:PM:QM:MQ:NM	61405,7:61412:1.00E+00,1.14E-04:67:42201,4:19204,3:26.6:41.0:60.0:1.0
MT	5014	.	C	A	.	clustered	GENE=ENSMUSG00000064345;MSI=1.0;MSINT=1;5pFlank=AAAACACACAAGTTTAACTT;3pFlank=TGATAAGGACTGTAAGACTT;VARTYPE=SNV	AD:DP:AF:NC:FC:RC:PM:QM:MQ:NM	61432,1:61433:1.00E+00,1.63E-05:45:40113,1:21319,0:40.0:41.0:57.0:1.0
MT	5016	.	G	T	.	clustered	GENE=ENSMUSG00000064345;MSI=1.0;MSINT=1;5pFlank=AACACACAAGTTTAACTTCT;3pFlank=ATAAGGACTGTAAGACTTCA;VARTYPE=SNV	AD:DP:AF:NC:FC:RC:PM:QM:MQ:NM	61653,1:61654:1.00E+00,1.62E-05:26:39556,1:22097,0:20.0:41.0:60.0:1.0
MT	5026	.	G	A	.	clustered	GENE=ENSMUSG00000064345;MSI=1.0;MSINT=1;5pFlank=TTTAACTTCTGATAAGGACT;3pFlank=TAAGACTTCATCCTACATCT;VARTYPE=SNV	AD:DP:AF:NC:FC:RC:PM:QM:MQ:NM	61858,1:61859:1.00E+00,1.62E-05:33:36184,0:25674,1:24.0:41.0:60.0:1.0
MT	5032	.	C	T	.	clustered	GENE=ENSMUSG00000064345;MSI=2.0;MSINT=1;5pFlank=TTCTGATAAGGACTGTAAGA;3pFlank=TTCATCCTACATCTATTGAA;VARTYPE=SNV	AD:DP:AF:NC:FC:RC:PM:QM:MQ:NM	61690,1:61691:1.00E+00,1.62E-05:28:33818,1:27872,0:50.0:41.0:22.0:1.0
MT	5034	.	T	G	.	clustered	GENE=ENSMUSG00000064345;MSI=1.0;MSINT=1;5pFlank=CTGATAAGGACTGTAAGACT;3pFlank=CATCCTACATCTATTGAATG;VARTYPE=SNV	AD:DP:AF:NC:FC:RC:PM:QM:MQ:NM	61663,47:61710:9.99E-01,7.62E-04:12:33585,27:28078,20:26.6:41.0:50.7:1.1
MT	5035	.	C	T	.	clustered	GENE=ENSMUSG00000064345;MSI=1.0;MSINT=1;5pFlank=TGATAAGGACTGTAAGACTT;3pFlank=ATCCTACATCTATTGAATGC;VARTYPE=SNV	AD:DP:AF:NC:FC:RC:PM:QM:MQ:NM	61847,12:61859:1.00E+00,1.94E-04:47:33085,7:28762,5:29.5:41.0:46.9:1.1
MT	5038	.	C	A	.	clustered	GENE=ENSMUSG00000064345;MSI=2.0;MSINT=1;5pFlank=TAAGGACTGTAAGACTTCAT;3pFlank=CTACATCTATTGAATGCAAA;VARTYPE=SNV	AD:DP:AF:NC:FC:RC:PM:QM:MQ:NM	61323,1:61324:1.00E+00,1.63E-05:58:31691,0:29632,1:11.0:41.0:60.0:1.0
MT	5044	.	T	C	.	clustered	GENE=ENSMUSG00000064345;MSI=1.0;MSINT=1;5pFlank=CTGTAAGACTTCATCCTACA;3pFlank=CTATTGAATGCAAATCAATT;VARTYPE=SNV	AD:DP:AF:NC:FC:RC:PM:QM:MQ:NM	60626,13:60639:1.00E+00,2.14E-04:27:29224,7:31402,6:30.4:41.0:48.3:1.1
MT	5049	.	T	C	.	clustered	GENE=ENSMUSG00000064345;MSI=1.0;MSINT=1;5pFlank=AGACTTCATCCTACATCTAT;3pFlank=GAATGCAAATCAATTGCTTT;VARTYPE=SNV	AD:DP:AF:NC:FC:RC:PM:QM:MQ:NM	60367,345:60712:9.94E-01,5.68E-03:25:26766,143:33601,202:24.5:41.0:51.3:1.1
MT	5050	.	G	A	.	clustered	GENE=ENSMUSG00000064345;MSI=2.0;MSINT=1;5pFlank=GACTTCATCCTACATCTATT;3pFlank=AATGCAAATCAATTGCTTTA;VARTYPE=SNV	AD:DP:AF:NC:FC:RC:PM:QM:MQ:NM	60521,2:60523:1.00E+00,3.30E-05:35:26691,1:33830,1:50.5:41.0:21.5:2.0
MT	5065	.	G	T	.	.	GENE=ENSMUSG00000064345;MSI=1.0;MSINT=1;5pFlank=CTATTGAATGCAAATCAATT;3pFlank=CTTTAATTAAGCTAAGACCT;VARTYPE=SNV	AD:DP:AF:NC:FC:RC:PM:QM:MQ:NM	57617,2:57619:1.00E+00,3.47E-05:87:21574,2:36043,0:35.5:41.0:41.0:1.0
MT	5076	.	G	A	.	clustered	GENE=ENSMUSG00000064345;MSI=1.0;MSINT=1;5pFlank=AAATCAATTGCTTTAATTAA;3pFlank=CTAAGACCTCAACTAGATTG;VARTYPE=SNV	AD:DP:AF:NC:FC:RC:PM:QM:MQ:NM	53794,1:53795:1.00E+00,1.86E-05:48:18132,1:35662,0:26.0:41.0:40.0:1.0
MT	5082	.	A	G	.	clustered	GENE=ENSMUSG00000064345;MSI=2.0;MSINT=1;5pFlank=ATTGCTTTAATTAAGCTAAG;3pFlank=CCTCAACTAGATTGGCAGGA;VARTYPE=SNV	AD:DP:AF:NC:FC:RC:PM:QM:MQ:NM	51033,135:51168:9.97E-01,2.64E-03:21:16477,43:34556,92:29.5:41.0:51.6:1.1
MT	5098	.	C	A	.	clustered	GENE=ENSMUSG00000064345;MSI=1.0;MSINT=1;5pFlank=TAAGACCTCAACTAGATTGG;3pFlank=AGGAATTAAACCTACGAAAA;VARTYPE=SNV	AD:DP:AF:NC:FC:RC:PM:QM:MQ:NM	47422,1:47423:1.00E+00,2.11E-05:43:16260,0:31161,1:20.0:41.0:60.0:1.0
MT	5098	.	C	G	.	clustered	GENE=ENSMUSG00000064345;MSI=1.0;MSINT=1;5pFlank=TAAGACCTCAACTAGATTGG;3pFlank=AGGAATTAAACCTACGAAAA;VARTYPE=SNV	AD:DP:AF:NC:FC:RC:PM:QM:MQ:NM	47422,1:47423:1.00E+00,2.11E-05:43:16260,0:31161,1:24.0:41.0:60.0:1.0
MT	5103	.	A	G	.	clustered	GENE=ENSMUSG00000064346;MSI=2.0;MSINT=1;5pFlank=CCTCAACTAGATTGGCAGGA;3pFlank=TTAAACCTACGAAAATTTAG;VARTYPE=SNV	AD:DP:AF:NC:FC:RC:PM:QM:MQ:NM	44864,9:44873:1.00E+00,2.01E-04:202:14525,4:30339,5:32.3:41.0:45.2:1.1
MT	5108	.	A	G	.	clustered	GENE=ENSMUSG00000064346;MSI=2.0;MSINT=1;5pFlank=ACTAGATTGGCAGGAATTAA;3pFlank=CCTACGAAAATTTAGTTAAC;VARTYPE=SNV	AD:DP:AF:NC:FC:RC:PM:QM:MQ:NM	42771,13:42784:1.00E+00,3.04E-04:12:14099,6:28672,7:36.8:41.0:45.5:1.2
MT	5114	.	G	A	.	clustered	GENE=ENSMUSG00000064346;MSI=4.0;MSINT=1;5pFlank=TTGGCAGGAATTAAACCTAC;3pFlank=AAAATTTAGTTAACAGCTAA;VARTYPE=SNV	AD:DP:AF:NC:FC:RC:PM:QM:MQ:NM	42269,1:42270:1.00E+00,2.37E-05:111:14058,0:28211,1:32.0:41.0:44.0:1.0
MT	5128	.	C	A	.	clustered	GENE=ENSMUSG00000064346;MSI=1.0;MSINT=1;5pFlank=ACCTACGAAAATTTAGTTAA;3pFlank=AGCTAAATACCCTATTACTG;VARTYPE=SNV	AD:DP:AF:NC:FC:RC:PM:QM:MQ:NM	35107,1:35108:1.00E+00,2.85E-05:50:12852,0:22254,1:23.0:41.0:60.0:1.0
MT	5128	.	C	G	.	clustered	GENE=ENSMUSG00000064346;MSI=1.0;MSINT=1;5pFlank=ACCTACGAAAATTTAGTTAA;3pFlank=AGCTAAATACCCTATTACTG;VARTYPE=SNV	AD:DP:AF:NC:FC:RC:PM:QM:MQ:NM	35107,1:35108:1.00E+00,2.85E-05:50:12852,1:22254,0:44.0:41.0:6.0:1.0
MT	5131	.	C	A	.	clustered	GENE=ENSMUSG00000064346;MSI=1.0;MSINT=1;5pFlank=TACGAAAATTTAGTTAACAG;3pFlank=TAAATACCCTATTACTGGCT;VARTYPE=SNV	AD:DP:AF:NC:FC:RC:PM:QM:MQ:NM	33907,1:33908:1.00E+00,2.95E-05:110:12752,0:21155,1:30.0:41.0:46.0:1.0
MT	5135	.	A	G	.	clustered;near_indel	GENE=ENSMUSG00000064346;MSI=1.0;MSINT=1;5pFlank=AAAATTTAGTTAACAGCTAA;3pFlank=TACCCTATTACTGGCTTCAA;VARTYPE=SNV	AD:DP:AF:NC:FC:RC:PM:QM:MQ:NM	30654,1:30655:1.00E+00,3.26E-05:21:12451,1:18203,0:37.0:41.0:6.0:1.0
MT	5142	.	A	T	.	clustered;near_indel	GENE=ENSMUSG00000064346;MSI=2.0;MSINT=1;5pFlank=AGTTAACAGCTAAATACCCT;3pFlank=TTACTGGCTTCAATCTACTT;VARTYPE=SNV	AD:DP:AF:NC:FC:RC:PM:QM:MQ:NM	27584,4:27588:1.00E+00,1.45E-04:95:12239,2:15345,2:29.8:41.0:50.8:1.8
MT	5143	.	T	C	.	clustered;near_indel	GENE=ENSMUSG00000064346;MSI=2.0;MSINT=1;5pFlank=GTTAACAGCTAAATACCCTA;3pFlank=TACTGGCTTCAATCTACTTC;VARTYPE=SNV	AD:DP:AF:NC:FC:RC:PM:QM:MQ:NM	27016,552:27568:9.80E-01,2.00E-02:45:12089,238:14927,314:24.7:41.0:47.9:1.3
MT	5146	.	C	A	.	clustered;near_indel	GENE=ENSMUSG00000064346;MSI=1.0;MSINT=1;5pFlank=AACAGCTAAATACCCTATTA;3pFlank=TGGCTTCAATCTACTTCTAC;VARTYPE=SNV	AD:DP:AF:NC:FC:RC:PM:QM:MQ:NM	26641,1:26642:1.00E+00,3.75E-05:32:12283,0:14358,1:22.0:41.0:40.0:1.0
MT	5149	.	G	A	.	clustered;near_indel	GENE=ENSMUSG00000064346;MSI=1.0;MSINT=1;5pFlank=AGCTAAATACCCTATTACTG;3pFlank=CTTCAATCTACTTCTACCGC;VARTYPE=SNV	AD:DP:AF:NC:FC:RC:PM:QM:MQ:NM	26582,1:26583:1.00E+00,3.76E-05:23:12776,0:13806,1:2.0:41.0:60.0:1.0
MT	5160	.	C	A	.	clustered;near_indel	GENE=ENSMUSG00000064346;MSI=2.0;MSINT=1;5pFlank=CTATTACTGGCTTCAATCTA;3pFlank=TTCTACCGCCGAAAAAAAAA;VARTYPE=SNV	AD:DP:AF:NC:FC:RC:PM:QM:MQ:NM	23203,2:23205:1.00E+00,8.62E-05:61:12532,0:10671,2:18.5:41.0:33.0:1.5
MT	5161	.	T	C	.	clustered;near_indel	GENE=ENSMUSG00000064346;MSI=2.0;MSINT=1;5pFlank=TATTACTGGCTTCAATCTAC;3pFlank=TCTACCGCCGAAAAAAAAAA;VARTYPE=SNV	AD:DP:AF:NC:FC:RC:PM:QM:MQ:NM	22107,1:22108:1.00E+00,4.52E-05:17:12609,1:9498,0:3.0:41.0:60.0:1.0
MT	5167	.	C	G	.	clustered;near_indel	GENE=ENSMUSG00000064346;MSI=2.0;MSINT=3;5pFlank=TGGCTTCAATCTACTTCTAC;3pFlank=GCCGAAAAAAAAAAATGGCG;VARTYPE=SNV	AD:DP:AF:NC:FC:RC:PM:QM:MQ:NM	21382,1:21383:1.00E+00,4.68E-05:39:12228,0:9154,1:13.0:41.0:46.0:2.0
MT	5170	.	CG	C	.	clustered	GENE=ENSMUSG00000064347;MSI=2.0;MSINT=1;5pFlank=CTTCAATCTACTTCTACCGC;3pFlank=AAAAAAAAAAATGGCGGTAG;VARTYPE=Deletion	AD:DP:AF:NC:FC:RC:PM:QM:MQ:NM	21218,24:21242:9.99E-01,1.13E-03:480:11463,4:7941,20:34.2:41.0:31.4:1.2
MT	5171	.	G	GA	.	clustered	GENE=ENSMUSG00000064347;MSI=12.0;MSINT=1;5pFlank=TTCAATCTACTTCTACCGCC;3pFlank=AAAAAAAAAAATGGCGGTAG;VARTYPE=Insertion	AD:DP:AF:NC:FC:RC:PM:QM:MQ:NM	20936,306:21242:9.86E-01,1.44E-02:480:11463,211:7941,94:29.9:41.0:48.9:0.5
MT	5171	.	GA	G	.	clustered	GENE=ENSMUSG00000064347;MSI=11.0;MSINT=1;5pFlank=TTCAATCTACTTCTACCGCC;3pFlank=AAAAAAAAAATGGCGGTAGA;VARTYPE=Deletion	AD:DP:AF:NC:FC:RC:PM:QM:MQ:NM	19760,1553:21313:9.27E-01,7.29E-02:31:11182,830:8569,723:30.5:41.0:28.4:0.3
MT	5171	.	GAA	G	.	clustered	GENE=ENSMUSG00000064347;MSI=11.0;MSINT=1;5pFlank=TTCAATCTACTTCTACCGCC;3pFlank=AAAAAAAAATGGCGGTAGAA;VARTYPE=Deletion	AD:DP:AF:NC:FC:RC:PM:QM:MQ:NM	21304,9:21313:1.00E+00,4.22E-04:31:11182,8:8569,1:28.4:41.0:40.0:0.0
MT	5175	.	A	G	.	clustered;near_indel	GENE=ENSMUSG00000064347;MSI=11.0;MSINT=1;5pFlank=ATCTACTTCTACCGCCGAAA;3pFlank=AAAAAAATGGCGGTAGAAGT;VARTYPE=SNV	AD:DP:AF:NC:FC:RC:PM:QM:MQ:NM	22390,7:22397:1.00E+00,3.13E-04:10:12596,5:9794,2:23.3:41.0:56.1:1.0
MT	5178	.	A	G	.	clustered;near_indel	GENE=ENSMUSG00000064347;MSI=11.0;MSINT=1;5pFlank=TACTTCTACCGCCGAAAAAA;3pFlank=AAAATGGCGGTAGAAGTCTT;VARTYPE=SNV	AD:DP:AF:NC:FC:RC:PM:QM:MQ:NM	22469,2:22471:1.00E+00,8.90E-05:3:12790,2:9679,0:30.5:41.0:60.0:1.0
MT	5182	.	A	C	.	clustered;near_indel	GENE=ENSMUSG00000064347;MSI=1.0;MSINT=1;5pFlank=TCTACCGCCGAAAAAAAAAA;3pFlank=TGGCGGTAGAAGTCTTAGTA;VARTYPE=SNV	AD:DP:AF:NC:FC:RC:PM:QM:MQ:NM	21432,1:21433:1.00E+00,4.67E-05:40:12499,1:8933,0:8.0:41.0:60.0:1.0
MT	5185	.	G	T	.	clustered;near_indel	GENE=ENSMUSG00000064347;MSI=1.0;MSINT=1;5pFlank=ACCGCCGAAAAAAAAAAATG;3pFlank=CGGTAGAAGTCTTAGTAGAG;VARTYPE=SNV	AD:DP:AF:NC:FC:RC:PM:QM:MQ:NM	22148,1:22149:1.00E+00,4.51E-05:31:12786,1:9362,0:14.0:41.0:60.0:1.0
MT	5186	.	C	A	.	clustered;near_indel	GENE=ENSMUSG00000064347;MSI=2.0;MSINT=1;5pFlank=CCGCCGAAAAAAAAAAATGG;3pFlank=GGTAGAAGTCTTAGTAGAGA;VARTYPE=SNV	AD:DP:AF:NC:FC:RC:PM:QM:MQ:NM	22142,1:22143:1.00E+00,4.52E-05:42:12820,1:9322,0:21.0:41.0:60.0:1.0
MT	5189	.	T	A	.	clustered;near_indel	GENE=ENSMUSG00000064347;MSI=1.0;MSINT=1;5pFlank=CCGAAAAAAAAAAATGGCGG;3pFlank=AGAAGTCTTAGTAGAGATTT;VARTYPE=SNV	AD:DP:AF:NC:FC:RC:PM:QM:MQ:NM	22328,1:22329:1.00E+00,4.48E-05:39:13060,1:9267,0:20.0:41.0:60.0:1.0
MT	5189	.	T	C	.	clustered;near_indel	GENE=ENSMUSG00000064347;MSI=1.0;MSINT=1;5pFlank=CCGAAAAAAAAAAATGGCGG;3pFlank=AGAAGTCTTAGTAGAGATTT;VARTYPE=SNV	AD:DP:AF:NC:FC:RC:PM:QM:MQ:NM	22328,1:22329:1.00E+00,4.48E-05:39:13060,1:9267,0:43.0:41.0:60.0:1.0
MT	5194	.	G	T	.	clustered;near_indel	GENE=ENSMUSG00000064347;MSI=1.0;MSINT=1;5pFlank=AAAAAAAAATGGCGGTAGAA;3pFlank=TCTTAGTAGAGATTTCTCTA;VARTYPE=SNV	AD:DP:AF:NC:FC:RC:PM:QM:MQ:NM	24779,1:24780:1.00E+00,4.04E-05:77:14586,1:10193,0:1.0:41.0:39.0:1.0
MT	5206	.	A	G	.	clustered;near_indel	GENE=ENSMUSG00000064347;MSI=3.0;MSINT=1;5pFlank=CGGTAGAAGTCTTAGTAGAG;3pFlank=TTTCTCTACACCTTCGAATT;VARTYPE=SNV	AD:DP:AF:NC:FC:RC:PM:QM:MQ:NM	29335,331:29666:9.89E-01,1.12E-02:43:18064,213:11271,118:25.2:41.0:44.5:1.2
MT	5209	.	T	A	.	clustered;near_indel	GENE=ENSMUSG00000064347;MSI=2.0;MSINT=2;5pFlank=TAGAAGTCTTAGTAGAGATT;3pFlank=CTCTACACCTTCGAATTTGC;VARTYPE=SNV	AD:DP:AF:NC:FC:RC:PM:QM:MQ:NM	30847,1:30848:1.00E+00,3.24E-05:3:19283,0:11564,1:3.0:41.0:60.0:1.0
MT	5210	.	C	G	.	clustered;near_indel	GENE=ENSMUSG00000064347;MSI=2.0;MSINT=2;5pFlank=AGAAGTCTTAGTAGAGATTT;3pFlank=TCTACACCTTCGAATTTGCA;VARTYPE=SNV	AD:DP:AF:NC:FC:RC:PM:QM:MQ:NM	31196,1:31197:1.00E+00,3.21E-05:146:19510,0:11686,1:9.0:41.0:4.0:1.0
MT	5216	.	A	G	.	clustered;near_indel	GENE=ENSMUSG00000064347;MSI=2.0;MSINT=1;5pFlank=CTTAGTAGAGATTTCTCTAC;3pFlank=CCTTCGAATTTGCAATTCGA;VARTYPE=SNV	AD:DP:AF:NC:FC:RC:PM:QM:MQ:NM	32125,1:32126:1.00E+00,3.11E-05:43:20148,0:11977,1:15.0:41.0:3.0:2.0
MT	5227	.	T	G	.	clustered;near_indel	GENE=ENSMUSG00000064347;MSI=1.0;MSINT=1;5pFlank=TTTCTCTACACCTTCGAATT;3pFlank=GCAATTCGACATGAATATCA;VARTYPE=SNV	AD:DP:AF:NC:FC:RC:PM:QM:MQ:NM	35861,1:35862:1.00E+00,2.79E-05:31:23054,1:12807,0:8.0:41.0:33.0:1.0
MT	5229	.	C	T	.	clustered;near_indel	GENE=ENSMUSG00000064347;MSI=2.0;MSINT=1;5pFlank=TCTCTACACCTTCGAATTTG;3pFlank=AATTCGACATGAATATCACC;VARTYPE=SNV	AD:DP:AF:NC:FC:RC:PM:QM:MQ:NM	36477,27:36504:9.99E-01,7.40E-04:49:23353,14:13124,13:27.1:41.0:47.4:1.3
MT	5232	.	T	C	.	clustered;near_indel	GENE=ENSMUSG00000064347;MSI=2.0;MSINT=1;5pFlank=CTACACCTTCGAATTTGCAA;3pFlank=TCGACATGAATATCACCTTA;VARTYPE=SNV	AD:DP:AF:NC:FC:RC:PM:QM:MQ:NM	35798,56:35854:9.98E-01,1.56E-03:612:23499,37:12299,19:29.1:41.0:45.6:1.1
MT	5239	.	TGAA	T	.	clustered	GENE=ENSMUSG00000064348;MSI=2.0;MSINT=1;5pFlank=TTCGAATTTGCAATTCGACA;3pFlank=TATCACCTTAAGACCTCTGG;VARTYPE=Deletion	AD:DP:AF:NC:FC:RC:PM:QM:MQ:NM	37825,1:37826:1.00E+00,2.64E-05:49:24198,0:13626,1:20.0:41.0:40.0:0.0
MT	5240	.	G	T	.	clustered;near_indel	GENE=ENSMUSG00000064348;MSI=2.0;MSINT=1;5pFlank=TCGAATTTGCAATTCGACAT;3pFlank=AATATCACCTTAAGACCTCT;VARTYPE=SNV	AD:DP:AF:NC:FC:RC:PM:QM:MQ:NM	37825,1:37826:1.00E+00,2.64E-05:49:24198,1:13626,0:7.0:41.0:40.0:1.0
MT	5250	.	T	C	.	clustered;near_indel	GENE=ENSMUSG00000064348;MSI=2.0;MSINT=1;5pFlank=AATTCGACATGAATATCACC;3pFlank=TAAGACCTCTGGTAAAAAGA;VARTYPE=SNV	AD:DP:AF:NC:FC:RC:PM:QM:MQ:NM	40170,2:40172:1.00E+00,4.98E-05:51:25544,2:14626,0:40.0:41.0:45.5:1.0
MT	5261	.	G	A	.	clustered;near_indel	GENE=ENSMUSG00000064348;MSI=2.0;MSINT=1;5pFlank=AATATCACCTTAAGACCTCT;3pFlank=GTAAAAAGAGGATTTAAACC;VARTYPE=SNV	AD:DP:AF:NC:FC:RC:PM:QM:MQ:NM	44098,1:44099:1.00E+00,2.27E-05:68:27926,0:16172,1:35.0:41.0:33.0:1.0
MT	5267	.	A	T	.	clustered;near_indel	GENE=ENSMUSG00000064348;MSI=5.0;MSINT=1;5pFlank=ACCTTAAGACCTCTGGTAAA;3pFlank=AGAGGATTTAAACCTCTGTG;VARTYPE=SNV	AD:DP:AF:NC:FC:RC:PM:QM:MQ:NM	46805,23:46828:1.00E+00,4.91E-04:15:28627,19:18178,4:26.5:41.0:41.8:1.3
MT	5271	.	G	T	.	clustered;near_indel	GENE=ENSMUSG00000064348;MSI=2.0;MSINT=1;5pFlank=TAAGACCTCTGGTAAAAAGA;3pFlank=GATTTAAACCTCTGTGTTTA;VARTYPE=SNV	AD:DP:AF:NC:FC:RC:PM:QM:MQ:NM	48164,1:48165:1.00E+00,2.08E-05:59:29615,1:18549,0:6.0:41.0:60.0:1.0
MT	5272	.	G	T	.	clustered;near_indel	GENE=ENSMUSG00000064348;MSI=1.0;MSINT=1;5pFlank=AAGACCTCTGGTAAAAAGAG;3pFlank=ATTTAAACCTCTGTGTTTAG;VARTYPE=SNV	AD:DP:AF:NC:FC:RC:PM:QM:MQ:NM	48461,2:48463:1.00E+00,4.13E-05:62:29730,2:18731,0:19.5:41.0:50.0:1.0
MT	5273	.	AT	A	.	clustered	GENE=ENSMUSG00000064348;MSI=3.0;MSINT=1;5pFlank=AGACCTCTGGTAAAAAGAGG;3pFlank=TTAAACCTCTGTGTTTAGAT;VARTYPE=Deletion	AD:DP:AF:NC:FC:RC:PM:QM:MQ:NM	49079,12:49091:1.00E+00,2.44E-04:61:30162,8:18917,4:22.4:41.0:40.8:0.0
MT	5276	.	TA	T	.	clustered	GENE=ENSMUSG00000064348;MSI=3.0;MSINT=1;5pFlank=CCTCTGGTAAAAAGAGGATT;3pFlank=AACCTCTGTGTTTAGATTTA;VARTYPE=Deletion	AD:DP:AF:NC:FC:RC:PM:QM:MQ:NM	50418,1:50419:1.00E+00,1.98E-05:20:30099,0:20319,1:29.0:41.0:48.0:0.0
MT	5286	.	TGTTTAGATTTACAGTCTAATGCTTACTCAGCCATTTTACCTATGTTCATTAATCGTTGATTATTCTCAACCAATCACAAAGATATCGGAACCCTCTATCTACTATTCGGAGCCTGAGCGGGAATAGTGGGTACTGCACT	AAAAATGAGAAATACACACTTTAGGACGTGAAATATGGCGAGGAAAACTGAAAAAGGTGGAAAATTTAGAATTGTCCACTGTAAGACG	.	clustered	GENE=ENSMUSG00000064350;MSI=1.0;MSINT=1;5pFlank=AAAGAGGATTTAAACCTCTG;3pFlank=AAGTATTTTAATTCGAGCAG;VARTYPE=Complex	AD:DP:AF:NC:FC:RC:PM:QM:MQ:NM	52660,2:52662:1.00E+00,3.80E-05:29:30399,1:22261,1:49.5:41.0:5.0:0.5
MT	5289	.	T	A	.	clustered;near_indel	GENE=ENSMUSG00000064348;MSI=3.0;MSINT=1;5pFlank=GAGGATTTAAACCTCTGTGT;3pFlank=TAGATTTACAGTCTAATGCT;VARTYPE=SNV	AD:DP:AF:NC:FC:RC:PM:QM:MQ:NM	53668,1:53669:1.00E+00,1.86E-05:23:30657,1:23011,0:22.0:41.0:60.0:1.0
MT	5296	.	T	C	.	clustered;near_indel	GENE=ENSMUSG00000064348;MSI=1.0;MSINT=1;5pFlank=TAAACCTCTGTGTTTAGATT;3pFlank=ACAGTCTAATGCTTACTCAG;VARTYPE=SNV	AD:DP:AF:NC:FC:RC:PM:QM:MQ:NM	55902,6:55908:1.00E+00,1.07E-04:15:30934,6:24968,0:30.0:41.0:39.8:1.3
MT	5298	.	C	T	.	clustered;near_indel	GENE=ENSMUSG00000064348;MSI=1.0;MSINT=1;5pFlank=AACCTCTGTGTTTAGATTTA;3pFlank=AGTCTAATGCTTACTCAGCC;VARTYPE=SNV	AD:DP:AF:NC:FC:RC:PM:QM:MQ:NM	56424,2:56426:1.00E+00,3.54E-05:31:30957,1:25467,1:20.5:41.0:52.5:1.0
MT	5302	.	C	A	.	clustered;near_indel	GENE=ENSMUSG00000064348;MSI=1.0;MSINT=1;5pFlank=TCTGTGTTTAGATTTACAGT;3pFlank=TAATGCTTACTCAGCCATTT;VARTYPE=SNV	AD:DP:AF:NC:FC:RC:PM:QM:MQ:NM	56842,1:56843:1.00E+00,1.76E-05:42:30661,0:26181,1:51.0:41.0:8.0:2.0
MT	5304	.	A	G	.	clustered;near_indel	GENE=ENSMUSG00000064348;MSI=2.0;MSINT=1;5pFlank=TGTGTTTAGATTTACAGTCT;3pFlank=ATGCTTACTCAGCCATTTTA;VARTYPE=SNV	AD:DP:AF:NC:FC:RC:PM:QM:MQ:NM	56622,113:56735:9.98E-01,1.99E-03:40:30253,64:26369,49:27.8:41.0:41.6:1.1
MT	5308	.	C	T	.	clustered;near_indel	GENE=ENSMUSG00000064348;MSI=2.0;MSINT=1;5pFlank=TTTAGATTTACAGTCTAATG;3pFlank=TTACTCAGCCATTTTACCTA;VARTYPE=SNV	AD:DP:AF:NC:FC:RC:PM:QM:MQ:NM	57580,32:57612:9.99E-01,5.55E-04:36:30412,18:27168,14:28.9:41.0:39.8:1.1
MT	5310	.	T	C	.	clustered;near_indel	GENE=ENSMUSG00000064348;MSI=1.0;MSINT=1;5pFlank=TAGATTTACAGTCTAATGCT;3pFlank=ACTCAGCCATTTTACCTATG;VARTYPE=SNV	AD:DP:AF:NC:FC:RC:PM:QM:MQ:NM	57774,36:57810:9.99E-01,6.23E-04:13:30425,16:27349,20:25.4:41.0:41.2:1.1
MT	5314	.	C	T	.	clustered;near_indel	GENE=ENSMUSG00000064349;MSI=1.0;MSINT=1;5pFlank=TTTACAGTCTAATGCTTACT;3pFlank=AGCCATTTTACCTATGTTCA;VARTYPE=SNV	AD:DP:AF:NC:FC:RC:PM:QM:MQ:NM	59337,1:59338:1.00E+00,1.69E-05:17:30964,1:28373,0:36.0:41.0:60.0:1.0
MT	5316	.	G	C	.	clustered;near_indel	GENE=ENSMUSG00000064349;MSI=2.0;MSINT=1;5pFlank=TACAGTCTAATGCTTACTCA;3pFlank=CCATTTTACCTATGTTCATT;VARTYPE=SNV	AD:DP:AF:NC:FC:RC:PM:QM:MQ:NM	59059,1:59060:1.00E+00,1.69E-05:35:30555,1:28504,0:7.0:41.0:60.0:1.0
MT	5321	.	T	C	.	clustered;near_indel	GENE=ENSMUSG00000064349;MSI=4.0;MSINT=1;5pFlank=TCTAATGCTTACTCAGCCAT;3pFlank=TTACCTATGTTCATTAATCG;VARTYPE=SNV	AD:DP:AF:NC:FC:RC:PM:QM:MQ:NM	59080,14:59094:1.00E+00,2.37E-04:48:31043,10:28037,4:34.4:41.0:46.1:1.0
MT	5322	.	T	C	.	clustered;near_indel	GENE=ENSMUSG00000064349;MSI=4.0;MSINT=1;5pFlank=CTAATGCTTACTCAGCCATT;3pFlank=TACCTATGTTCATTAATCGT;VARTYPE=SNV	AD:DP:AF:NC:FC:RC:PM:QM:MQ:NM	58932,9:58941:1.00E+00,1.53E-04:12:31269,5:27663,4:24.7:41.0:43.1:1.1
MT	5323	.	T	A	.	clustered;near_indel	GENE=ENSMUSG00000064349;MSI=1.0;MSINT=1;5pFlank=TAATGCTTACTCAGCCATTT;3pFlank=ACCTATGTTCATTAATCGTT;VARTYPE=SNV	AD:DP:AF:NC:FC:RC:PM:QM:MQ:NM	59460,1:59461:1.00E+00,1.68E-05:14:31291,0:28169,1:30.0:41.0:0.0:1.0
MT	5324	.	A	T	.	clustered;near_indel	GENE=ENSMUSG00000064349;MSI=2.0;MSINT=1;5pFlank=AATGCTTACTCAGCCATTTT;3pFlank=CCTATGTTCATTAATCGTTG;VARTYPE=SNV	AD:DP:AF:NC:FC:RC:PM:QM:MQ:NM	59741,1:59742:1.00E+00,1.67E-05:13:30720,0:29021,1:62.0:41.0:60.0:1.0
MT	5330	.	G	T	.	clustered;near_indel	GENE=ENSMUSG00000064349;MSI=2.0;MSINT=1;5pFlank=TACTCAGCCATTTTACCTAT;3pFlank=TTCATTAATCGTTGATTATT;VARTYPE=SNV	AD:DP:AF:NC:FC:RC:PM:QM:MQ:NM	59841,2:59843:1.00E+00,3.34E-05:22:30017,2:29823,0:28.0:41.0:60.0:1.0
MT	5330	.	G	A	.	clustered;near_indel	GENE=ENSMUSG00000064349;MSI=2.0;MSINT=1;5pFlank=TACTCAGCCATTTTACCTAT;3pFlank=TTCATTAATCGTTGATTATT;VARTYPE=SNV	AD:DP:AF:NC:FC:RC:PM:QM:MQ:NM	59842,1:59843:1.00E+00,1.67E-05:22:30017,1:29823,0:25.0:41.0:60.0:1.0
MT	5341	.	G	T	.	clustered;near_indel	GENE=ENSMUSG00000064349;MSI=2.0;MSINT=1;5pFlank=TTTACCTATGTTCATTAATC;3pFlank=TTGATTATTCTCAACCAATC;VARTYPE=SNV	AD:DP:AF:NC:FC:RC:PM:QM:MQ:NM	62076,1:62077:1.00E+00,1.61E-05:32:30089,1:31987,0:7.0:41.0:60.0:1.0
MT	5347	.	T	C	.	clustered;near_indel	GENE=ENSMUSG00000064349;MSI=1.0;MSINT=1;5pFlank=TATGTTCATTAATCGTTGAT;3pFlank=ATTCTCAACCAATCACAAAG;VARTYPE=SNV	AD:DP:AF:NC:FC:RC:PM:QM:MQ:NM	62884,342:63226:9.95E-01,5.41E-03:15:30015,174:32869,168:27.2:41.0:51.3:1.1
MT	5356	.	C	A	.	clustered;near_indel	GENE=ENSMUSG00000064349;MSI=2.0;MSINT=1;5pFlank=TAATCGTTGATTATTCTCAA;3pFlank=CAATCACAAAGATATCGGAA;VARTYPE=SNV	AD:DP:AF:NC:FC:RC:PM:QM:MQ:NM	63605,1:63606:1.00E+00,1.57E-05:27:29500,0:34105,1:18.0:41.0:40.0:1.0
MT	5357	.	C	A	.	clustered;near_indel	GENE=ENSMUSG00000064349;MSI=2.0;MSINT=1;5pFlank=AATCGTTGATTATTCTCAAC;3pFlank=AATCACAAAGATATCGGAAC;VARTYPE=SNV	AD:DP:AF:NC:FC:RC:PM:QM:MQ:NM	63663,1:63664:1.00E+00,1.57E-05:42:29427,0:34236,1:22.0:41.0:45.0:1.0
MT	5357	.	CA	C	.	clustered	GENE=ENSMUSG00000064349;MSI=2.0;MSINT=1;5pFlank=AATCGTTGATTATTCTCAAC;3pFlank=ATCACAAAGATATCGGAACC;VARTYPE=Deletion	AD:DP:AF:NC:FC:RC:PM:QM:MQ:NM	63729,1:63730:1.00E+00,1.57E-05:31:29314,0:34415,1:24.0:41.0:17.0:0.0
MT	5369	.	T	C	.	clustered;near_indel	GENE=ENSMUSG00000064349;MSI=1.0;MSINT=1;5pFlank=TTCTCAACCAATCACAAAGA;3pFlank=ATCGGAACCCTCTATCTACT;VARTYPE=SNV	AD:DP:AF:NC:FC:RC:PM:QM:MQ:NM	64692,410:65102:9.94E-01,6.30E-03:70:29523,188:35169,222:25.0:41.0:53.7:1.1
MT	5373	.	G	A	.	clustered;near_indel	GENE=ENSMUSG00000064349;MSI=2.0;MSINT=1;5pFlank=CAACCAATCACAAAGATATC;3pFlank=GAACCCTCTATCTACTATTC;VARTYPE=SNV	AD:DP:AF:NC:FC:RC:PM:QM:MQ:NM	65546,61:65607:9.99E-01,9.30E-04:42:29703,26:35843,35:27.4:41.0:54.7:1.0
MT	5378	.	C	A	.	clustered;near_indel	GENE=ENSMUSG00000064349;MSI=3.0;MSINT=1;5pFlank=AATCACAAAGATATCGGAAC;3pFlank=CTCTATCTACTATTCGGAGC;VARTYPE=SNV	AD:DP:AF:NC:FC:RC:PM:QM:MQ:NM	64039,2:64041:1.00E+00,3.12E-05:37:29208,1:34831,1:25.0:41.0:58.5:1.0
MT	5382	.	T	C	.	clustered;near_indel	GENE=ENSMUSG00000064349;MSI=2.0;MSINT=4;5pFlank=ACAAAGATATCGGAACCCTC;3pFlank=ATCTACTATTCGGAGCCTGA;VARTYPE=SNV	AD:DP:AF:NC:FC:RC:PM:QM:MQ:NM	64015,1:64016:1.00E+00,1.56E-05:73:29468,0:34547,1:37.0:41.0:33.0:1.0
MT	5386	.	T	C	.	clustered;near_indel	GENE=ENSMUSG00000064349;MSI=2.0;MSINT=3;5pFlank=AGATATCGGAACCCTCTATC;3pFlank=ACTATTCGGAGCCTGAGCGG;VARTYPE=SNV	AD:DP:AF:NC:FC:RC:PM:QM:MQ:NM	64306,2:64308:1.00E+00,3.11E-05:42:29107,1:35199,1:14.5:41.0:60.0:1.0
MT	5387	.	A	T	.	clustered;near_indel	GENE=ENSMUSG00000064349;MSI=1.0;MSINT=1;5pFlank=GATATCGGAACCCTCTATCT;3pFlank=CTATTCGGAGCCTGAGCGGG;VARTYPE=SNV	AD:DP:AF:NC:FC:RC:PM:QM:MQ:NM	64125,169:64294:9.97E-01,2.63E-03:23:28955,81:35169,88:26.2:41.0:53.8:1.0
MT	5387	.	A	G	.	clustered;near_indel	GENE=ENSMUSG00000064349;MSI=1.0;MSINT=1;5pFlank=GATATCGGAACCCTCTATCT;3pFlank=CTATTCGGAGCCTGAGCGGG;VARTYPE=SNV	AD:DP:AF:NC:FC:RC:PM:QM:MQ:NM	64293,1:64294:1.00E+00,1.56E-05:23:28955,1:35169,0:8.0:41.0:46.0:1.0
MT	5391	.	T	A	.	clustered;near_indel	GENE=ENSMUSG00000064349;MSI=2.0;MSINT=1;5pFlank=TCGGAACCCTCTATCTACTA;3pFlank=TCGGAGCCTGAGCGGGAATA;VARTYPE=SNV	AD:DP:AF:NC:FC:RC:PM:QM:MQ:NM	64634,30:64664:1.00E+00,4.64E-04:145:29523,12:35111,18:22.7:41.0:59.9:1.1
MT	5393	.	C	A	.	clustered;near_indel	GENE=ENSMUSG00000064349;MSI=2.0;MSINT=1;5pFlank=GGAACCCTCTATCTACTATT;3pFlank=GGAGCCTGAGCGGGAATAGT;VARTYPE=SNV	AD:DP:AF:NC:FC:RC:PM:QM:MQ:NM	65417,2:65419:1.00E+00,3.06E-05:52:29968,0:35449,2:15.5:41.0:60.0:2.0
MT	5400	.	T	C	.	clustered;near_indel	GENE=ENSMUSG00000064349;MSI=1.0;MSINT=1;5pFlank=TCTATCTACTATTCGGAGCC;3pFlank=GAGCGGGAATAGTGGGTACT;VARTYPE=SNV	AD:DP:AF:NC:FC:RC:PM:QM:MQ:NM	65213,1:65214:1.00E+00,1.53E-05:15:31560,0:33653,1:21.0:41.0:60.0:1.0
MT	5403	.	G	A	.	clustered;near_indel	GENE=ENSMUSG00000064349;MSI=1.0;MSINT=1;5pFlank=ATCTACTATTCGGAGCCTGA;3pFlank=CGGGAATAGTGGGTACTGCA;VARTYPE=SNV	AD:DP:AF:NC:FC:RC:PM:QM:MQ:NM	67047,1:67048:1.00E+00,1.49E-05:24:32670,0:34377,1:32.0:41.0:60.0:1.0
MT	5405	.	G	A	.	clustered;near_indel	GENE=ENSMUSG00000064349;MSI=3.0;MSINT=1;5pFlank=CTACTATTCGGAGCCTGAGC;3pFlank=GGAATAGTGGGTACTGCACT;VARTYPE=SNV	AD:DP:AF:NC:FC:RC:PM:QM:MQ:NM	66532,34:66566:9.99E-01,5.11E-04:29:32451,18:34081,16:24.2:41.0:58.4:1.1
MT	5407	.	G	C	.	clustered;near_indel	GENE=ENSMUSG00000064349;MSI=2.0;MSINT=1;5pFlank=ACTATTCGGAGCCTGAGCGG;3pFlank=AATAGTGGGTACTGCACTAA;VARTYPE=SNV	AD:DP:AF:NC:FC:RC:PM:QM:MQ:NM	66263,1:66264:1.00E+00,1.51E-05:29:33029,0:33234,1:28.0:41.0:60.0:1.0
MT	5414	.	G	T	.	clustered;near_indel	GENE=ENSMUSG00000064350;MSI=3.0;MSINT=1;5pFlank=GGAGCCTGAGCGGGAATAGT;3pFlank=GGTACTGCACTAAGTATTTT;VARTYPE=SNV	AD:DP:AF:NC:FC:RC:PM:QM:MQ:NM	63955,1:63956:1.00E+00,1.56E-05:28:32726,1:31229,0:3.0:41.0:48.0:1.0
MT	5415	.	G	T	.	clustered;near_indel	GENE=ENSMUSG00000064350;MSI=3.0;MSINT=1;5pFlank=GAGCCTGAGCGGGAATAGTG;3pFlank=GTACTGCACTAAGTATTTTA;VARTYPE=SNV	AD:DP:AF:NC:FC:RC:PM:QM:MQ:NM	63840,1:63841:1.00E+00,1.57E-05:44:32851,1:30989,0:4.0:41.0:60.0:1.0
MT	5416	.	G	A	.	clustered;near_indel	GENE=ENSMUSG00000064350;MSI=1.0;MSINT=1;5pFlank=AGCCTGAGCGGGAATAGTGG;3pFlank=TACTGCACTAAGTATTTTAA;VARTYPE=SNV	AD:DP:AF:NC:FC:RC:PM:QM:MQ:NM	63714,88:63802:9.99E-01,1.38E-03:22:32801,45:30913,43:27.4:41.0:58.4:1.0
MT	5418	.	A	G	.	clustered;near_indel	GENE=ENSMUSG00000064350;MSI=1.0;MSINT=1;5pFlank=CCTGAGCGGGAATAGTGGGT;3pFlank=CTGCACTAAGTATTTTAATT;VARTYPE=SNV	AD:DP:AF:NC:FC:RC:PM:QM:MQ:NM	63331,33:63364:9.99E-01,5.21E-04:62:32278,14:31053,19:26.1:41.0:58.7:1.1
MT	5419	.	C	A	.	clustered;near_indel	GENE=ENSMUSG00000064350;MSI=1.0;MSINT=1;5pFlank=CTGAGCGGGAATAGTGGGTA;3pFlank=TGCACTAAGTATTTTAATTC;VARTYPE=SNV	AD:DP:AF:NC:FC:RC:PM:QM:MQ:NM	63339,1:63340:1.00E+00,1.58E-05:13:32291,0:31048,1:38.0:41.0:60.0:1.0
MT	5420	.	T	C	.	clustered;near_indel	GENE=ENSMUSG00000064350;MSI=1.0;MSINT=1;5pFlank=TGAGCGGGAATAGTGGGTAC;3pFlank=GCACTAAGTATTTTAATTCG;VARTYPE=SNV	AD:DP:AF:NC:FC:RC:PM:QM:MQ:NM	63072,1:63073:1.00E+00,1.59E-05:7:32455,1:30617,0:31.0:41.0:60.0:1.0
MT	5423	.	A	G	.	clustered;near_indel	GENE=ENSMUSG00000064350;MSI=1.0;MSINT=1;5pFlank=GCGGGAATAGTGGGTACTGC;3pFlank=CTAAGTATTTTAATTCGAGC;VARTYPE=SNV	AD:DP:AF:NC:FC:RC:PM:QM:MQ:NM	64620,6:64626:1.00E+00,9.28E-05:21:33619,4:31001,2:31.5:41.0:60.0:1.0
MT	5432	.	T	C	.	clustered;near_indel	GENE=ENSMUSG00000064350;MSI=4.0;MSINT=1;5pFlank=GTGGGTACTGCACTAAGTAT;3pFlank=TTAATTCGAGCAGAATTAGG;VARTYPE=SNV	AD:DP:AF:NC:FC:RC:PM:QM:MQ:NM	67609,2:67611:1.00E+00,2.96E-05:16:35712,2:31897,0:5.0:41.0:32.5:1.0
MT	5437	.	T	C	.	clustered;near_indel	GENE=ENSMUSG00000064350;MSI=2.0;MSINT=1;5pFlank=TACTGCACTAAGTATTTTAA;3pFlank=TCGAGCAGAATTAGGTCAAC;VARTYPE=SNV	AD:DP:AF:NC:FC:RC:PM:QM:MQ:NM	67018,9:67027:1.00E+00,1.34E-04:24:35363,4:31655,5:20.8:41.0:57.6:1.2
MT	5438	.	TCGAGCAGAATTAGGTCAACCAGGTGCACTTTTAGGAGATGACCAAATTTACAATGTTATCGTAACTGCCCATGCTTTTGTTATAATTTTCTTCATAGTAATACCAATAATAATTGGAGGCTTTGGAAACTGACTTGTCCCACTAATAATCGGAGCCCCAGATATAGCATTCCCACGAATAAA	CCCAGCACTTGGGAGGCAGATTTCTGAGTTCAAGGCCAGCCTGGTCTACAGAGTGAGTTCCAGAACAGCCAGGGCTATACAGAGAAACCCTGTCTCGAAAAAAACAAACAT	.	clustered	GENE=ENSMUSG00000064351;MSI=3.0;MSINT=1;5pFlank=ACTGCACTAAGTATTTTAAT;3pFlank=TAATATAAGTTTTTGACTCC;VARTYPE=Complex	AD:DP:AF:NC:FC:RC:PM:QM:MQ:NM	66661,2:66663:1.00E+00,3.00E-05:5:35246,1:31415,1:62.5:41.0:28.0:0.0
MT	5440	.	G	T	.	clustered;near_indel	GENE=ENSMUSG00000064350;MSI=1.0;MSINT=1;5pFlank=TGCACTAAGTATTTTAATTC;3pFlank=AGCAGAATTAGGTCAACCAG;VARTYPE=SNV	AD:DP:AF:NC:FC:RC:PM:QM:MQ:NM	67312,1:67313:1.00E+00,1.49E-05:42:35184,1:32128,0:44.0:41.0:60.0:1.0
MT	5442	.	G	C	.	clustered;near_indel	GENE=ENSMUSG00000064350;MSI=1.0;MSINT=1;5pFlank=CACTAAGTATTTTAATTCGA;3pFlank=CAGAATTAGGTCAACCAGGT;VARTYPE=SNV	AD:DP:AF:NC:FC:RC:PM:QM:MQ:NM	67103,1:67104:1.00E+00,1.49E-05:34:34829,1:32273,0:40.0:41.0:60.0:1.0
MT	5442	.	G	T	.	clustered;near_indel	GENE=ENSMUSG00000064350;MSI=1.0;MSINT=1;5pFlank=CACTAAGTATTTTAATTCGA;3pFlank=CAGAATTAGGTCAACCAGGT;VARTYPE=SNV	AD:DP:AF:NC:FC:RC:PM:QM:MQ:NM	67103,1:67104:1.00E+00,1.49E-05:34:34829,1:32273,0:10.0:41.0:60.0:1.0
MT	5445	.	G	T	.	clustered;near_indel	GENE=ENSMUSG00000064350;MSI=2.0;MSINT=1;5pFlank=TAAGTATTTTAATTCGAGCA;3pFlank=AATTAGGTCAACCAGGTGCA;VARTYPE=SNV	AD:DP:AF:NC:FC:RC:PM:QM:MQ:NM	66342,1:66343:1.00E+00,1.51E-05:22:34594,1:31748,0:45.0:41.0:60.0:1.0
MT	5449	.	T	C	.	clustered;near_indel	GENE=ENSMUSG00000064350;MSI=1.0;MSINT=1;5pFlank=TATTTTAATTCGAGCAGAAT;3pFlank=AGGTCAACCAGGTGCACTTT;VARTYPE=SNV	AD:DP:AF:NC:FC:RC:PM:QM:MQ:NM	65378,14:65392:1.00E+00,2.14E-04:19:34888,3:30490,11:19.1:41.0:57.2:1.0
MT	5452	.	G	T	.	clustered;near_indel	GENE=ENSMUSG00000064350;MSI=1.0;MSINT=1;5pFlank=TTTAATTCGAGCAGAATTAG;3pFlank=TCAACCAGGTGCACTTTTAG;VARTYPE=SNV	AD:DP:AF:NC:FC:RC:PM:QM:MQ:NM	64253,1:64254:1.00E+00,1.56E-05:20:34926,1:29327,0:19.0:41.0:60.0:1.0
MT	5454	.	C	G	.	clustered;near_indel	GENE=ENSMUSG00000064350;MSI=2.0;MSINT=1;5pFlank=TAATTCGAGCAGAATTAGGT;3pFlank=AACCAGGTGCACTTTTAGGA;VARTYPE=SNV	AD:DP:AF:NC:FC:RC:PM:QM:MQ:NM	64135,1:64136:1.00E+00,1.56E-05:26:35175,0:28960,1:15.0:41.0:60.0:1.0
MT	5457	.	C	A	.	clustered;near_indel	GENE=ENSMUSG00000064350;MSI=2.0;MSINT=1;5pFlank=TTCGAGCAGAATTAGGTCAA;3pFlank=CAGGTGCACTTTTAGGAGAT;VARTYPE=SNV	AD:DP:AF:NC:FC:RC:PM:QM:MQ:NM	63598,2:63600:1.00E+00,3.14E-05:26:34946,1:28652,1:16.5:41.0:58.5:1.0
MT	5460	.	G	A	.	clustered;near_indel	GENE=ENSMUSG00000064350;MSI=2.0;MSINT=1;5pFlank=GAGCAGAATTAGGTCAACCA;3pFlank=GTGCACTTTTAGGAGATGAC;VARTYPE=SNV	AD:DP:AF:NC:FC:RC:PM:QM:MQ:NM	63633,1:63634:1.00E+00,1.57E-05:28:35112,0:28520,1:29.0:41.0:60.0:1.0
MT	5460	.	G	T	.	clustered;near_indel	GENE=ENSMUSG00000064350;MSI=2.0;MSINT=1;5pFlank=GAGCAGAATTAGGTCAACCA;3pFlank=GTGCACTTTTAGGAGATGAC;VARTYPE=SNV	AD:DP:AF:NC:FC:RC:PM:QM:MQ:NM	63633,1:63634:1.00E+00,1.57E-05:28:35112,1:28520,0:59.0:41.0:60.0:1.0
MT	5463	.	G	A	.	clustered;near_indel	GENE=ENSMUSG00000064350;MSI=1.0;MSINT=1;5pFlank=CAGAATTAGGTCAACCAGGT;3pFlank=CACTTTTAGGAGATGACCAA;VARTYPE=SNV	AD:DP:AF:NC:FC:RC:PM:QM:MQ:NM	64824,1:64825:1.00E+00,1.54E-05:34:35392,1:29432,0:25.0:41.0:60.0:1.0
MT	5464	.	C	A	.	clustered;near_indel	GENE=ENSMUSG00000064350;MSI=1.0;MSINT=1;5pFlank=AGAATTAGGTCAACCAGGTG;3pFlank=ACTTTTAGGAGATGACCAAA;VARTYPE=SNV	AD:DP:AF:NC:FC:RC:PM:QM:MQ:NM	64687,2:64689:1.00E+00,3.09E-05:28:35414,0:29272,2:37.5:41.0:60.0:1.0
MT	5464	.	C	G	.	clustered;near_indel	GENE=ENSMUSG00000064350;MSI=1.0;MSINT=1;5pFlank=AGAATTAGGTCAACCAGGTG;3pFlank=ACTTTTAGGAGATGACCAAA;VARTYPE=SNV	AD:DP:AF:NC:FC:RC:PM:QM:MQ:NM	64688,1:64689:1.00E+00,1.55E-05:28:35414,0:29272,1:21.0:41.0:60.0:1.0
MT	5473	.	G	A	.	clustered;near_indel	GENE=ENSMUSG00000064350;MSI=2.0;MSINT=2;5pFlank=TCAACCAGGTGCACTTTTAG;3pFlank=AGATGACCAAATTTACAATG;VARTYPE=SNV	AD:DP:AF:NC:FC:RC:PM:QM:MQ:NM	67291,1:67292:1.00E+00,1.49E-05:25:38582,0:28709,1:2.0:41.0:33.0:1.0
MT	5475	.	G	A	.	clustered;near_indel	GENE=ENSMUSG00000064350;MSI=2.0;MSINT=2;5pFlank=AACCAGGTGCACTTTTAGGA;3pFlank=ATGACCAAATTTACAATGTT;VARTYPE=SNV	AD:DP:AF:NC:FC:RC:PM:QM:MQ:NM	66933,1:66934:1.00E+00,1.49E-05:21:38218,0:28715,1:17.0:41.0:60.0:1.0
MT	5478	.	G	T	.	clustered;near_indel	GENE=ENSMUSG00000064351;MSI=1.0;MSINT=1;5pFlank=CAGGTGCACTTTTAGGAGAT;3pFlank=ACCAAATTTACAATGTTATC;VARTYPE=SNV	AD:DP:AF:NC:FC:RC:PM:QM:MQ:NM	67489,2:67491:1.00E+00,2.96E-05:23:38176,2:29312,0:24.0:41.0:60.0:1.0
MT	5478	.	G	C	.	clustered;near_indel	GENE=ENSMUSG00000064351;MSI=1.0;MSINT=1;5pFlank=CAGGTGCACTTTTAGGAGAT;3pFlank=ACCAAATTTACAATGTTATC;VARTYPE=SNV	AD:DP:AF:NC:FC:RC:PM:QM:MQ:NM	67490,1:67491:1.00E+00,1.48E-05:23:38176,1:29312,0:27.0:41.0:60.0:1.0
MT	5479	.	A	G	.	clustered;near_indel	GENE=ENSMUSG00000064351;MSI=2.0;MSINT=1;5pFlank=AGGTGCACTTTTAGGAGATG;3pFlank=CCAAATTTACAATGTTATCG;VARTYPE=SNV	AD:DP:AF:NC:FC:RC:PM:QM:MQ:NM	67362,46:67408:9.99E-01,6.82E-04:6:37965,24:29397,22:26.4:41.0:57.1:1.1
MT	5498	.	C	A	.	clustered;near_indel	GENE=ENSMUSG00000064351;MSI=1.0;MSINT=1;5pFlank=GACCAAATTTACAATGTTAT;3pFlank=GTAACTGCCCATGCTTTTGT;VARTYPE=SNV	AD:DP:AF:NC:FC:RC:PM:QM:MQ:NM	65502,2:65504:1.00E+00,3.05E-05:42:36201,1:29301,1:42.0:41.0:54.0:1.5
MT	5504	.	T	TGCCCATGCTTTTGTTATAATTTTCTTCATAGTAATACCAATAATAATTGGAGGCTTTGGAAACTGACTTGTCCCACTAATAATCGGAGCCCCAGATATAGCATTCCCACGAATAAATAATATAAGTTTTTGACTCCTACCACCATCATTTCTCCTTCTCCTAGCATCATCAATAGTAGAAGCAGGAGCAGGAACAGGATGAACAGTCTACCCACCTCTAGCCGGAAATCTA	.	clustered	GENE=ENSMUSG00000064351;MSI=1.0;MSINT=1;5pFlank=ATTTACAATGTTATCGTAAC;3pFlank=GCCCATGCTTTTGTTATAAT;VARTYPE=Insertion	AD:DP:AF:NC:FC:RC:PM:QM:MQ:NM	75425,2:75427:1.00E+00,2.65E-05:29:35329,1:28511,1:29.0:41.0:12.0:0.0
MT	5509	.	AT	A	.	clustered	GENE=ENSMUSG00000064351;MSI=1.0;MSINT=1;5pFlank=CAATGTTATCGTAACTGCCC;3pFlank=GCTTTTGTTATAATTTTCTT;VARTYPE=Deletion	AD:DP:AF:NC:FC:RC:PM:QM:MQ:NM	63774,1:63775:1.00E+00,1.57E-05:241:34255,0:29519,1:46.0:41.0:60.0:0.0
MT	5524	.	T	C	.	clustered;near_indel	GENE=ENSMUSG00000064351;MSI=4.0;MSINT=1;5pFlank=TGCCCATGCTTTTGTTATAA;3pFlank=TTTCTTCATAGTAATACCAA;VARTYPE=SNV	AD:DP:AF:NC:FC:RC:PM:QM:MQ:NM	63904,1:63905:1.00E+00,1.56E-05:14:32923,1:30981,0:23.0:41.0:60.0:1.0
MT	5530	.	T	C	.	clustered;near_indel	GENE=ENSMUSG00000064351;MSI=2.0;MSINT=3;5pFlank=TGCTTTTGTTATAATTTTCT;3pFlank=CATAGTAATACCAATAATAA;VARTYPE=SNV	AD:DP:AF:NC:FC:RC:PM:QM:MQ:NM	62154,27:62181:1.00E+00,4.34E-04:9:32160,14:29994,13:29.0:41.0:56.2:1.0
MT	5535	.	G	T	.	clustered;near_indel	GENE=ENSMUSG00000064351;MSI=1.0;MSINT=1;5pFlank=TTGTTATAATTTTCTTCATA;3pFlank=TAATACCAATAATAATTGGA;VARTYPE=SNV	AD:DP:AF:NC:FC:RC:PM:QM:MQ:NM	61036,1:61037:1.00E+00,1.64E-05:35:30238,1:30798,0:11.0:41.0:48.0:2.0
MT	5537	.	A	T	.	clustered;near_indel	GENE=ENSMUSG00000064351;MSI=2.0;MSINT=1;5pFlank=GTTATAATTTTCTTCATAGT;3pFlank=ATACCAATAATAATTGGAGG;VARTYPE=SNV	AD:DP:AF:NC:FC:RC:PM:QM:MQ:NM	60737,1:60738:1.00E+00,1.65E-05:30:30162,1:30575,0:14.0:41.0:60.0:2.0
MT	5538	.	A	G	.	clustered;near_indel	GENE=ENSMUSG00000064351;MSI=1.0;MSINT=1;5pFlank=TTATAATTTTCTTCATAGTA;3pFlank=TACCAATAATAATTGGAGGC;VARTYPE=SNV	AD:DP:AF:NC:FC:RC:PM:QM:MQ:NM	60806,1:60807:1.00E+00,1.64E-05:15:30012,1:30794,0:35.0:41.0:60.0:1.0
MT	5540	.	A	G	.	clustered;near_indel	GENE=ENSMUSG00000064351;MSI=2.0;MSINT=1;5pFlank=ATAATTTTCTTCATAGTAAT;3pFlank=CCAATAATAATTGGAGGCTT;VARTYPE=SNV	AD:DP:AF:NC:FC:RC:PM:QM:MQ:NM	56989,4258:61247:9.30E-01,6.95E-02:38:27881,2025:29108,2233:28.0:41.0:58.3:1.0
MT	5541	.	C	T	.	clustered;near_indel	GENE=ENSMUSG00000064351;MSI=2.0;MSINT=1;5pFlank=TAATTTTCTTCATAGTAATA;3pFlank=CAATAATAATTGGAGGCTTT;VARTYPE=SNV	AD:DP:AF:NC:FC:RC:PM:QM:MQ:NM	61496,5:61501:1.00E+00,8.13E-05:35:30156,3:31340,2:32.0:41.0:59.4:1.0
MT	5542	.	C	A	.	clustered;near_indel	GENE=ENSMUSG00000064351;MSI=2.0;MSINT=1;5pFlank=AATTTTCTTCATAGTAATAC;3pFlank=AATAATAATTGGAGGCTTTG;VARTYPE=SNV	AD:DP:AF:NC:FC:RC:PM:QM:MQ:NM	61491,1:61492:1.00E+00,1.63E-05:89:29953,0:31538,1:1.0:41.0:50.0:1.0
MT	5547	.	A	G	.	clustered;near_indel	GENE=ENSMUSG00000064351;MSI=3.0;MSINT=3;5pFlank=TCTTCATAGTAATACCAATA;3pFlank=TAATTGGAGGCTTTGGAAAC;VARTYPE=SNV	AD:DP:AF:NC:FC:RC:PM:QM:MQ:NM	61510,13:61523:1.00E+00,2.11E-04:41:29601,10:31909,3:29.7:41.0:59.8:1.0
MT	5550	.	A	G	.	clustered;near_indel	GENE=ENSMUSG00000064351;MSI=3.0;MSINT=3;5pFlank=TCATAGTAATACCAATAATA;3pFlank=TTGGAGGCTTTGGAAACTGA;VARTYPE=SNV	AD:DP:AF:NC:FC:RC:PM:QM:MQ:NM	62141,3:62144:1.00E+00,4.83E-05:73:30004,3:32137,0:23.7:41.0:60.0:1.0
MT	5552	.	T	G	.	clustered;near_indel	GENE=ENSMUSG00000064351;MSI=2.0;MSINT=1;5pFlank=ATAGTAATACCAATAATAAT;3pFlank=GGAGGCTTTGGAAACTGACT;VARTYPE=SNV	AD:DP:AF:NC:FC:RC:PM:QM:MQ:NM	60645,1889:62534:9.70E-01,3.02E-02:46:28978,917:31667,972:25.8:41.0:45.9:1.1
MT	5558	.	C	A	.	clustered;near_indel	GENE=ENSMUSG00000064351;MSI=3.0;MSINT=1;5pFlank=ATACCAATAATAATTGGAGG;3pFlank=TTTGGAAACTGACTTGTCCC;VARTYPE=SNV	AD:DP:AF:NC:FC:RC:PM:QM:MQ:NM	62390,1:62391:1.00E+00,1.60E-05:52:29248,0:33142,1:9.0:41.0:60.0:1.0
MT	5561	.	T	A	.	clustered;near_indel	GENE=ENSMUSG00000064351;MSI=2.0;MSINT=1;5pFlank=CCAATAATAATTGGAGGCTT;3pFlank=GGAAACTGACTTGTCCCACT;VARTYPE=SNV	AD:DP:AF:NC:FC:RC:PM:QM:MQ:NM	63233,2:63235:1.00E+00,3.16E-05:10:29813,2:33420,0:13.5:41.0:60.0:1.0
MT	5563	.	G	A	.	clustered;near_indel	GENE=ENSMUSG00000064351;MSI=3.0;MSINT=1;5pFlank=AATAATAATTGGAGGCTTTG;3pFlank=AAACTGACTTGTCCCACTAA;VARTYPE=SNV	AD:DP:AF:NC:FC:RC:PM:QM:MQ:NM	64227,2:64229:1.00E+00,3.11E-05:27:30301,1:33926,1:12.5:41.0:60.0:1.0
MT	5565	.	A	G	.	clustered;near_indel	GENE=ENSMUSG00000064351;MSI=3.0;MSINT=1;5pFlank=TAATAATTGGAGGCTTTGGA;3pFlank=ACTGACTTGTCCCACTAATA;VARTYPE=SNV	AD:DP:AF:NC:FC:RC:PM:QM:MQ:NM	63602,2:63604:1.00E+00,3.14E-05:50:29675,1:33927,1:48.0:41.0:60.0:1.0
MT	5567	.	C	A	.	clustered;near_indel	GENE=ENSMUSG00000064351;MSI=1.0;MSINT=1;5pFlank=ATAATTGGAGGCTTTGGAAA;3pFlank=TGACTTGTCCCACTAATAAT;VARTYPE=SNV	AD:DP:AF:NC:FC:RC:PM:QM:MQ:NM	62984,1:62985:1.00E+00,1.59E-05:21:29257,0:33727,1:4.0:41.0:60.0:1.0
MT	5569	.	G	C	.	clustered;near_indel	GENE=ENSMUSG00000064351;MSI=1.0;MSINT=1;5pFlank=AATTGGAGGCTTTGGAAACT;3pFlank=ACTTGTCCCACTAATAATCG;VARTYPE=SNV	AD:DP:AF:NC:FC:RC:PM:QM:MQ:NM	63667,1:63668:1.00E+00,1.57E-05:19:29354,1:34313,0:5.0:41.0:48.0:2.0
MT	5573	.	T	A	.	clustered;near_indel	GENE=ENSMUSG00000064351;MSI=1.0;MSINT=1;5pFlank=GGAGGCTTTGGAAACTGACT;3pFlank=GTCCCACTAATAATCGGAGC;VARTYPE=SNV	AD:DP:AF:NC:FC:RC:PM:QM:MQ:NM	61753,70:61823:9.99E-01,1.13E-03:16:28817,41:32936,29:25.3:41.0:46.0:1.8
MT	5574	.	G	T	.	clustered;near_indel	GENE=ENSMUSG00000064351;MSI=1.0;MSINT=1;5pFlank=GAGGCTTTGGAAACTGACTT;3pFlank=TCCCACTAATAATCGGAGCC;VARTYPE=SNV	AD:DP:AF:NC:FC:RC:PM:QM:MQ:NM	61955,2:61957:1.00E+00,3.23E-05:16:28899,2:33056,0:27.5:41.0:54.0:1.0
MT	5575	.	T	C	.	clustered;near_indel	GENE=ENSMUSG00000064351;MSI=3.0;MSINT=1;5pFlank=AGGCTTTGGAAACTGACTTG;3pFlank=CCCACTAATAATCGGAGCCC;VARTYPE=SNV	AD:DP:AF:NC:FC:RC:PM:QM:MQ:NM	61637,1:61638:1.00E+00,1.62E-05:13:28792,0:32845,1:46.0:41.0:60.0:1.0
MT	5576	.	C	A	.	clustered;near_indel	GENE=ENSMUSG00000064351;MSI=3.0;MSINT=1;5pFlank=GGCTTTGGAAACTGACTTGT;3pFlank=CCACTAATAATCGGAGCCCC;VARTYPE=SNV	AD:DP:AF:NC:FC:RC:PM:QM:MQ:NM	62295,1:62296:1.00E+00,1.61E-05:20:28895,0:33400,1:8.0:41.0:60.0:1.0
MT	5584	.	TA	T	.	clustered	GENE=ENSMUSG00000064351;MSI=2.0;MSINT=1;5pFlank=AAACTGACTTGTCCCACTAA;3pFlank=ATCGGAGCCCCAGATATAGC;VARTYPE=Deletion	AD:DP:AF:NC:FC:RC:PM:QM:MQ:NM	63217,8:63225:1.00E+00,1.27E-04:44:28536,4:34681,4:30.9:41.0:57.0:0.1
MT	5588	.	C	A	.	clustered;near_indel	GENE=ENSMUSG00000064351;MSI=2.0;MSINT=1;5pFlank=TGACTTGTCCCACTAATAAT;3pFlank=GGAGCCCCAGATATAGCATT;VARTYPE=SNV	AD:DP:AF:NC:FC:RC:PM:QM:MQ:NM	63497,1:63498:1.00E+00,1.57E-05:49:28654,0:34843,1:12.0:41.0:60.0:2.0
MT	5590	.	G	A	.	clustered;near_indel	GENE=ENSMUSG00000064351;MSI=1.0;MSINT=1;5pFlank=ACTTGTCCCACTAATAATCG;3pFlank=AGCCCCAGATATAGCATTCC;VARTYPE=SNV	AD:DP:AF:NC:FC:RC:PM:QM:MQ:NM	62417,2:62419:1.00E+00,3.20E-05:24:28929,0:33487,2:33.0:41.0:58.5:1.5
MT	5590	.	G	T	.	clustered;near_indel	GENE=ENSMUSG00000064351;MSI=1.0;MSINT=1;5pFlank=ACTTGTCCCACTAATAATCG;3pFlank=AGCCCCAGATATAGCATTCC;VARTYPE=SNV	AD:DP:AF:NC:FC:RC:PM:QM:MQ:NM	62418,1:62419:1.00E+00,1.60E-05:24:28929,1:33487,0:7.0:41.0:48.0:1.0
MT	5591	.	A	G	.	clustered;near_indel	GENE=ENSMUSG00000064351;MSI=1.0;MSINT=1;5pFlank=CTTGTCCCACTAATAATCGG;3pFlank=GCCCCAGATATAGCATTCCC;VARTYPE=SNV	AD:DP:AF:NC:FC:RC:PM:QM:MQ:NM	61638,5:61643:1.00E+00,8.11E-05:8:28444,0:33194,5:23.6:41.0:57.6:1.0
MT	5592	.	G	T	.	clustered;near_indel	GENE=ENSMUSG00000064351;MSI=4.0;MSINT=1;5pFlank=TTGTCCCACTAATAATCGGA;3pFlank=CCCCAGATATAGCATTCCCA;VARTYPE=SNV	AD:DP:AF:NC:FC:RC:PM:QM:MQ:NM	61770,1:61771:1.00E+00,1.62E-05:41:28700,0:33070,1:30.0:41.0:60.0:1.0
MT	5604	.	G	T	.	clustered;near_indel	GENE=ENSMUSG00000064351;MSI=1.0;MSINT=1;5pFlank=TAATCGGAGCCCCAGATATA;3pFlank=CATTCCCACGAATAAATAAT;VARTYPE=SNV	AD:DP:AF:NC:FC:RC:PM:QM:MQ:NM	62629,1:62630:1.00E+00,1.60E-05:43:29305,1:33324,0:34.0:41.0:60.0:1.0
MT	5613	.	C	A	.	clustered;near_indel	GENE=ENSMUSG00000064351;MSI=1.0;MSINT=1;5pFlank=CCCCAGATATAGCATTCCCA;3pFlank=GAATAAATAATATAAGTTTT;VARTYPE=SNV	AD:DP:AF:NC:FC:RC:PM:QM:MQ:NM	63525,1:63526:1.00E+00,1.57E-05:33:29865,0:33660,1:22.0:41.0:48.0:1.0
MT	5614	.	G	T	.	clustered;near_indel	GENE=ENSMUSG00000064351;MSI=2.0;MSINT=1;5pFlank=CCCAGATATAGCATTCCCAC;3pFlank=AATAAATAATATAAGTTTTT;VARTYPE=SNV	AD:DP:AF:NC:FC:RC:PM:QM:MQ:NM	63632,1:63633:1.00E+00,1.57E-05:60:29824,1:33808,0:34.0:41.0:48.0:1.0
MT	5633	.	T	C	.	clustered;near_indel	GENE=ENSMUSG00000064351;MSI=5.0;MSINT=1;5pFlank=CGAATAAATAATATAAGTTT;3pFlank=TGACTCCTACCACCATCATT;VARTYPE=SNV	AD:DP:AF:NC:FC:RC:PM:QM:MQ:NM	65613,4:65617:1.00E+00,6.10E-05:15:29566,2:36047,2:21.0:41.0:45.2:1.5
MT	5636	.	A	T	.	clustered;near_indel	GENE=ENSMUSG00000064351;MSI=1.0;MSINT=1;5pFlank=ATAAATAATATAAGTTTTTG;3pFlank=CTCCTACCACCATCATTTCT;VARTYPE=SNV	AD:DP:AF:NC:FC:RC:PM:QM:MQ:NM	64672,16:64688:1.00E+00,2.47E-04:19:29052,6:35620,10:28.0:41.0:50.2:1.0
MT	5646	.	C	A	.	clustered;near_indel	GENE=ENSMUSG00000064351;MSI=2.0;MSINT=1;5pFlank=TAAGTTTTTGACTCCTACCA;3pFlank=CATCATTTCTCCTTCTCCTA;VARTYPE=SNV	AD:DP:AF:NC:FC:RC:PM:QM:MQ:NM	64247,1:64248:1.00E+00,1.56E-05:10:28938,0:35309,1:41.0:41.0:48.0:1.0
MT	5651	.	A	G	.	clustered;near_indel	GENE=ENSMUSG00000064351;MSI=3.0;MSINT=1;5pFlank=TTTTGACTCCTACCACCATC;3pFlank=TTTCTCCTTCTCCTAGCATC;VARTYPE=SNV	AD:DP:AF:NC:FC:RC:PM:QM:MQ:NM	65968,1:65969:1.00E+00,1.52E-05:8:29854,0:36114,1:23.0:41.0:48.0:1.0
MT	5654	.	T	C	.	clustered;near_indel	GENE=ENSMUSG00000064351;MSI=2.0;MSINT=2;5pFlank=TGACTCCTACCACCATCATT;3pFlank=CTCCTTCTCCTAGCATCATC;VARTYPE=SNV	AD:DP:AF:NC:FC:RC:PM:QM:MQ:NM	67416,63:67479:9.99E-01,9.34E-04:3:31372,27:36044,36:26.4:41.0:46.4:1.1
MT	5661	.	C	A	.	clustered;near_indel	GENE=ENSMUSG00000064351;MSI=1.0;MSINT=1;5pFlank=TACCACCATCATTTCTCCTT;3pFlank=TCCTAGCATCATCAATAGTA;VARTYPE=SNV	AD:DP:AF:NC:FC:RC:PM:QM:MQ:NM	67704,30:67734:1.00E+00,4.43E-04:20:32567,12:35135,18:34.1:41.0:46.0:1.1
MT	5661	.	C	G	.	clustered;near_indel	GENE=ENSMUSG00000064351;MSI=1.0;MSINT=1;5pFlank=TACCACCATCATTTCTCCTT;3pFlank=TCCTAGCATCATCAATAGTA;VARTYPE=SNV	AD:DP:AF:NC:FC:RC:PM:QM:MQ:NM	67733,1:67734:1.00E+00,1.48E-05:20:32567,0:35135,1:34.0:41.0:48.0:1.0
MT	5661	.	C	T	.	clustered;near_indel	GENE=ENSMUSG00000064351;MSI=1.0;MSINT=1;5pFlank=TACCACCATCATTTCTCCTT;3pFlank=TCCTAGCATCATCAATAGTA;VARTYPE=SNV	AD:DP:AF:NC:FC:RC:PM:QM:MQ:NM	67733,1:67734:1.00E+00,1.48E-05:20:32567,0:35135,1:53.0:41.0:48.0:1.0
MT	5667	.	G	T	.	clustered;near_indel	GENE=ENSMUSG00000064351;MSI=1.0;MSINT=1;5pFlank=CATCATTTCTCCTTCTCCTA;3pFlank=CATCATCAATAGTAGAAGCA;VARTYPE=SNV	AD:DP:AF:NC:FC:RC:PM:QM:MQ:NM	68155,1:68156:1.00E+00,1.47E-05:29:33204,1:34951,0:15.0:41.0:40.0:1.0
MT	5668	.	C	A	.	clustered;near_indel	GENE=ENSMUSG00000064351;MSI=1.0;MSINT=1;5pFlank=ATCATTTCTCCTTCTCCTAG;3pFlank=ATCATCAATAGTAGAAGCAG;VARTYPE=SNV	AD:DP:AF:NC:FC:RC:PM:QM:MQ:NM	68059,2:68061:1.00E+00,2.94E-05:44:33146,1:34913,1:24.0:41.0:30.0:2.0
MT	5674	.	C	A	.	clustered;near_indel	GENE=ENSMUSG00000064351;MSI=2.0;MSINT=1;5pFlank=TCTCCTTCTCCTAGCATCAT;3pFlank=AATAGTAGAAGCAGGAGCAG;VARTYPE=SNV	AD:DP:AF:NC:FC:RC:PM:QM:MQ:NM	70006,2:70008:1.00E+00,2.86E-05:19:34806,0:35200,2:4.0:41.0:48.0:1.0
MT	5679	.	G	T	.	clustered;near_indel	GENE=ENSMUSG00000064351;MSI=1.0;MSINT=1;5pFlank=TTCTCCTAGCATCATCAATA;3pFlank=TAGAAGCAGGAGCAGGAACA;VARTYPE=SNV	AD:DP:AF:NC:FC:RC:PM:QM:MQ:NM	71078,1:71079:1.00E+00,1.41E-05:7:35428,1:35650,0:7.0:41.0:60.0:1.0
MT	5681	.	A	G	.	clustered;near_indel	GENE=ENSMUSG00000064351;MSI=2.0;MSINT=3;5pFlank=CTCCTAGCATCATCAATAGT;3pFlank=GAAGCAGGAGCAGGAACAGG;VARTYPE=SNV	AD:DP:AF:NC:FC:RC:PM:QM:MQ:NM	70973,44:71017:9.99E-01,6.20E-04:9:35501,21:35471,23:23.0:41.0:40.4:1.1
MT	5681	.	A	T	.	clustered;near_indel	GENE=ENSMUSG00000064351;MSI=2.0;MSINT=3;5pFlank=CTCCTAGCATCATCAATAGT;3pFlank=GAAGCAGGAGCAGGAACAGG;VARTYPE=SNV	AD:DP:AF:NC:FC:RC:PM:QM:MQ:NM	71016,1:71017:1.00E+00,1.41E-05:9:35501,1:35471,0:16.0:41.0:27.0:1.0
MT	5683	.	A	G	.	clustered;near_indel	GENE=ENSMUSG00000064351;MSI=2.0;MSINT=1;5pFlank=CCTAGCATCATCAATAGTAG;3pFlank=AGCAGGAGCAGGAACAGGAT;VARTYPE=SNV	AD:DP:AF:NC:FC:RC:PM:QM:MQ:NM	71323,53:71376:9.99E-01,7.43E-04:7:35911,32:35412,21:24.6:41.0:47.1:1.0
MT	5685	.	G	T	.	clustered;near_indel	GENE=ENSMUSG00000064351;MSI=1.0;MSINT=1;5pFlank=TAGCATCATCAATAGTAGAA;3pFlank=CAGGAGCAGGAACAGGATGA;VARTYPE=SNV	AD:DP:AF:NC:FC:RC:PM:QM:MQ:NM	72016,1:72017:1.00E+00,1.39E-05:20:36250,1:35766,0:38.0:41.0:40.0:1.0
MT	5686	.	C	A	.	clustered;near_indel	GENE=ENSMUSG00000064351;MSI=1.0;MSINT=1;5pFlank=AGCATCATCAATAGTAGAAG;3pFlank=AGGAGCAGGAACAGGATGAA;VARTYPE=SNV	AD:DP:AF:NC:FC:RC:PM:QM:MQ:NM	72158,1:72159:1.00E+00,1.39E-05:36:36270,0:35888,1:15.0:41.0:48.0:1.0
MT	5687	.	A	G	.	clustered;near_indel	GENE=ENSMUSG00000064351;MSI=2.0;MSINT=1;5pFlank=GCATCATCAATAGTAGAAGC;3pFlank=GGAGCAGGAACAGGATGAAC;VARTYPE=SNV	AD:DP:AF:NC:FC:RC:PM:QM:MQ:NM	71399,1:71400:1.00E+00,1.40E-05:18:36206,0:35193,1:61.0:41.0:48.0:1.0
MT	5695	.	G	T	.	clustered;near_indel	GENE=ENSMUSG00000064351;MSI=2.0;MSINT=1;5pFlank=AATAGTAGAAGCAGGAGCAG;3pFlank=AACAGGATGAACAGTCTACC;VARTYPE=SNV	AD:DP:AF:NC:FC:RC:PM:QM:MQ:NM	73878,2:73880:1.00E+00,2.71E-05:23:38555,2:35323,0:13.0:41.0:60.0:1.0
MT	5698	.	C	T	.	clustered;near_indel	GENE=ENSMUSG00000064351;MSI=1.0;MSINT=1;5pFlank=AGTAGAAGCAGGAGCAGGAA;3pFlank=AGGATGAACAGTCTACCCAC;VARTYPE=SNV	AD:DP:AF:NC:FC:RC:PM:QM:MQ:NM	73548,1:73549:1.00E+00,1.36E-05:21:38668,1:34880,0:20.0:41.0:60.0:1.0
MT	5701	.	G	A	.	clustered;near_indel	GENE=ENSMUSG00000064351;MSI=1.0;MSINT=1;5pFlank=AGAAGCAGGAGCAGGAACAG;3pFlank=ATGAACAGTCTACCCACCTC;VARTYPE=SNV	AD:DP:AF:NC:FC:RC:PM:QM:MQ:NM	74233,1:74234:1.00E+00,1.35E-05:28:39423,1:34810,0:11.0:41.0:60.0:2.0
MT	5709	.	G	T	.	clustered;near_indel	GENE=ENSMUSG00000064351;MSI=1.0;MSINT=1;5pFlank=GAGCAGGAACAGGATGAACA;3pFlank=TCTACCCACCTCTAGCCGGA;VARTYPE=SNV	AD:DP:AF:NC:FC:RC:PM:QM:MQ:NM	70903,1:70904:1.00E+00,1.41E-05:11:40105,1:30798,0:3.0:41.0:60.0:1.0
MT	5711	.	C	A	.	clustered;near_indel	GENE=ENSMUSG00000064351;MSI=1.0;MSINT=1;5pFlank=GCAGGAACAGGATGAACAGT;3pFlank=TACCCACCTCTAGCCGGAAA;VARTYPE=SNV	AD:DP:AF:NC:FC:RC:PM:QM:MQ:NM	70301,2:70303:1.00E+00,2.84E-05:31:40255,2:30046,0:26.5:41.0:54.0:1.0
MT	5714	.	C	A	.	clustered;near_indel	GENE=ENSMUSG00000064351;MSI=3.0;MSINT=1;5pFlank=GGAACAGGATGAACAGTCTA;3pFlank=CCACCTCTAGCCGGAAATCT;VARTYPE=SNV	AD:DP:AF:NC:FC:RC:PM:QM:MQ:NM	70681,1:70682:1.00E+00,1.41E-05:13:40076,0:30605,1:35.0:41.0:48.0:1.0
MT	5715	.	C	T	.	clustered;near_indel	GENE=ENSMUSG00000064351;MSI=3.0;MSINT=1;5pFlank=GAACAGGATGAACAGTCTAC;3pFlank=CACCTCTAGCCGGAAATCTA;VARTYPE=SNV	AD:DP:AF:NC:FC:RC:PM:QM:MQ:NM	70745,1:70746:1.00E+00,1.41E-05:37:40179,1:30566,0:14.0:41.0:8.0:1.0
MT	5716	.	C	A	.	clustered;near_indel	GENE=ENSMUSG00000064351;MSI=1.0;MSINT=1;5pFlank=AACAGGATGAACAGTCTACC;3pFlank=ACCTCTAGCCGGAAATCTAG;VARTYPE=SNV	AD:DP:AF:NC:FC:RC:PM:QM:MQ:NM	70770,1:70771:1.00E+00,1.41E-05:27:40389,0:30381,1:4.0:41.0:48.0:1.0
MT	5724	.	G	T	.	clustered;near_indel	GENE=ENSMUSG00000064351;MSI=2.0;MSINT=1;5pFlank=GAACAGTCTACCCACCTCTA;3pFlank=CCGGAAATCTAGCCCATGCA;VARTYPE=SNV	AD:DP:AF:NC:FC:RC:PM:QM:MQ:NM	73473,1:73474:1.00E+00,1.36E-05:24:41816,1:31657,0:30.0:41.0:60.0:1.0
MT	5725	.	C	A	.	clustered;near_indel	GENE=ENSMUSG00000064351;MSI=2.0;MSINT=1;5pFlank=AACAGTCTACCCACCTCTAG;3pFlank=CGGAAATCTAGCCCATGCAG;VARTYPE=SNV	AD:DP:AF:NC:FC:RC:PM:QM:MQ:NM	74201,1:74202:1.00E+00,1.35E-05:31:42303,0:31898,1:19.0:41.0:48.0:1.0
MT	5728	.	G	A	.	clustered;near_indel	GENE=ENSMUSG00000064351;MSI=3.0;MSINT=1;5pFlank=AGTCTACCCACCTCTAGCCG;3pFlank=AAATCTAGCCCATGCAGGAG;VARTYPE=SNV	AD:DP:AF:NC:FC:RC:PM:QM:MQ:NM	75183,1:75184:1.00E+00,1.33E-05:30:43491,1:31691,0:40.0:41.0:48.0:1.0
MT	5728	.	G	T	.	clustered;near_indel	GENE=ENSMUSG00000064351;MSI=3.0;MSINT=1;5pFlank=AGTCTACCCACCTCTAGCCG;3pFlank=AAATCTAGCCCATGCAGGAG;VARTYPE=SNV	AD:DP:AF:NC:FC:RC:PM:QM:MQ:NM	75183,1:75184:1.00E+00,1.33E-05:30:43491,1:31691,0:11.0:41.0:60.0:1.0
MT	5736	.	G	T	.	clustered;near_indel	GENE=ENSMUSG00000064351;MSI=3.0;MSINT=1;5pFlank=CACCTCTAGCCGGAAATCTA;3pFlank=CCCATGCAGGAGCATCAGTA;VARTYPE=SNV	AD:DP:AF:NC:FC:RC:PM:QM:MQ:NM	75298,6:75304:1.00E+00,7.97E-05:45:43791,4:31507,2:19.8:41.0:49.0:1.2
MT	5746	.	G	C	.	clustered;near_indel	GENE=ENSMUSG00000064351;MSI=1.0;MSINT=1;5pFlank=CGGAAATCTAGCCCATGCAG;3pFlank=AGCATCAGTAGACCTAACAA;VARTYPE=SNV	AD:DP:AF:NC:FC:RC:PM:QM:MQ:NM	74997,1:74998:1.00E+00,1.33E-05:16:43574,1:31423,0:50.0:41.0:60.0:1.0
MT	5749	.	C	A	.	clustered;near_indel	GENE=ENSMUSG00000064351;MSI=1.0;MSINT=1;5pFlank=AAATCTAGCCCATGCAGGAG;3pFlank=ATCAGTAGACCTAACAATTT;VARTYPE=SNV	AD:DP:AF:NC:FC:RC:PM:QM:MQ:NM	75147,1:75148:1.00E+00,1.33E-05:24:43795,0:31352,1:17.0:41.0:60.0:1.0
MT	5752	.	C	A	.	clustered;near_indel	GENE=ENSMUSG00000064351;MSI=1.0;MSINT=1;5pFlank=TCTAGCCCATGCAGGAGCAT;3pFlank=AGTAGACCTAACAATTTTCT;VARTYPE=SNV	AD:DP:AF:NC:FC:RC:PM:QM:MQ:NM	76411,2:76413:1.00E+00,2.62E-05:17:44479,1:31932,1:30.5:41.0:24.5:1.5
MT	5753	.	A	G	.	clustered;near_indel	GENE=ENSMUSG00000064351;MSI=1.0;MSINT=1;5pFlank=CTAGCCCATGCAGGAGCATC;3pFlank=GTAGACCTAACAATTTTCTC;VARTYPE=SNV	AD:DP:AF:NC:FC:RC:PM:QM:MQ:NM	76367,45:76412:9.99E-01,5.89E-04:10:44384,29:31983,16:25.6:41.0:55.0:1.0
MT	5760	.	C	T	.	clustered;near_indel	GENE=ENSMUSG00000064351;MSI=1.0;MSINT=1;5pFlank=ATGCAGGAGCATCAGTAGAC;3pFlank=TAACAATTTTCTCCCTTCAT;VARTYPE=SNV	AD:DP:AF:NC:FC:RC:PM:QM:MQ:NM	77617,1:77618:1.00E+00,1.29E-05:23:44417,1:33200,0:50.0:41.0:60.0:1.0
MT	5761	.	TAACAATTTTCTCCCTTCATTTAGCTGGAGTGTCATCTATTTTAGGTGCAATTAATTTTATTACCACTATTATCAACATGAAACCCCCAGCCATAACACAGTATCAAACTCCACTATTTGTCTGATCCGTACTTATTACAGCCGTACTGCTCCTATTATCACTACCAGTGCTAGCCGCAGGCATTACTATACTACTAACAGACCGCAACCTAAACACAACTTTCTTTGATCCCGCTGGAGGAGG	CTATTCCAGGTCCTACAGTGGACATTTCTAAT	.	clustered	GENE=ENSMUSG00000064351;MSI=4.0;MSINT=1;5pFlank=TGCAGGAGCATCAGTAGACC;3pFlank=GGACCCAATTCTCTACCAGC;VARTYPE=Complex	AD:DP:AF:NC:FC:RC:PM:QM:MQ:NM	78049,2:78051:1.00E+00,2.56E-05:23:44714,1:33335,1:25.0:41.0:24.5:0.0
MT	5764	.	C	T	.	clustered;near_indel	GENE=ENSMUSG00000064351;MSI=2.0;MSINT=1;5pFlank=AGGAGCATCAGTAGACCTAA;3pFlank=AATTTTCTCCCTTCATTTAG;VARTYPE=SNV	AD:DP:AF:NC:FC:RC:PM:QM:MQ:NM	78808,1:78809:1.00E+00,1.27E-05:25:44664,1:34144,0:7.0:41.0:60.0:1.0
MT	5773	.	C	A	.	clustered;near_indel	GENE=ENSMUSG00000064351;MSI=3.0;MSINT=1;5pFlank=AGTAGACCTAACAATTTTCT;3pFlank=CCTTCATTTAGCTGGAGTGT;VARTYPE=SNV	AD:DP:AF:NC:FC:RC:PM:QM:MQ:NM	79964,1:79965:1.00E+00,1.25E-05:27:45107,1:34857,0:4.0:41.0:40.0:1.0
MT	5775	.	C	A	.	clustered;near_indel	GENE=ENSMUSG00000064351;MSI=2.0;MSINT=1;5pFlank=TAGACCTAACAATTTTCTCC;3pFlank=TTCATTTAGCTGGAGTGTCA;VARTYPE=SNV	AD:DP:AF:NC:FC:RC:PM:QM:MQ:NM	79655,1:79656:1.00E+00,1.26E-05:21:44786,0:34869,1:1.0:41.0:27.0:2.0
MT	5776	.	T	C	.	clustered;near_indel	GENE=ENSMUSG00000064351;MSI=2.0;MSINT=1;5pFlank=AGACCTAACAATTTTCTCCC;3pFlank=TCATTTAGCTGGAGTGTCAT;VARTYPE=SNV	AD:DP:AF:NC:FC:RC:PM:QM:MQ:NM	78952,38:78990:1.00E+00,4.81E-04:65:44295,22:34657,16:24.5:41.0:56.4:1.2
MT	5777	.	T	C	.	clustered;near_indel	GENE=ENSMUSG00000064351;MSI=1.0;MSINT=1;5pFlank=GACCTAACAATTTTCTCCCT;3pFlank=CATTTAGCTGGAGTGTCATC;VARTYPE=SNV	AD:DP:AF:NC:FC:RC:PM:QM:MQ:NM	78843,19:78862:1.00E+00,2.41E-04:27:44161,12:34682,7:30.1:41.0:59.8:1.0
MT	5784	.	G	T	.	clustered;near_indel	GENE=ENSMUSG00000064351;MSI=1.0;MSINT=1;5pFlank=CAATTTTCTCCCTTCATTTA;3pFlank=CTGGAGTGTCATCTATTTTA;VARTYPE=SNV	AD:DP:AF:NC:FC:RC:PM:QM:MQ:NM	76994,2:76996:1.00E+00,2.60E-05:27:42109,2:34885,0:48.5:41.0:60.0:1.0
MT	5792	.	G	T	.	clustered;near_indel	GENE=ENSMUSG00000064351;MSI=2.0;MSINT=2;5pFlank=TCCCTTCATTTAGCTGGAGT;3pFlank=TCATCTATTTTAGGTGCAAT;VARTYPE=SNV	AD:DP:AF:NC:FC:RC:PM:QM:MQ:NM	76193,1:76194:1.00E+00,1.31E-05:25:41054,1:35139,0:32.0:41.0:60.0:1.0
MT	5798	.	T	G	.	clustered;near_indel	GENE=ENSMUSG00000064351;MSI=1.0;MSINT=1;5pFlank=CATTTAGCTGGAGTGTCATC;3pFlank=ATTTTAGGTGCAATTAATTT;VARTYPE=SNV	AD:DP:AF:NC:FC:RC:PM:QM:MQ:NM	75997,2:75999:1.00E+00,2.63E-05:16:40658,1:35339,1:16.5:41.0:60.0:1.0
MT	5806	.	G	T	.	clustered;near_indel	GENE=ENSMUSG00000064351;MSI=1.0;MSINT=1;5pFlank=TGGAGTGTCATCTATTTTAG;3pFlank=TGCAATTAATTTTATTACCA;VARTYPE=SNV	AD:DP:AF:NC:FC:RC:PM:QM:MQ:NM	75077,1:75078:1.00E+00,1.33E-05:22:39264,1:35813,0:41.0:41.0:60.0:1.0
MT	5808	.	G	T	.	clustered;near_indel	GENE=ENSMUSG00000064351;MSI=1.0;MSINT=1;5pFlank=GAGTGTCATCTATTTTAGGT;3pFlank=CAATTAATTTTATTACCACT;VARTYPE=SNV	AD:DP:AF:NC:FC:RC:PM:QM:MQ:NM	75647,1:75648:1.00E+00,1.32E-05:48:38889,1:36758,0:10.0:41.0:60.0:1.0
MT	5820	.	A	G	.	clustered;near_indel	GENE=ENSMUSG00000064351;MSI=2.0;MSINT=1;5pFlank=TTTTAGGTGCAATTAATTTT;3pFlank=TTACCACTATTATCAACATG;VARTYPE=SNV	AD:DP:AF:NC:FC:RC:PM:QM:MQ:NM	73591,1:73592:1.00E+00,1.36E-05:29:36095,1:37496,0:29.0:41.0:60.0:1.0
MT	5823	.	A	G	.	clustered;near_indel	GENE=ENSMUSG00000064351;MSI=2.0;MSINT=1;5pFlank=TAGGTGCAATTAATTTTATT;3pFlank=CCACTATTATCAACATGAAA;VARTYPE=SNV	AD:DP:AF:NC:FC:RC:PM:QM:MQ:NM	73216,1:73217:1.00E+00,1.37E-05:26:35191,1:38025,0:6.0:41.0:60.0:1.0
MT	5824	.	C	A	.	clustered;near_indel	GENE=ENSMUSG00000064351;MSI=2.0;MSINT=1;5pFlank=AGGTGCAATTAATTTTATTA;3pFlank=CACTATTATCAACATGAAAC;VARTYPE=SNV	AD:DP:AF:NC:FC:RC:PM:QM:MQ:NM	73083,1:73084:1.00E+00,1.37E-05:36:34936,0:38147,1:8.0:41.0:60.0:1.0
MT	5834	.	C	A	.	clustered;near_indel	GENE=ENSMUSG00000064351;MSI=2.0;MSINT=1;5pFlank=AATTTTATTACCACTATTAT;3pFlank=AACATGAAACCCCCAGCCAT;VARTYPE=SNV	AD:DP:AF:NC:FC:RC:PM:QM:MQ:NM	72639,1:72640:1.00E+00,1.38E-05:34:33297,0:39341,1:32.0:41.0:60.0:1.0
MT	5834	.	C	G	.	clustered;near_indel	GENE=ENSMUSG00000064351;MSI=2.0;MSINT=1;5pFlank=AATTTTATTACCACTATTAT;3pFlank=AACATGAAACCCCCAGCCAT;VARTYPE=SNV	AD:DP:AF:NC:FC:RC:PM:QM:MQ:NM	72639,1:72640:1.00E+00,1.38E-05:34:33297,0:39341,1:6.0:41.0:60.0:1.0
MT	5837	.	C	A	.	clustered;near_indel	GENE=ENSMUSG00000064351;MSI=1.0;MSINT=1;5pFlank=TTTATTACCACTATTATCAA;3pFlank=ATGAAACCCCCAGCCATAAC;VARTYPE=SNV	AD:DP:AF:NC:FC:RC:PM:QM:MQ:NM	72851,1:72852:1.00E+00,1.37E-05:24:32960,0:39891,1:17.0:41.0:60.0:1.0
MT	5840	.	G	T	.	clustered;near_indel	GENE=ENSMUSG00000064351;MSI=3.0;MSINT=1;5pFlank=ATTACCACTATTATCAACAT;3pFlank=AAACCCCCAGCCATAACACA;VARTYPE=SNV	AD:DP:AF:NC:FC:RC:PM:QM:MQ:NM	71454,2:71456:1.00E+00,2.80E-05:28:32912,2:38542,0:15.0:41.0:60.0:1.0
MT	5843	.	A	AC	.	clustered	GENE=ENSMUSG00000064351;MSI=6.0;MSINT=1;5pFlank=ACCACTATTATCAACATGAA;3pFlank=CCCCCAGCCATAACACAGTA;VARTYPE=Insertion	AD:DP:AF:NC:FC:RC:PM:QM:MQ:NM	70663,1:70664:1.00E+00,1.42E-05:20:32061,1:36510,0:27.0:41.0:60.0:0.0
MT	5846	.	C	A	.	clustered;near_indel	GENE=ENSMUSG00000064351;MSI=5.0;MSINT=1;5pFlank=ACTATTATCAACATGAAACC;3pFlank=CCAGCCATAACACAGTATCA;VARTYPE=SNV	AD:DP:AF:NC:FC:RC:PM:QM:MQ:NM	71562,1:71563:1.00E+00,1.40E-05:26:33714,0:37848,1:62.0:41.0:60.0:1.0
MT	5847	.	C	A	.	clustered;near_indel	GENE=ENSMUSG00000064351;MSI=5.0;MSINT=1;5pFlank=CTATTATCAACATGAAACCC;3pFlank=CAGCCATAACACAGTATCAA;VARTYPE=SNV	AD:DP:AF:NC:FC:RC:PM:QM:MQ:NM	71633,1:71634:1.00E+00,1.40E-05:28:33643,0:37990,1:30.0:41.0:60.0:1.0
MT	5851	.	C	A	.	clustered;near_indel	GENE=ENSMUSG00000064351;MSI=2.0;MSINT=1;5pFlank=TATCAACATGAAACCCCCAG;3pFlank=CATAACACAGTATCAAACTC;VARTYPE=SNV	AD:DP:AF:NC:FC:RC:PM:QM:MQ:NM	71134,2:71136:1.00E+00,2.81E-05:43:32906,1:38228,1:37.5:41.0:60.0:2.0
MT	5852	.	C	A	.	clustered;near_indel	GENE=ENSMUSG00000064351;MSI=1.0;MSINT=1;5pFlank=ATCAACATGAAACCCCCAGC;3pFlank=ATAACACAGTATCAAACTCC;VARTYPE=SNV	AD:DP:AF:NC:FC:RC:PM:QM:MQ:NM	71425,1:71426:1.00E+00,1.40E-05:21:33126,0:38299,1:15.0:41.0:60.0:1.0
MT	5856	.	A	G	.	clustered;near_indel	GENE=ENSMUSG00000064351;MSI=2.0;MSINT=2;5pFlank=ACATGAAACCCCCAGCCATA;3pFlank=CACAGTATCAAACTCCACTA;VARTYPE=SNV	AD:DP:AF:NC:FC:RC:PM:QM:MQ:NM	73567,383:73950:9.95E-01,5.18E-03:11:34711,193:38856,190:25.0:41.0:59.8:1.9
MT	5864	.	T	C	.	clustered;near_indel	GENE=ENSMUSG00000064351;MSI=1.0;MSINT=1;5pFlank=CCCCCAGCCATAACACAGTA;3pFlank=CAAACTCCACTATTTGTCTG;VARTYPE=SNV	AD:DP:AF:NC:FC:RC:PM:QM:MQ:NM	75819,27:75846:1.00E+00,3.56E-04:8:36205,14:39614,13:23.0:41.0:60.0:1.9
MT	5866	.	A	G	.	clustered;near_indel	GENE=ENSMUSG00000064351;MSI=3.0;MSINT=1;5pFlank=CCCAGCCATAACACAGTATC;3pFlank=AACTCCACTATTTGTCTGAT;VARTYPE=SNV	AD:DP:AF:NC:FC:RC:PM:QM:MQ:NM	76878,46:76924:9.99E-01,5.98E-04:11:36378,30:40500,16:27.8:41.0:59.8:1.2
MT	5873	.	A	T	.	clustered;near_indel	GENE=ENSMUSG00000064351;MSI=1.0;MSINT=1;5pFlank=ATAACACAGTATCAAACTCC;3pFlank=CTATTTGTCTGATCCGTACT;VARTYPE=SNV	AD:DP:AF:NC:FC:RC:PM:QM:MQ:NM	78015,49:78064:9.99E-01,6.28E-04:15:37079,23:40936,26:25.0:41.0:59.3:1.0
MT	5876	.	A	G	.	clustered;near_indel	GENE=ENSMUSG00000064351;MSI=3.0;MSINT=1;5pFlank=ACACAGTATCAAACTCCACT;3pFlank=TTTGTCTGATCCGTACTTAT;VARTYPE=SNV	AD:DP:AF:NC:FC:RC:PM:QM:MQ:NM	72506,5321:77827:9.32E-01,6.84E-02:81:34326,2594:38180,2727:25.8:41.0:59.7:1.1
MT	5880	.	G	C	.	clustered;near_indel	GENE=ENSMUSG00000064351;MSI=1.0;MSINT=1;5pFlank=AGTATCAAACTCCACTATTT;3pFlank=TCTGATCCGTACTTATTACA;VARTYPE=SNV	AD:DP:AF:NC:FC:RC:PM:QM:MQ:NM	78942,1:78943:1.00E+00,1.27E-05:25:37663,1:41279,0:29.0:41.0:60.0:2.0
MT	5882	.	C	A	.	clustered;near_indel	GENE=ENSMUSG00000064351;MSI=1.0;MSINT=1;5pFlank=TATCAAACTCCACTATTTGT;3pFlank=TGATCCGTACTTATTACAGC;VARTYPE=SNV	AD:DP:AF:NC:FC:RC:PM:QM:MQ:NM	78007,10:78017:1.00E+00,1.28E-04:31:37687,7:40320,3:22.2:41.0:60.0:1.0
MT	5887	.	C	A	.	clustered;near_indel	GENE=ENSMUSG00000064351;MSI=2.0;MSINT=1;5pFlank=AACTCCACTATTTGTCTGAT;3pFlank=CGTACTTATTACAGCCGTAC;VARTYPE=SNV	AD:DP:AF:NC:FC:RC:PM:QM:MQ:NM	78209,1:78210:1.00E+00,1.28E-05:31:37271,1:40938,0:59.0:41.0:60.0:1.0
MT	5889	.	G	A	.	clustered;near_indel	GENE=ENSMUSG00000064351;MSI=1.0;MSINT=1;5pFlank=CTCCACTATTTGTCTGATCC;3pFlank=TACTTATTACAGCCGTACTG;VARTYPE=SNV	AD:DP:AF:NC:FC:RC:PM:QM:MQ:NM	77865,1:77866:1.00E+00,1.28E-05:23:37267,0:40598,1:3.0:41.0:60.0:2.0
MT	5890	.	T	C	.	clustered;near_indel	GENE=ENSMUSG00000064351;MSI=1.0;MSINT=1;5pFlank=TCCACTATTTGTCTGATCCG;3pFlank=ACTTATTACAGCCGTACTGC;VARTYPE=SNV	AD:DP:AF:NC:FC:RC:PM:QM:MQ:NM	78298,13:78311:1.00E+00,1.66E-04:13:37592,5:40706,8:29.2:41.0:60.0:1.1
MT	5898	.	A	T	.	clustered;near_indel	GENE=ENSMUSG00000064351;MSI=1.0;MSINT=1;5pFlank=TTGTCTGATCCGTACTTATT;3pFlank=CAGCCGTACTGCTCCTATTA;VARTYPE=SNV	AD:DP:AF:NC:FC:RC:PM:QM:MQ:NM	77137,6:77143:1.00E+00,7.78E-05:12:37119,5:40018,1:39.8:41.0:60.0:0.8
MT	5899	.	C	A	.	clustered;near_indel	GENE=ENSMUSG00000064351;MSI=1.0;MSINT=1;5pFlank=TGTCTGATCCGTACTTATTA;3pFlank=AGCCGTACTGCTCCTATTAT;VARTYPE=SNV	AD:DP:AF:NC:FC:RC:PM:QM:MQ:NM	77196,1:77197:1.00E+00,1.30E-05:24:36972,0:40224,1:2.0:41.0:60.0:1.0
MT	5901	.	G	T	.	clustered;near_indel	GENE=ENSMUSG00000064351;MSI=2.0;MSINT=1;5pFlank=TCTGATCCGTACTTATTACA;3pFlank=CCGTACTGCTCCTATTATCA;VARTYPE=SNV	AD:DP:AF:NC:FC:RC:PM:QM:MQ:NM	77139,1:77140:1.00E+00,1.30E-05:28:37611,1:39528,0:41.0:41.0:60.0:1.0
MT	5902	.	C	A	.	clustered;near_indel	GENE=ENSMUSG00000064351;MSI=2.0;MSINT=1;5pFlank=CTGATCCGTACTTATTACAG;3pFlank=CGTACTGCTCCTATTATCAC;VARTYPE=SNV	AD:DP:AF:NC:FC:RC:PM:QM:MQ:NM	76647,1:76648:1.00E+00,1.30E-05:45:37427,0:39220,1:32.0:41.0:60.0:1.0
MT	5903	.	C	T	.	clustered;near_indel	GENE=ENSMUSG00000064351;MSI=1.0;MSINT=1;5pFlank=TGATCCGTACTTATTACAGC;3pFlank=GTACTGCTCCTATTATCACT;VARTYPE=SNV	AD:DP:AF:NC:FC:RC:PM:QM:MQ:NM	76500,10:76510:1.00E+00,1.31E-04:30:37296,3:39204,7:23.6:41.0:60.0:1.2
MT	5904	.	G	A	.	clustered;near_indel	GENE=ENSMUSG00000064351;MSI=1.0;MSINT=1;5pFlank=GATCCGTACTTATTACAGCC;3pFlank=TACTGCTCCTATTATCACTA;VARTYPE=SNV	AD:DP:AF:NC:FC:RC:PM:QM:MQ:NM	76627,45:76672:9.99E-01,5.87E-04:29:37317,22:39310,23:24.4:41.0:60.0:1.1
MT	5905	.	T	C	.	clustered;near_indel	GENE=ENSMUSG00000064351;MSI=1.0;MSINT=1;5pFlank=ATCCGTACTTATTACAGCCG;3pFlank=ACTGCTCCTATTATCACTAC;VARTYPE=SNV	AD:DP:AF:NC:FC:RC:PM:QM:MQ:NM	76422,44:76466:9.99E-01,5.75E-04:14:37539,23:38883,21:28.9:41.0:60.0:1.1
MT	5909	.	G	T	.	clustered;near_indel	GENE=ENSMUSG00000064351;MSI=1.0;MSINT=1;5pFlank=GTACTTATTACAGCCGTACT;3pFlank=CTCCTATTATCACTACCAGT;VARTYPE=SNV	AD:DP:AF:NC:FC:RC:PM:QM:MQ:NM	76463,1:76464:1.00E+00,1.31E-05:22:37756,1:38707,0:1.0:41.0:60.0:1.0
MT	5911	.	T	C	.	clustered;near_indel	GENE=ENSMUSG00000064351;MSI=2.0;MSINT=1;5pFlank=ACTTATTACAGCCGTACTGC;3pFlank=CCTATTATCACTACCAGTGC;VARTYPE=SNV	AD:DP:AF:NC:FC:RC:PM:QM:MQ:NM	76463,1:76464:1.00E+00,1.31E-05:12:37761,0:38702,1:9.0:41.0:60.0:1.0
MT	5912	.	C	A	.	clustered;near_indel	GENE=ENSMUSG00000064351;MSI=2.0;MSINT=1;5pFlank=CTTATTACAGCCGTACTGCT;3pFlank=CTATTATCACTACCAGTGCT;VARTYPE=SNV	AD:DP:AF:NC:FC:RC:PM:QM:MQ:NM	76476,3:76479:1.00E+00,3.92E-05:31:37877,1:38599,2:25.7:41.0:60.0:1.3
MT	5913	.	C	A	.	clustered;near_indel	GENE=ENSMUSG00000064351;MSI=1.0;MSINT=1;5pFlank=TTATTACAGCCGTACTGCTC;3pFlank=TATTATCACTACCAGTGCTA;VARTYPE=SNV	AD:DP:AF:NC:FC:RC:PM:QM:MQ:NM	76434,1:76435:1.00E+00,1.31E-05:24:37872,0:38562,1:38.0:41.0:60.0:1.0
MT	5917	.	T	C	.	clustered;near_indel	GENE=ENSMUSG00000064351;MSI=1.0;MSINT=1;5pFlank=TACAGCCGTACTGCTCCTAT;3pFlank=ATCACTACCAGTGCTAGCCG;VARTYPE=SNV	AD:DP:AF:NC:FC:RC:PM:QM:MQ:NM	75365,18:75383:1.00E+00,2.39E-04:31:37507,11:37858,7:31.9:41.0:59.1:1.1
MT	5920	.	C	A	.	clustered;near_indel	GENE=ENSMUSG00000064351;MSI=1.0;MSINT=1;5pFlank=AGCCGTACTGCTCCTATTAT;3pFlank=ACTACCAGTGCTAGCCGCAG;VARTYPE=SNV	AD:DP:AF:NC:FC:RC:PM:QM:MQ:NM	74946,1:74947:1.00E+00,1.33E-05:29:37288,0:37658,1:10.0:41.0:60.0:1.0
MT	5921	.	A	T	.	clustered;near_indel	GENE=ENSMUSG00000064351;MSI=1.0;MSINT=1;5pFlank=GCCGTACTGCTCCTATTATC;3pFlank=CTACCAGTGCTAGCCGCAGG;VARTYPE=SNV	AD:DP:AF:NC:FC:RC:PM:QM:MQ:NM	75122,5:75127:1.00E+00,6.66E-05:22:37359,4:37763,1:20.2:41.0:60.0:1.0
MT	5922	.	C	G	.	clustered;near_indel	GENE=ENSMUSG00000064351;MSI=1.0;MSINT=1;5pFlank=CCGTACTGCTCCTATTATCA;3pFlank=TACCAGTGCTAGCCGCAGGC;VARTYPE=SNV	AD:DP:AF:NC:FC:RC:PM:QM:MQ:NM	75051,1:75052:1.00E+00,1.33E-05:18:36917,0:38134,1:34.0:41.0:60.0:1.0
MT	5925	.	C	A	.	clustered;near_indel	GENE=ENSMUSG00000064351;MSI=2.0;MSINT=1;5pFlank=TACTGCTCCTATTATCACTA;3pFlank=CAGTGCTAGCCGCAGGCATT;VARTYPE=SNV	AD:DP:AF:NC:FC:RC:PM:QM:MQ:NM	75089,1:75090:1.00E+00,1.33E-05:23:36289,0:38800,1:39.0:41.0:33.0:3.0
MT	5926	.	C	A	.	clustered;near_indel	GENE=ENSMUSG00000064351;MSI=1.0;MSINT=1;5pFlank=ACTGCTCCTATTATCACTAC;3pFlank=AGTGCTAGCCGCAGGCATTA;VARTYPE=SNV	AD:DP:AF:NC:FC:RC:PM:QM:MQ:NM	74694,1:74695:1.00E+00,1.34E-05:30:36063,0:38631,1:1.0:41.0:60.0:1.0
MT	5930	.	G	A	.	clustered;near_indel	GENE=ENSMUSG00000064351;MSI=1.0;MSINT=1;5pFlank=CTCCTATTATCACTACCAGT;3pFlank=CTAGCCGCAGGCATTACTAT;VARTYPE=SNV	AD:DP:AF:NC:FC:RC:PM:QM:MQ:NM	74852,1:74853:1.00E+00,1.34E-05:32:35252,0:39600,1:59.0:41.0:40.0:1.0
MT	5934	.	G	T	.	clustered;near_indel	GENE=ENSMUSG00000064351;MSI=2.0;MSINT=1;5pFlank=TATTATCACTACCAGTGCTA;3pFlank=CCGCAGGCATTACTATACTA;VARTYPE=SNV	AD:DP:AF:NC:FC:RC:PM:QM:MQ:NM	76820,1:76821:1.00E+00,1.30E-05:19:36191,1:40629,0:2.0:41.0:60.0:1.0
MT	5938	.	C	A	.	clustered;near_indel	GENE=ENSMUSG00000064351;MSI=1.0;MSINT=1;5pFlank=ATCACTACCAGTGCTAGCCG;3pFlank=AGGCATTACTATACTACTAA;VARTYPE=SNV	AD:DP:AF:NC:FC:RC:PM:QM:MQ:NM	76107,1:76108:1.00E+00,1.31E-05:24:35569,0:40538,1:47.0:41.0:60.0:1.0
MT	5946	.	A	G	.	clustered;near_indel	GENE=ENSMUSG00000064351;MSI=1.0;MSINT=1;5pFlank=CAGTGCTAGCCGCAGGCATT;3pFlank=CTATACTACTAACAGACCGC;VARTYPE=SNV	AD:DP:AF:NC:FC:RC:PM:QM:MQ:NM	75911,1:75912:1.00E+00,1.32E-05:15:35405,0:40506,1:18.0:41.0:60.0:1.0
MT	5948	.	TA	AGTCAGAGCTGAAATCTTCACTC	.	clustered	GENE=ENSMUSG00000064351;MSI=0.0;MSINT=0;5pFlank=GTGCTAGCCGCAGGCATTAC;3pFlank=TACTACTAACAGACCGCAAC;VARTYPE=Complex	AD:DP:AF:NC:FC:RC:PM:QM:MQ:NM	75699,2:75701:1.00E+00,2.64E-05:8:35485,1:40325,1:19.5:41.0:48.0:0.5
MT	5950	.	T	G	.	clustered;near_indel	GENE=ENSMUSG00000064351;MSI=2.0;MSINT=2;5pFlank=GCTAGCCGCAGGCATTACTA;3pFlank=ACTACTAACAGACCGCAACC;VARTYPE=SNV	AD:DP:AF:NC:FC:RC:PM:QM:MQ:NM	75362,1:75363:1.00E+00,1.33E-05:69:34728,1:40634,0:6.0:41.0:25.0:2.0
MT	5952	.	C	A	.	clustered;near_indel	GENE=ENSMUSG00000064351;MSI=2.0;MSINT=3;5pFlank=TAGCCGCAGGCATTACTATA;3pFlank=TACTAACAGACCGCAACCTA;VARTYPE=SNV	AD:DP:AF:NC:FC:RC:PM:QM:MQ:NM	75339,1:75340:1.00E+00,1.33E-05:13:34483,1:40856,0:47.0:41.0:60.0:1.0
MT	5953	.	T	G	.	clustered;near_indel	GENE=ENSMUSG00000064351;MSI=2.0;MSINT=3;5pFlank=AGCCGCAGGCATTACTATAC;3pFlank=ACTAACAGACCGCAACCTAA;VARTYPE=SNV	AD:DP:AF:NC:FC:RC:PM:QM:MQ:NM	75190,4:75194:1.00E+00,5.32E-05:37:34238,1:40952,3:24.2:41.0:60.0:1.0
MT	5955	.	C	G	.	clustered;near_indel	GENE=ENSMUSG00000064351;MSI=2.0;MSINT=3;5pFlank=CCGCAGGCATTACTATACTA;3pFlank=TAACAGACCGCAACCTAAAC;VARTYPE=SNV	AD:DP:AF:NC:FC:RC:PM:QM:MQ:NM	75225,1:75226:1.00E+00,1.33E-05:20:33823,0:41402,1:22.0:41.0:60.0:1.0
MT	5956	.	TA	T	.	clustered	GENE=ENSMUSG00000064351;MSI=2.0;MSINT=1;5pFlank=CGCAGGCATTACTATACTAC;3pFlank=ACAGACCGCAACCTAAACAC;VARTYPE=Deletion	AD:DP:AF:NC:FC:RC:PM:QM:MQ:NM	75839,1:75840:1.00E+00,1.32E-05:74:33517,1:42322,0:24.0:41.0:60.0:0.0
MT	5961	.	G	T	.	clustered;near_indel	GENE=ENSMUSG00000064351;MSI=1.0;MSINT=1;5pFlank=GCATTACTATACTACTAACA;3pFlank=ACCGCAACCTAAACACAACT;VARTYPE=SNV	AD:DP:AF:NC:FC:RC:PM:QM:MQ:NM	76070,2:76072:1.00E+00,2.63E-05:43:33700,2:42370,0:44.5:41.0:60.0:2.0
MT	5963	.	C	A	.	clustered;near_indel	GENE=ENSMUSG00000064351;MSI=2.0;MSINT=1;5pFlank=ATTACTATACTACTAACAGA;3pFlank=CGCAACCTAAACACAACTTT;VARTYPE=SNV	AD:DP:AF:NC:FC:RC:PM:QM:MQ:NM	76101,1:76102:1.00E+00,1.31E-05:9:33261,0:42839,1:19.0:41.0:60.0:1.0
MT	5963	.	C	G	.	clustered;near_indel	GENE=ENSMUSG00000064351;MSI=2.0;MSINT=1;5pFlank=ATTACTATACTACTAACAGA;3pFlank=CGCAACCTAAACACAACTTT;VARTYPE=SNV	AD:DP:AF:NC:FC:RC:PM:QM:MQ:NM	76101,1:76102:1.00E+00,1.31E-05:9:33261,0:42839,1:33.0:41.0:60.0:1.0
MT	5964	.	C	A	.	clustered;near_indel	GENE=ENSMUSG00000064351;MSI=1.0;MSINT=1;5pFlank=TTACTATACTACTAACAGAC;3pFlank=GCAACCTAAACACAACTTTC;VARTYPE=SNV	AD:DP:AF:NC:FC:RC:PM:QM:MQ:NM	76959,2:76961:1.00E+00,2.60E-05:45:34464,0:42495,2:6.5:41.0:60.0:1.5
MT	5965	.	G	T	.	clustered;near_indel	GENE=ENSMUSG00000064351;MSI=1.0;MSINT=1;5pFlank=TACTATACTACTAACAGACC;3pFlank=CAACCTAAACACAACTTTCT;VARTYPE=SNV	AD:DP:AF:NC:FC:RC:PM:QM:MQ:NM	76903,1:76904:1.00E+00,1.30E-05:36:34443,0:42460,1:14.0:41.0:60.0:1.0
MT	5969	.	C	A	.	clustered;near_indel	GENE=ENSMUSG00000064351;MSI=2.0;MSINT=1;5pFlank=ATACTACTAACAGACCGCAA;3pFlank=CTAAACACAACTTTCTTTGA;VARTYPE=SNV	AD:DP:AF:NC:FC:RC:PM:QM:MQ:NM	77143,1:77144:1.00E+00,1.30E-05:19:34395,0:42748,1:24.0:41.0:60.0:1.0
MT	5970	.	C	A	.	clustered;near_indel	GENE=ENSMUSG00000064351;MSI=1.0;MSINT=1;5pFlank=TACTACTAACAGACCGCAAC;3pFlank=TAAACACAACTTTCTTTGAT;VARTYPE=SNV	AD:DP:AF:NC:FC:RC:PM:QM:MQ:NM	77085,2:77087:1.00E+00,2.59E-05:21:34281,0:42804,2:20.5:41.0:60.0:1.0
MT	5975	.	C	A	.	clustered;near_indel	GENE=ENSMUSG00000064351;MSI=2.0;MSINT=2;5pFlank=CTAACAGACCGCAACCTAAA;3pFlank=ACAACTTTCTTTGATCCCGC;VARTYPE=SNV	AD:DP:AF:NC:FC:RC:PM:QM:MQ:NM	77493,1:77494:1.00E+00,1.29E-05:14:33873,0:43620,1:34.0:41.0:60.0:1.0
MT	5976	.	A	G	.	clustered;near_indel	GENE=ENSMUSG00000064351;MSI=2.0;MSINT=2;5pFlank=TAACAGACCGCAACCTAAAC;3pFlank=CAACTTTCTTTGATCCCGCT;VARTYPE=SNV	AD:DP:AF:NC:FC:RC:PM:QM:MQ:NM	77236,79:77315:9.99E-01,1.02E-03:83:33556,30:43680,49:25.6:41.0:59.2:1.1
MT	5977	.	C	A	.	clustered;near_indel	GENE=ENSMUSG00000064351;MSI=2.0;MSINT=1;5pFlank=AACAGACCGCAACCTAAACA;3pFlank=AACTTTCTTTGATCCCGCTG;VARTYPE=SNV	AD:DP:AF:NC:FC:RC:PM:QM:MQ:NM	77313,1:77314:1.00E+00,1.29E-05:15:33403,0:43910,1:7.0:41.0:60.0:1.0
MT	5980	.	C	G	.	clustered;near_indel	GENE=ENSMUSG00000064351;MSI=3.0;MSINT=1;5pFlank=AGACCGCAACCTAAACACAA;3pFlank=TTTCTTTGATCCCGCTGGAG;VARTYPE=SNV	AD:DP:AF:NC:FC:RC:PM:QM:MQ:NM	76547,1:76548:1.00E+00,1.31E-05:17:33217,0:43330,1:22.0:41.0:60.0:1.0
MT	5984	.	C	A	.	clustered;near_indel	GENE=ENSMUSG00000064351;MSI=3.0;MSINT=1;5pFlank=CGCAACCTAAACACAACTTT;3pFlank=TTTGATCCCGCTGGAGGAGG;VARTYPE=SNV	AD:DP:AF:NC:FC:RC:PM:QM:MQ:NM	75292,1:75293:1.00E+00,1.33E-05:18:32675,0:42617,1:1.0:41.0:60.0:1.0
MT	5986	.	T	C	.	clustered;near_indel	GENE=ENSMUSG00000064351;MSI=3.0;MSINT=1;5pFlank=CAACCTAAACACAACTTTCT;3pFlank=TGATCCCGCTGGAGGAGGGG;VARTYPE=SNV	AD:DP:AF:NC:FC:RC:PM:QM:MQ:NM	73095,4:73099:1.00E+00,5.47E-05:74:32265,2:40830,2:15.5:41.0:60.0:1.0
MT	5988	.	G	T	.	clustered;near_indel	GENE=ENSMUSG00000064351;MSI=1.0;MSINT=1;5pFlank=ACCTAAACACAACTTTCTTT;3pFlank=ATCCCGCTGGAGGAGGGGAC;VARTYPE=SNV	AD:DP:AF:NC:FC:RC:PM:QM:MQ:NM	72360,1:72361:1.00E+00,1.38E-05:29:31962,0:40398,1:52.0:41.0:60.0:1.0
MT	5989	.	A	G	.	clustered;near_indel	GENE=ENSMUSG00000064351;MSI=1.0;MSINT=1;5pFlank=CCTAAACACAACTTTCTTTG;3pFlank=TCCCGCTGGAGGAGGGGACC;VARTYPE=SNV	AD:DP:AF:NC:FC:RC:PM:QM:MQ:NM	71565,61:71626:9.99E-01,8.52E-04:7:31179,28:40386,33:22.6:41.0:60.0:1.1
MT	5990	.	T	C	.	clustered;near_indel	GENE=ENSMUSG00000064351;MSI=3.0;MSINT=1;5pFlank=CTAAACACAACTTTCTTTGA;3pFlank=CCCGCTGGAGGAGGGGACCC;VARTYPE=SNV	AD:DP:AF:NC:FC:RC:PM:QM:MQ:NM	70266,2:70268:1.00E+00,2.85E-05:7:30600,1:39666,1:15.0:41.0:45.0:1.5
MT	5994	.	G	A	.	clustered;near_indel	GENE=ENSMUSG00000064351;MSI=1.0;MSINT=1;5pFlank=ACACAACTTTCTTTGATCCC;3pFlank=CTGGAGGAGGGGACCCAATT;VARTYPE=SNV	AD:DP:AF:NC:FC:RC:PM:QM:MQ:NM	68232,6:68238:1.00E+00,8.79E-05:25:30238,2:37993,4:29.5:41.0:57.2:1.3
MT	5994	.	G	C	.	clustered;near_indel	GENE=ENSMUSG00000064351;MSI=1.0;MSINT=1;5pFlank=ACACAACTTTCTTTGATCCC;3pFlank=CTGGAGGAGGGGACCCAATT;VARTYPE=SNV	AD:DP:AF:NC:FC:RC:PM:QM:MQ:NM	68237,1:68238:1.00E+00,1.47E-05:25:30238,1:37993,0:51.0:41.0:60.0:1.0
MT	6003	.	G	A	.	clustered;near_indel	GENE=ENSMUSG00000064351;MSI=4.0;MSINT=1;5pFlank=TCTTTGATCCCGCTGGAGGA;3pFlank=GGGACCCAATTCTCTACCAG;VARTYPE=SNV	AD:DP:AF:NC:FC:RC:PM:QM:MQ:NM	65029,1:65030:1.00E+00,1.54E-05:22:28819,1:36210,0:42.0:41.0:60.0:1.0
MT	6004	.	G	T	.	clustered;near_indel	GENE=ENSMUSG00000064351;MSI=4.0;MSINT=1;5pFlank=CTTTGATCCCGCTGGAGGAG;3pFlank=GGACCCAATTCTCTACCAGC;VARTYPE=SNV	AD:DP:AF:NC:FC:RC:PM:QM:MQ:NM	64912,1:64913:1.00E+00,1.54E-05:21:28769,1:36143,0:7.0:41.0:60.0:1.0
MT	6005	.	G	T	.	clustered;near_indel	GENE=ENSMUSG00000064351;MSI=4.0;MSINT=1;5pFlank=TTTGATCCCGCTGGAGGAGG;3pFlank=GACCCAATTCTCTACCAGCA;VARTYPE=SNV	AD:DP:AF:NC:FC:RC:PM:QM:MQ:NM	64647,1:64648:1.00E+00,1.55E-05:38:28779,1:35868,0:24.0:41.0:60.0:1.0
MT	6006	.	G	T	.	clustered;near_indel	GENE=ENSMUSG00000064351;MSI=1.0;MSINT=1;5pFlank=TTGATCCCGCTGGAGGAGGG;3pFlank=ACCCAATTCTCTACCAGCAT;VARTYPE=SNV	AD:DP:AF:NC:FC:RC:PM:QM:MQ:NM	64581,1:64582:1.00E+00,1.55E-05:26:28804,1:35777,0:7.0:41.0:60.0:3.0
MT	6008	.	C	A	.	clustered;near_indel	GENE=ENSMUSG00000064351;MSI=3.0;MSINT=1;5pFlank=GATCCCGCTGGAGGAGGGGA;3pFlank=CCAATTCTCTACCAGCATCT;VARTYPE=SNV	AD:DP:AF:NC:FC:RC:PM:QM:MQ:NM	64526,1:64527:1.00E+00,1.55E-05:15:28812,0:35714,1:3.0:41.0:60.0:1.0
MT	6010	.	C	A	.	clustered;near_indel	GENE=ENSMUSG00000064351;MSI=2.0;MSINT=1;5pFlank=TCCCGCTGGAGGAGGGGACC;3pFlank=AATTCTCTACCAGCATCTGT;VARTYPE=SNV	AD:DP:AF:NC:FC:RC:PM:QM:MQ:NM	64626,1:64627:1.00E+00,1.55E-05:25:29289,0:35337,1:5.0:41.0:60.0:1.0
MT	6011	.	A	G	.	clustered;near_indel	GENE=ENSMUSG00000064351;MSI=2.0;MSINT=1;5pFlank=CCCGCTGGAGGAGGGGACCC;3pFlank=ATTCTCTACCAGCATCTGTT;VARTYPE=SNV	AD:DP:AF:NC:FC:RC:PM:QM:MQ:NM	64612,8:64620:1.00E+00,1.24E-04:13:29429,3:35183,5:31.0:41.0:58.0:1.0
MT	6019	.	A	G	.	clustered;near_indel	GENE=ENSMUSG00000064351;MSI=2.0;MSINT=1;5pFlank=AGGAGGGGACCCAATTCTCT;3pFlank=CCAGCATCTGTTCTGATTCT;VARTYPE=SNV	AD:DP:AF:NC:FC:RC:PM:QM:MQ:NM	62332,13:62345:1.00E+00,2.09E-04:50:30102,7:32230,6:21.8:41.0:57.8:1.2
MT	6024	.	C	A	.	clustered;near_indel	GENE=ENSMUSG00000064351;MSI=1.0;MSINT=1;5pFlank=GGGACCCAATTCTCTACCAG;3pFlank=ATCTGTTCTGATTCTTTGGG;VARTYPE=SNV	AD:DP:AF:NC:FC:RC:PM:QM:MQ:NM	61202,1:61203:1.00E+00,1.63E-05:20:29542,0:31660,1:46.0:41.0:60.0:2.0
MT	6026	.	T	C	.	clustered;near_indel	GENE=ENSMUSG00000064351;MSI=1.0;MSINT=1;5pFlank=GACCCAATTCTCTACCAGCA;3pFlank=CTGTTCTGATTCTTTGGGCA;VARTYPE=SNV	AD:DP:AF:NC:FC:RC:PM:QM:MQ:NM	60985,16:61001:1.00E+00,2.62E-04:21:29415,7:31570,9:25.6:41.0:59.2:1.2
MT	6027	.	C	A	.	clustered;near_indel	GENE=ENSMUSG00000064351;MSI=1.0;MSINT=1;5pFlank=ACCCAATTCTCTACCAGCAT;3pFlank=TGTTCTGATTCTTTGGGCAC;VARTYPE=SNV	AD:DP:AF:NC:FC:RC:PM:QM:MQ:NM	60925,2:60927:1.00E+00,3.28E-05:19:29439,0:31486,2:18.5:41.0:60.0:1.0
MT	6032	.	C	A	.	clustered;near_indel	GENE=ENSMUSG00000064351;MSI=1.0;MSINT=1;5pFlank=ATTCTCTACCAGCATCTGTT;3pFlank=TGATTCTTTGGGCACCCAGA;VARTYPE=SNV	AD:DP:AF:NC:FC:RC:PM:QM:MQ:NM	61653,3:61656:1.00E+00,4.87E-05:29:29488,0:32165,3:22.7:41.0:60.0:1.0
MT	6038	.	C	A	.	clustered;near_indel	GENE=ENSMUSG00000064351;MSI=3.0;MSINT=1;5pFlank=TACCAGCATCTGTTCTGATT;3pFlank=TTTGGGCACCCAGAAGTTTA;VARTYPE=SNV	AD:DP:AF:NC:FC:RC:PM:QM:MQ:NM	59680,1:59681:1.00E+00,1.68E-05:29:28655,0:31025,1:59.0:41.0:60.0:1.0
MT	6043	.	G	T	.	clustered;near_indel	GENE=ENSMUSG00000064351;MSI=3.0;MSINT=1;5pFlank=GCATCTGTTCTGATTCTTTG;3pFlank=GCACCCAGAAGTTTATATTC;VARTYPE=SNV	AD:DP:AF:NC:FC:RC:PM:QM:MQ:NM	58238,1:58239:1.00E+00,1.72E-05:25:28374,1:29864,0:36.0:41.0:60.0:2.0
MT	6047	.	C	A	.	clustered;near_indel	GENE=ENSMUSG00000064351;MSI=3.0;MSINT=1;5pFlank=CTGTTCTGATTCTTTGGGCA;3pFlank=CCAGAAGTTTATATTCTTAT;VARTYPE=SNV	AD:DP:AF:NC:FC:RC:PM:QM:MQ:NM	57250,1:57251:1.00E+00,1.75E-05:14:26973,0:30277,1:13.0:41.0:60.0:1.0
MT	6048	.	C	G	.	clustered;near_indel	GENE=ENSMUSG00000064351;MSI=3.0;MSINT=1;5pFlank=TGTTCTGATTCTTTGGGCAC;3pFlank=CAGAAGTTTATATTCTTATC;VARTYPE=SNV	AD:DP:AF:NC:FC:RC:PM:QM:MQ:NM	57111,1:57112:1.00E+00,1.75E-05:34:26871,0:30240,1:3.0:41.0:60.0:1.0
MT	6054	.	G	T	.	clustered;near_indel	GENE=ENSMUSG00000064351;MSI=3.0;MSINT=1;5pFlank=GATTCTTTGGGCACCCAGAA;3pFlank=TTTATATTCTTATCCTCCCA;VARTYPE=SNV	AD:DP:AF:NC:FC:RC:PM:QM:MQ:NM	56401,1:56402:1.00E+00,1.77E-05:24:26525,1:29876,0:14.0:41.0:60.0:1.0
MT	6056	.	T	C	.	clustered;near_indel	GENE=ENSMUSG00000064351;MSI=3.0;MSINT=1;5pFlank=TTCTTTGGGCACCCAGAAGT;3pFlank=TATATTCTTATCCTCCCAGG;VARTYPE=SNV	AD:DP:AF:NC:FC:RC:PM:QM:MQ:NM	56481,7:56488:1.00E+00,1.24E-04:170:26594,4:29887,3:14.7:41.0:58.3:1.0
MT	6063	.	C	A	.	clustered;near_indel	GENE=ENSMUSG00000064351;MSI=2.0;MSINT=1;5pFlank=GGCACCCAGAAGTTTATATT;3pFlank=TTATCCTCCCAGGATTTGGA;VARTYPE=SNV	AD:DP:AF:NC:FC:RC:PM:QM:MQ:NM	55007,1:55008:1.00E+00,1.82E-05:235:26098,0:28909,1:14.0:41.0:51.0:1.0
MT	6064	.	T	A	.	clustered;near_indel	GENE=ENSMUSG00000064351;MSI=2.0;MSINT=1;5pFlank=GCACCCAGAAGTTTATATTC;3pFlank=TATCCTCCCAGGATTTGGAA;VARTYPE=SNV	AD:DP:AF:NC:FC:RC:PM:QM:MQ:NM	55073,1:55074:1.00E+00,1.82E-05:40:26358,1:28715,0:7.0:41.0:47.0:1.0
MT	6070	.	T	C	.	clustered;near_indel	GENE=ENSMUSG00000064351;MSI=3.0;MSINT=1;5pFlank=AGAAGTTTATATTCTTATCC;3pFlank=CCCAGGATTTGGAATTATTT;VARTYPE=SNV	AD:DP:AF:NC:FC:RC:PM:QM:MQ:NM	53699,9:53708:1.00E+00,1.68E-04:35:25248,3:28451,6:27.6:41.0:60.0:1.1
MT	6071	.	C	A	.	clustered;near_indel	GENE=ENSMUSG00000064351;MSI=3.0;MSINT=1;5pFlank=GAAGTTTATATTCTTATCCT;3pFlank=CCAGGATTTGGAATTATTTC;VARTYPE=SNV	AD:DP:AF:NC:FC:RC:PM:QM:MQ:NM	54377,1:54378:1.00E+00,1.84E-05:58:25246,0:29131,1:10.0:41.0:60.0:1.0
MT	6073	.	C	T	.	clustered;near_indel	GENE=ENSMUSG00000064351;MSI=1.0;MSINT=1;5pFlank=AGTTTATATTCTTATCCTCC;3pFlank=AGGATTTGGAATTATTTCAC;VARTYPE=SNV	AD:DP:AF:NC:FC:RC:PM:QM:MQ:NM	54856,1:54857:1.00E+00,1.82E-05:19:25848,1:29008,0:39.0:41.0:60.0:1.0
MT	6074	.	A	G	.	clustered;near_indel	GENE=ENSMUSG00000064351;MSI=2.0;MSINT=1;5pFlank=GTTTATATTCTTATCCTCCC;3pFlank=GGATTTGGAATTATTTCACA;VARTYPE=SNV	AD:DP:AF:NC:FC:RC:PM:QM:MQ:NM	53924,10:53934:1.00E+00,1.85E-04:240:25094,6:28830,4:24.9:41.0:60.0:1.2
MT	6081	.	G	T	.	clustered;near_indel	GENE=ENSMUSG00000064351;MSI=2.0;MSINT=1;5pFlank=TTCTTATCCTCCCAGGATTT;3pFlank=GAATTATTTCACATGTAGTT;VARTYPE=SNV	AD:DP:AF:NC:FC:RC:PM:QM:MQ:NM	57338,1:57339:1.00E+00,1.74E-05:171:27695,1:29643,0:32.0:41.0:60.0:1.0
MT	6084	.	A	G	.	clustered;near_indel	GENE=ENSMUSG00000064351;MSI=2.0;MSINT=1;5pFlank=TTATCCTCCCAGGATTTGGA;3pFlank=TTATTTCACATGTAGTTACT;VARTYPE=SNV	AD:DP:AF:NC:FC:RC:PM:QM:MQ:NM	57345,106:57451:9.98E-01,1.85E-03:33:27788,47:29557,59:25.4:41.0:57.8:1.1
MT	6091	.	C	T	.	clustered;near_indel	GENE=ENSMUSG00000064351;MSI=2.0;MSINT=2;5pFlank=CCCAGGATTTGGAATTATTT;3pFlank=ACATGTAGTTACTTACTACT;VARTYPE=SNV	AD:DP:AF:NC:FC:RC:PM:QM:MQ:NM	55541,4:55545:1.00E+00,7.20E-05:505:26977,1:28564,3:20.8:41.0:60.0:1.0
MT	6095	.	T	C	.	clustered;near_indel	GENE=ENSMUSG00000064351;MSI=1.0;MSINT=1;5pFlank=GGATTTGGAATTATTTCACA;3pFlank=GTAGTTACTTACTACTCCGG;VARTYPE=SNV	AD:DP:AF:NC:FC:RC:PM:QM:MQ:NM	54459,22:54481:1.00E+00,4.04E-04:33:26712,13:27747,9:24.6:41.0:60.0:1.0
MT	6096	.	G	T	.	clustered;near_indel	GENE=ENSMUSG00000064351;MSI=1.0;MSINT=1;5pFlank=GATTTGGAATTATTTCACAT;3pFlank=TAGTTACTTACTACTCCGGA;VARTYPE=SNV	AD:DP:AF:NC:FC:RC:PM:QM:MQ:NM	54342,1:54343:1.00E+00,1.84E-05:117:26651,1:27691,0:6.0:41.0:60.0:1.0
MT	6099	.	G	T	.	clustered;near_indel	GENE=ENSMUSG00000064351;MSI=2.0;MSINT=1;5pFlank=TTGGAATTATTTCACATGTA;3pFlank=TTACTTACTACTCCGGAAAA;VARTYPE=SNV	AD:DP:AF:NC:FC:RC:PM:QM:MQ:NM	54343,1:54344:1.00E+00,1.84E-05:47:26526,1:27817,0:19.0:41.0:60.0:1.0
MT	6100	.	T	C	.	clustered;near_indel	GENE=ENSMUSG00000064351;MSI=2.0;MSINT=1;5pFlank=TGGAATTATTTCACATGTAG;3pFlank=TACTTACTACTCCGGAAAAA;VARTYPE=SNV	AD:DP:AF:NC:FC:RC:PM:QM:MQ:NM	54365,150:54515:9.97E-01,2.75E-03:37:26680,88:27685,62:28.5:41.0:59.6:1.2
MT	6104	.	T	C	.	clustered;near_indel	GENE=ENSMUSG00000064351;MSI=2.0;MSINT=1;5pFlank=ATTATTTCACATGTAGTTAC;3pFlank=TACTACTCCGGAAAAAAAGA;VARTYPE=SNV	AD:DP:AF:NC:FC:RC:PM:QM:MQ:NM	54067,7:54074:1.00E+00,1.29E-04:37:26583,3:27484,4:33.0:41.0:54.6:1.1
MT	6105	.	TACTA	T	.	clustered	GENE=ENSMUSG00000064351;MSI=2.0;MSINT=1;5pFlank=TTATTTCACATGTAGTTACT;3pFlank=CTCCGGAAAAAAAGAACCTT;VARTYPE=Deletion	AD:DP:AF:NC:FC:RC:PM:QM:MQ:NM	54601,1:54602:1.00E+00,1.83E-05:14:26829,1:27763,0:8.0:41.0:60.0:1.0
MT	6106	.	A	T	.	clustered;near_indel	GENE=ENSMUSG00000064351;MSI=2.0;MSINT=3;5pFlank=TATTTCACATGTAGTTACTT;3pFlank=CTACTCCGGAAAAAAAGAAC;VARTYPE=SNV	AD:DP:AF:NC:FC:RC:PM:QM:MQ:NM	54593,9:54602:1.00E+00,1.65E-04:14:26829,2:27763,7:25.1:41.0:53.2:1.0
MT	6109	.	A	T	.	clustered;near_indel	GENE=ENSMUSG00000064351;MSI=2.0;MSINT=3;5pFlank=TTCACATGTAGTTACTTACT;3pFlank=CTCCGGAAAAAAAGAACCTT;VARTYPE=SNV	AD:DP:AF:NC:FC:RC:PM:QM:MQ:NM	54770,1:54771:1.00E+00,1.83E-05:26:26928,0:27841,1:19.0:41.0:60.0:1.0
MT	6115	.	G	GA	.	clustered	GENE=ENSMUSG00000064351;MSI=8.0;MSINT=1;5pFlank=TGTAGTTACTTACTACTCCG;3pFlank=AAAAAAAGAACCTTTCGGCT;VARTYPE=Insertion	AD:DP:AF:NC:FC:RC:PM:QM:MQ:NM	57706,1:57707:1.00E+00,1.73E-05:59:27101,0:28041,1:47.0:41.0:60.0:0.0
MT	6115	.	GA	G	.	clustered	GENE=ENSMUSG00000064351;MSI=7.0;MSINT=1;5pFlank=TGTAGTTACTTACTACTCCG;3pFlank=AAAAAAGAACCTTTCGGCTA;VARTYPE=Deletion	AD:DP:AF:NC:FC:RC:PM:QM:MQ:NM	58811,14:58825:1.00E+00,2.38E-04:56:29281,7:29530,7:29.9:41.0:58.5:0.4
MT	6123	.	G	T	.	clustered;near_indel	GENE=ENSMUSG00000064351;MSI=2.0;MSINT=1;5pFlank=CTTACTACTCCGGAAAAAAA;3pFlank=AACCTTTCGGCTATATAGGA;VARTYPE=SNV	AD:DP:AF:NC:FC:RC:PM:QM:MQ:NM	61234,1:61235:1.00E+00,1.63E-05:220:31760,1:29474,0:24.0:41.0:60.0:1.0
MT	6132	.	GGCT	ATCACGGAAAATGAGAAATACACACTTTAGGACGTGAAATATGGTGAG	.	clustered	GENE=ENSMUSG00000064351;MSI=0.0;MSINT=0;5pFlank=CCGGAAAAAAAGAACCTTTC;3pFlank=ATATAGGAATAGTATGAGCA;VARTYPE=Complex	AD:DP:AF:NC:FC:RC:PM:QM:MQ:NM	59861,2:59863:1.00E+00,3.34E-05:41:32153,1:27708,1:39.5:41.0:25.5:0.0
MT	6132	.	G	A	.	clustered;near_indel	GENE=ENSMUSG00000064351;MSI=2.0;MSINT=1;5pFlank=CCGGAAAAAAAGAACCTTTC;3pFlank=GCTATATAGGAATAGTATGA;VARTYPE=SNV	AD:DP:AF:NC:FC:RC:PM:QM:MQ:NM	59861,2:59863:1.00E+00,3.34E-05:41:32153,2:27708,0:38.0:41.0:60.0:1.0
MT	6134	.	C	A	.	clustered;near_indel	GENE=ENSMUSG00000064351;MSI=1.0;MSINT=1;5pFlank=GGAAAAAAAGAACCTTTCGG;3pFlank=TATATAGGAATAGTATGAGC;VARTYPE=SNV	AD:DP:AF:NC:FC:RC:PM:QM:MQ:NM	59250,1:59251:1.00E+00,1.69E-05:73:32195,0:27055,1:31.0:41.0:60.0:1.0
MT	6136	.	A	G	.	clustered;near_indel	GENE=ENSMUSG00000064351;MSI=2.0;MSINT=2;5pFlank=AAAAAAAGAACCTTTCGGCT;3pFlank=TATAGGAATAGTATGAGCAA;VARTYPE=SNV	AD:DP:AF:NC:FC:RC:PM:QM:MQ:NM	58139,8:58147:1.00E+00,1.38E-04:63:31192,4:26947,4:31.1:41.0:57.9:1.1
MT	6137	.	T	C	.	clustered;near_indel	GENE=ENSMUSG00000064351;MSI=3.0;MSINT=2;5pFlank=AAAAAAGAACCTTTCGGCTA;3pFlank=ATAGGAATAGTATGAGCAAT;VARTYPE=SNV	AD:DP:AF:NC:FC:RC:PM:QM:MQ:NM	58206,1:58207:1.00E+00,1.72E-05:15:31231,1:26975,0:19.0:41.0:60.0:1.0
MT	6142	.	G	A	.	clustered;near_indel	GENE=ENSMUSG00000064351;MSI=2.0;MSINT=1;5pFlank=AGAACCTTTCGGCTATATAG;3pFlank=AATAGTATGAGCAATAATGT;VARTYPE=SNV	AD:DP:AF:NC:FC:RC:PM:QM:MQ:NM	59589,2:59591:1.00E+00,3.36E-05:43:31350,0:28237,2:21.0:41.0:60.0:1.0
MT	6142	.	G	T	.	clustered;near_indel	GENE=ENSMUSG00000064351;MSI=2.0;MSINT=1;5pFlank=AGAACCTTTCGGCTATATAG;3pFlank=AATAGTATGAGCAATAATGT;VARTYPE=SNV	AD:DP:AF:NC:FC:RC:PM:QM:MQ:NM	59589,2:59591:1.00E+00,3.36E-05:43:31350,2:28237,0:23.5:41.0:60.0:1.0
MT	6143	.	A	G	.	clustered;near_indel	GENE=ENSMUSG00000064351;MSI=2.0;MSINT=1;5pFlank=GAACCTTTCGGCTATATAGG;3pFlank=ATAGTATGAGCAATAATGTC;VARTYPE=SNV	AD:DP:AF:NC:FC:RC:PM:QM:MQ:NM	59389,1:59390:1.00E+00,1.68E-05:41:31200,1:28189,0:48.0:41.0:60.0:1.0
MT	6148	.	T	C	.	clustered;near_indel	GENE=ENSMUSG00000064351;MSI=1.0;MSINT=1;5pFlank=TTTCGGCTATATAGGAATAG;3pFlank=ATGAGCAATAATGTCTATTG;VARTYPE=SNV	AD:DP:AF:NC:FC:RC:PM:QM:MQ:NM	61034,96:61130:9.98E-01,1.57E-03:15:32638,57:28396,39:25.7:41.0:58.0:1.1
MT	6151	.	G	A	.	clustered;near_indel	GENE=ENSMUSG00000064351;MSI=1.0;MSINT=1;5pFlank=CGGCTATATAGGAATAGTAT;3pFlank=AGCAATAATGTCTATTGGCT;VARTYPE=SNV	AD:DP:AF:NC:FC:RC:PM:QM:MQ:NM	61702,1:61703:1.00E+00,1.62E-05:59:32945,0:28757,1:21.0:41.0:60.0:1.0
MT	6155	.	AAT	A	.	clustered	GENE=ENSMUSG00000064351;MSI=3.0;MSINT=1;5pFlank=TATATAGGAATAGTATGAGC;3pFlank=AATGTCTATTGGCTTTCTAG;VARTYPE=Deletion	AD:DP:AF:NC:FC:RC:PM:QM:MQ:NM	62673,1:62674:1.00E+00,1.60E-05:32:33614,0:29059,1:12.0:41.0:60.0:0.0
MT	6158	.	A	G	.	clustered;near_indel	GENE=ENSMUSG00000064351;MSI=2.0;MSINT=1;5pFlank=ATAGGAATAGTATGAGCAAT;3pFlank=ATGTCTATTGGCTTTCTAGG;VARTYPE=SNV	AD:DP:AF:NC:FC:RC:PM:QM:MQ:NM	63786,36:63822:9.99E-01,5.64E-04:29:34130,23:29656,13:31.7:41.0:56.9:1.1
MT	6159	.	A	G	.	clustered;near_indel	GENE=ENSMUSG00000064351;MSI=2.0;MSINT=3;5pFlank=TAGGAATAGTATGAGCAATA;3pFlank=TGTCTATTGGCTTTCTAGGC;VARTYPE=SNV	AD:DP:AF:NC:FC:RC:PM:QM:MQ:NM	64291,1:64292:1.00E+00,1.56E-05:79:34685,0:29606,1:8.0:41.0:50.0:1.0
MT	6161	.	G	T	.	clustered;near_indel	GENE=ENSMUSG00000064351;MSI=1.0;MSINT=1;5pFlank=GGAATAGTATGAGCAATAAT;3pFlank=TCTATTGGCTTTCTAGGCTT;VARTYPE=SNV	AD:DP:AF:NC:FC:RC:PM:QM:MQ:NM	64340,1:64341:1.00E+00,1.55E-05:63:34663,1:29677,0:46.0:41.0:60.0:1.0
MT	6163	.	C	G	.	clustered;near_indel	GENE=ENSMUSG00000064351;MSI=1.0;MSINT=1;5pFlank=AATAGTATGAGCAATAATGT;3pFlank=TATTGGCTTTCTAGGCTTTA;VARTYPE=SNV	AD:DP:AF:NC:FC:RC:PM:QM:MQ:NM	64981,1:64982:1.00E+00,1.54E-05:33:35149,0:29832,1:29.0:41.0:60.0:1.0
MT	6168	.	G	A	.	clustered;near_indel	GENE=ENSMUSG00000064351;MSI=2.0;MSINT=1;5pFlank=TATGAGCAATAATGTCTATT;3pFlank=GCTTTCTAGGCTTTATTGTA;VARTYPE=SNV	AD:DP:AF:NC:FC:RC:PM:QM:MQ:NM	65994,1:65995:1.00E+00,1.52E-05:74:35356,1:30637,0:19.0:41.0:60.0:1.0
MT	6168	.	G	T	.	clustered;near_indel	GENE=ENSMUSG00000064351;MSI=2.0;MSINT=1;5pFlank=TATGAGCAATAATGTCTATT;3pFlank=GCTTTCTAGGCTTTATTGTA;VARTYPE=SNV	AD:DP:AF:NC:FC:RC:PM:QM:MQ:NM	65994,1:65995:1.00E+00,1.52E-05:74:35356,1:30637,0:43.0:41.0:60.0:1.0
MT	6169	.	G	A	.	clustered;near_indel	GENE=ENSMUSG00000064351;MSI=1.0;MSINT=1;5pFlank=ATGAGCAATAATGTCTATTG;3pFlank=CTTTCTAGGCTTTATTGTAT;VARTYPE=SNV	AD:DP:AF:NC:FC:RC:PM:QM:MQ:NM	65859,46:65905:9.99E-01,6.98E-04:51:35377,28:30482,18:25.4:41.0:57.3:1.1
MT	6172	.	T	C	.	clustered;near_indel	GENE=ENSMUSG00000064351;MSI=3.0;MSINT=1;5pFlank=AGCAATAATGTCTATTGGCT;3pFlank=TCTAGGCTTTATTGTATGAG;VARTYPE=SNV	AD:DP:AF:NC:FC:RC:PM:QM:MQ:NM	66755,1:66756:1.00E+00,1.50E-05:34:36069,0:30686,1:19.0:41.0:60.0:1.0
MT	6179	.	C	A	.	clustered;near_indel	GENE=ENSMUSG00000064351;MSI=3.0;MSINT=1;5pFlank=ATGTCTATTGGCTTTCTAGG;3pFlank=TTTATTGTATGAGCCCACCA;VARTYPE=SNV	AD:DP:AF:NC:FC:RC:PM:QM:MQ:NM	68189,1:68190:1.00E+00,1.47E-05:60:36246,0:31943,1:22.0:41.0:60.0:1.0
MT	6180	.	T	C	.	clustered;near_indel	GENE=ENSMUSG00000064351;MSI=3.0;MSINT=1;5pFlank=TGTCTATTGGCTTTCTAGGC;3pFlank=TTATTGTATGAGCCCACCAC;VARTYPE=SNV	AD:DP:AF:NC:FC:RC:PM:QM:MQ:NM	68280,7:68287:1.00E+00,1.03E-04:20:36281,2:31999,5:33.1:41.0:60.0:1.1
MT	6188	.	ATGAGCCCACCACATATTCACAGTAGGATTAGATGTAGACACACGAGCTTACTTTACATCAGCCACTATAATTATCGCAATTCCTACC	GACCTGGAATATAACAAGAAAACTGAAAATCACGGAAAATGAGAAACATCCACTTGACGACTTGAAAAATGACGT	.	clustered	GENE=ENSMUSG00000064351;MSI=2.0;MSINT=1;5pFlank=GGCTTTCTAGGCTTTATTGT;3pFlank=GGTGTCAAAGTATTTAGCTG;VARTYPE=Complex	AD:DP:AF:NC:FC:RC:PM:QM:MQ:NM	68851,2:68853:1.00E+00,2.90E-05:30:36563,1:32288,1:49.0:41.0:27.0:0.0
MT	6190	.	G	T	.	clustered;near_indel	GENE=ENSMUSG00000064351;MSI=1.0;MSINT=1;5pFlank=CTTTCTAGGCTTTATTGTAT;3pFlank=AGCCCACCACATATTCACAG;VARTYPE=SNV	AD:DP:AF:NC:FC:RC:PM:QM:MQ:NM	68764,2:68766:1.00E+00,2.91E-05:32:36537,2:32227,0:13.5:41.0:60.0:1.0
MT	6192	.	G	T	.	clustered;near_indel	GENE=ENSMUSG00000064351;MSI=3.0;MSINT=1;5pFlank=TTCTAGGCTTTATTGTATGA;3pFlank=CCCACCACATATTCACAGTA;VARTYPE=SNV	AD:DP:AF:NC:FC:RC:PM:QM:MQ:NM	68085,1:68086:1.00E+00,1.47E-05:71:36119,1:31966,0:6.0:41.0:60.0:1.0
MT	6194	.	C	A	.	clustered;near_indel	GENE=ENSMUSG00000064351;MSI=3.0;MSINT=1;5pFlank=CTAGGCTTTATTGTATGAGC;3pFlank=CACCACATATTCACAGTAGG;VARTYPE=SNV	AD:DP:AF:NC:FC:RC:PM:QM:MQ:NM	68527,2:68529:1.00E+00,2.92E-05:34:36188,0:32339,2:37.5:41.0:60.0:1.0
MT	6195	.	C	A	.	clustered;near_indel	GENE=ENSMUSG00000064351;MSI=2.0;MSINT=3;5pFlank=TAGGCTTTATTGTATGAGCC;3pFlank=ACCACATATTCACAGTAGGA;VARTYPE=SNV	AD:DP:AF:NC:FC:RC:PM:QM:MQ:NM	68528,1:68529:1.00E+00,1.46E-05:23:36177,0:32350,1:47.0:41.0:60.0:1.0
MT	6195	.	C	T	.	clustered;near_indel	GENE=ENSMUSG00000064351;MSI=2.0;MSINT=3;5pFlank=TAGGCTTTATTGTATGAGCC;3pFlank=ACCACATATTCACAGTAGGA;VARTYPE=SNV	AD:DP:AF:NC:FC:RC:PM:QM:MQ:NM	68528,1:68529:1.00E+00,1.46E-05:23:36177,0:32350,1:48.0:41.0:60.0:1.0
MT	6196	.	A	G	.	clustered;near_indel	GENE=ENSMUSG00000064351;MSI=2.0;MSINT=1;5pFlank=AGGCTTTATTGTATGAGCCC;3pFlank=CCACATATTCACAGTAGGAT;VARTYPE=SNV	AD:DP:AF:NC:FC:RC:PM:QM:MQ:NM	68967,16:68983:1.00E+00,2.32E-04:9:36381,9:32586,7:30.8:41.0:58.3:1.1
MT	6199	.	A	ACATATTCACAGTAGGATTAGATGTAGACACACGAGCTTACTTTACATCAGCCACTATAATTATCGCAATTCCTACCGGTGTCAAAGTATTTAGCTGACTTGCAACCCTACACGGAGGTAATATTAAATGATCTCCAGCTATACTATGAGCCTTAGGCTTTATTTTCTTATTTACAGTTGGTGGTCTAACCGGAATTGTTTTATCCAACTCATCCCTTGACATCGTGCTTCACGATACATACTATGTAGTAGCCCATTTCCACTATGTTCTATCAATGGGAGCAGTGTTTGCTATCATAGCAGGATTTGTTCACTGATTCCCATTATTTTCAGGCTTCACCCTAGATGACACATGAGCAAAAGCCCACTTCGCCAT	.	clustered	GENE=ENSMUSG00000064351;MSI=2.0;MSINT=3;5pFlank=CTTTATTGTATGAGCCCACC;3pFlank=CATATTCACAGTAGGATTAG;VARTYPE=Insertion	AD:DP:AF:NC:FC:RC:PM:QM:MQ:NM	69308,1:69309:1.00E+00,1.44E-05:31:36541,0:32768,1:57.0:41.0:29.0:0.0
MT	6204	.	T	C	.	clustered;near_indel	GENE=ENSMUSG00000064351;MSI=2.0;MSINT=1;5pFlank=TTGTATGAGCCCACCACATA;3pFlank=TCACAGTAGGATTAGATGTA;VARTYPE=SNV	AD:DP:AF:NC:FC:RC:PM:QM:MQ:NM	70116,1:70117:1.00E+00,1.43E-05:62:37244,0:32872,1:1.0:41.0:60.0:1.0
MT	6211	.	T	C	.	clustered;near_indel	GENE=ENSMUSG00000064351;MSI=1.0;MSINT=1;5pFlank=AGCCCACCACATATTCACAG;3pFlank=AGGATTAGATGTAGACACAC;VARTYPE=SNV	AD:DP:AF:NC:FC:RC:PM:QM:MQ:NM	70054,90:70144:9.99E-01,1.28E-03:36:36579,41:33475,49:28.0:41.0:58.9:1.1
MT	6222	.	G	A	.	clustered;near_indel	GENE=ENSMUSG00000064351;MSI=1.0;MSINT=1;5pFlank=TATTCACAGTAGGATTAGAT;3pFlank=TAGACACACGAGCTTACTTT;VARTYPE=SNV	AD:DP:AF:NC:FC:RC:PM:QM:MQ:NM	73916,1:73917:1.00E+00,1.35E-05:34:37925,0:35991,1:36.0:41.0:60.0:1.0
MT	6224	.	A	G	.	clustered;near_indel	GENE=ENSMUSG00000064351;MSI=1.0;MSINT=1;5pFlank=TTCACAGTAGGATTAGATGT;3pFlank=GACACACGAGCTTACTTTAC;VARTYPE=SNV	AD:DP:AF:NC:FC:RC:PM:QM:MQ:NM	74040,2:74042:1.00E+00,2.70E-05:21:37607,1:36433,1:11.0:41.0:60.0:1.0
MT	6225	.	G	T	.	clustered;near_indel	GENE=ENSMUSG00000064351;MSI=1.0;MSINT=1;5pFlank=TCACAGTAGGATTAGATGTA;3pFlank=ACACACGAGCTTACTTTACA;VARTYPE=SNV	AD:DP:AF:NC:FC:RC:PM:QM:MQ:NM	74319,1:74320:1.00E+00,1.35E-05:29:37515,1:36804,0:24.0:41.0:60.0:1.0
MT	6226	.	A	G	.	clustered;near_indel	GENE=ENSMUSG00000064351;MSI=3.0;MSINT=2;5pFlank=CACAGTAGGATTAGATGTAG;3pFlank=CACACGAGCTTACTTTACAT;VARTYPE=SNV	AD:DP:AF:NC:FC:RC:PM:QM:MQ:NM	74203,115:74318:9.98E-01,1.55E-03:6:37751,62:36452,53:24.0:41.0:59.3:1.0
MT	6227	.	C	G	.	clustered;near_indel	GENE=ENSMUSG00000064351;MSI=2.0;MSINT=2;5pFlank=ACAGTAGGATTAGATGTAGA;3pFlank=ACACGAGCTTACTTTACATC;VARTYPE=SNV	AD:DP:AF:NC:FC:RC:PM:QM:MQ:NM	74635,1:74636:1.00E+00,1.34E-05:18:37846,0:36789,1:38.0:41.0:60.0:1.0
MT	6234	.	G	T	.	clustered;near_indel	GENE=ENSMUSG00000064351;MSI=1.0;MSINT=1;5pFlank=GATTAGATGTAGACACACGA;3pFlank=CTTACTTTACATCAGCCACT;VARTYPE=SNV	AD:DP:AF:NC:FC:RC:PM:QM:MQ:NM	75655,1:75656:1.00E+00,1.32E-05:34:37905,0:37750,1:32.0:41.0:60.0:1.0
MT	6235	.	C	A	.	clustered;near_indel	GENE=ENSMUSG00000064351;MSI=2.0;MSINT=1;5pFlank=ATTAGATGTAGACACACGAG;3pFlank=TTACTTTACATCAGCCACTA;VARTYPE=SNV	AD:DP:AF:NC:FC:RC:PM:QM:MQ:NM	75637,3:75640:1.00E+00,3.97E-05:32:37741,0:37896,3:20.7:41.0:54.3:1.3
[truncated: 2,253 more rows]

## Sheet: 992-wt
##fileformat=VCFv4.3
##filedate=20240329
##bwaVersion=0.7.17-r1188##VarDictToVCFVersion=0.7.17-r1188
[truncated: 4,182 more rows]

## Sheet: 999-wt
##fileformat=VCFv4.3
##filedate=20240329
[truncated: 1,287 more rows]

## Sheet: 1002-wt
##fileformat=VCFv4.3
[truncated: 4,111 more rows]

[truncated: 30 more sheets: 1326-wt, 1633-wt, 958-pappa-het, 979-pappa-het, 993-pappa-het, 1071-pappa-het, 1338-pappa-het, 1800-pappa-het, 1034-pappa-ko, 1314-pappa-ko, 1615-pappa-ko, 1631-pappa-ko, 1662-pappa-ko, 1072-polga, 1102-polga, 1116-polga, 1120-polga, 1352-polga, 885-polga-pappa-het, 933-polga-pappa-het …]
